# Supplementary material for: Combining bioinformatics and machine learning to analyze and validate sepsis-related cell senescence genes and potential drugs
Source: Ren Fail. 2026 May 31;48(1):2667584. doi: 10.1080/0886022X.2026.2667584 (PMC13224705; doi:10.1080/0886022X.2026.2667584)
Supplement: Supplemental Material [file IRNF_A_2667584_SM6357.xlsx]

## Sheet: Sheet1
Table S2 Genes comprising the sepsis-related brown module identified by WGCNA analysis.
	GSM1602807_Control	GSM1602809_Control	GSM1602862_Control	GSM1602864_Control	GSM1602870_Control	GSM1602871_Control	GSM1602872_Control	GSM1602874_Control	GSM1602875_Control	GSM1602876_Control	GSM1602884_Control	GSM1602891_Control	GSM1602892_Control	GSM1602893_Control	GSM1602894_Control	GSM1602895_Control	GSM1602896_Control	GSM1602897_Control	GSM1602898_Control	GSM1602899_Control	GSM1602900_Control	GSM1602901_Control	GSM1602909_Control	GSM1602910_Control	GSM1602911_Control	GSM1602913_Control	GSM1602914_Control	GSM1602915_Control	GSM1602916_Control	GSM1602917_Control	GSM1602920_Control	GSM1602948_Control	GSM1602954_Control	GSM1602956_Control	GSM1602957_Control	GSM1602960_Control	GSM1602961_Control	GSM1602962_Control	GSM1602963_Control	GSM1602964_Control	GSM1602966_Control	GSM1602969_Control	GSM1691861_Treat	GSM1691862_Treat	GSM1691863_Treat	GSM1691864_Treat	GSM1691865_Treat	GSM1691866_Treat	GSM1691867_Treat
MORC2	4.40215	3.84651	5.45127	5.12138	5.22445	4.75263	5.00582	4.76347	4.59901	4.72644	4.83966	3.71191	4.16229	4.09441	4.79374	4.01596	4.39612	5.232	4.40944	4.39065	5.37693	5.26951	4.90048	3.98462	4.84447	5.235	5.4823	5.01975	4.86753	4.82853	4.26073	4.22546	4.1391	4.78085	4.34905	5.28112	4.88703	5.00363	5.3462	4.73043	3.7656	5.03579	3.36034	3.29554	3.72006	2.78209	3.47277	3.37181	3.15677
RPL38	8.7107	8.99479	9.56514	9.20423	8.87163	9.19704	9.13767	8.8122	8.57149	9.22957	9.21838	9.42045	9.41654	9.21838	9.29199	9.25119	9.26188	9.61485	9.06332	9.17926	8.50143	8.92526	9.64738	9.5122	8.46698	9.75503	9.141	8.82675	9.55165	9.03689	8.79197	9.52545	9.02021	9.71478	9.61041	9.27323	9.15534	9.18269	9.25826	8.91642	9.02689	8.98862	7.74057	7.74057	7.82269	8.31388	7.85224	8.21579	8.79197
RPL36	6.51671	6.9152	6.3829	6.6632	6.43066	6.65886	6.59147	6.40588	6.47453	6.21355	6.56392	6.08485	6.7511	6.40191	6.41088	6.7176	6.21748	6.58924	6.19869	5.959	6.1732	6.65226	6.4511	6.49605	5.94041	6.32768	6.44294	6.62337	6.54187	6.40692	6.18343	6.42177	7.47805	7.52976	7.18742	6.32669	6.1241	6.31189	6.26533	6.40485	6.38086	6.07861	5.28726	5.59673	5.53773	5.63894	5.96435	5.84489	6.19494
LOC100291837	9.58122	11.1176	10.553	10.4688	10.3966	10.9639	10.6667	10.1564	10.4915	10.4616	10.8139	10.5372	11.004	10.8776	10.7694	10.9639	10.7433	10.569	10.2329	10.6584	10.8685	10.4542	10.805	10.3819	10.246	10.823	10.1503	10.4391	10.1942	9.7672	10.2794	11.4036	11.338	10.935	11.0764	10.368	10.0365	10.4246	10.9159	9.89113	10.994	10.246	8.96176	9.54937	8.73953	9.83813	9.86936	9.12197	9.63085
RPS21	9.58122	11.1176	10.553	10.4688	10.3966	10.9639	10.6667	10.1564	10.4915	10.4616	10.8139	10.5372	11.004	10.8776	10.7694	10.9639	10.7433	10.569	10.2329	10.6584	10.8685	10.4542	10.805	10.3819	10.246	10.823	10.1503	10.4391	10.1942	9.7672	10.2794	11.4036	11.338	10.935	11.0764	10.368	10.0365	10.4246	10.9159	9.89113	10.994	10.246	8.96176	9.54937	8.73953	9.83813	9.86936	9.12197	9.63085
MDH1	6.42075	7.43704	6.76237	7.0065	7.25492	7.10602	6.7578	6.67953	7.09693	6.98804	6.93062	6.9513	6.93544	6.51055	6.99297	7.28364	7.27122	6.69522	6.31085	6.66534	7.02255	6.84314	6.72646	6.84892	6.67406	7.12772	6.82243	6.87965	6.80182	6.49927	6.9513	7.54992	7.0882	7.72223	7.27526	7.04109	6.68281	7.16388	7.25219	7.16911	7.17041	7.05957	5.75817	5.59999	5.75734	6.05943	5.40225	6.03403	5.84134
TRIM28	4.70734	3.61705	4.46588	3.88647	4.76003	4.67267	3.65964	4.41808	4.21908	4.1087	4.31075	3.82846	4.17642	3.70659	4.3324	4.32245	4.66472	4.83335	4.06343	4.11415	4.16061	4.63542	5.20526	4.94093	4.58167	4.50571	4.75126	5.00434	4.02967	3.99337	4.08407	4.45186	4.29034	3.95378	4.46168	4.4641	4.79914	4.12318	4.21402	3.92594	3.73404	4.47201	2.92128	3.09654	3.90197	3.74999	3.51435	3.08134	3.19167
RPS11	9.8256	10.6293	10.1534	10.2427	10.2561	10.4427	10.2561	10.1347	10.2492	10.2632	10.2762	10.4581	10.5571	10.289	10.3785	10.6373	10.3022	10.2695	10.0987	10.2427	10.2632	10.1409	10.5651	10.4282	10.0693	10.4875	10.1783	10.3366	10.0693	9.61961	10.0572	10.8369	10.7648	10.4801	10.5571	10.0867	9.82059	10.2955	10.4143	9.95898	10.4504	10.0048	9.25119	9.556	9.20775	9.99308	9.71478	9.76977	9.88838
COX4I1	9.00103	9.7799	9.40883	9.56514	9.59708	9.70992	9.61961	9.21838	9.25826	9.26946	9.51654	9.56514	9.76977	9.61041	9.53863	10.0572	9.60187	9.48262	9.43701	9.5343	9.556	9.44934	9.68075	9.69018	9.5122	9.73932	9.29596	9.39696	9.38896	8.84478	9.23293	9.96433	9.91991	9.8256	9.81039	9.34545	9.49134	9.5122	9.66646	9.16872	9.73932	9.38514	8.63236	9.10696	8.73528	9.26576	8.59403	8.72432	8.79772
PHB2	7.58435	8.44071	8.57149	8.23095	8.31161	8.61929	8.51636	8.1592	8.2246	8.47438	8.34823	8.25012	8.78903	8.71628	8.50403	8.6698	8.62975	8.2936	8.18242	8.22875	8.14496	8.17388	8.84478	8.50403	8.28697	8.55855	8.18661	8.53102	8.28277	7.72059	7.96826	9.01067	8.7107	8.8122	8.50143	8.30703	7.9098	8.46698	8.53102	7.89527	8.63486	8.2936	7.34937	7.54047	7.19392	7.52344	7.19922	7.40645	7.25883
CD81	6.37789	6.86793	6.85361	7.48405	8.07292	7.07331	6.53342	7.44574	6.57763	7.15744	7.1394	6.64797	6.64263	6.55337	7.69594	6.72092	7.96636	7.52198	6.67841	6.64588	6.99172	6.94408	7.8191	7.15744	6.8808	6.89744	7.52662	7.31683	7.39348	6.49504	6.95863	7.17688	6.80421	7.12508	7.13165	6.80533	6.895	6.82817	6.57763	6.50338	6.30022	7.58435	4.34312	4.90385	5.36599	5.37938	5.01238	6.40191	4.4876
APEX1	6.83499	7.90624	7.55787	7.86659	7.88795	7.84521	7.35363	6.95735	7.44574	7.65335	7.93348	7.31955	8.09634	7.49771	7.7373	8.02282	7.92605	7.77928	7.52506	7.3337	7.63578	7.56242	8.13254	7.56699	7.35363	7.99095	7.54669	7.78598	7.40945	6.7477	7.36781	8.4769	8.01554	7.91862	7.5781	7.74549	7.73063	8.03411	7.85405	7.52976	8.38946	7.96094	4.97181	6.21173	5.95641	5.71702	5.90334	5.85092	6.15196
SLC25A5	7.80852	8.70787	8.91348	9.04008	9.01721	8.86868	9.00103	8.66162	8.76086	8.91051	8.85966	8.16526	8.7107	9.06332	8.59658	8.88347	8.95687	8.36404	8.42919	8.67255	8.35035	8.42453	9.02021	8.86868	8.46193	8.6698	8.77237	8.79772	8.67255	7.8382	8.63486	8.9601	9.03033	9.30347	8.53102	8.60678	8.6698	8.59403	8.92226	8.3572	8.82102	8.82675	7.44996	7.93693	7.65181	7.83993	6.83857	7.76227	7.51296
ILF2	7.40795	8.26083	8.39405	8.50143	8.42692	8.40348	8.08476	8.13667	8.12423	8.12423	7.90801	7.8015	8.35268	7.96281	8.23948	8.40583	8.50649	8.08852	7.73231	8.14279	8.15513	8.18242	8.28697	7.98906	7.87563	8.30026	8.07483	8.14071	8.21801	7.58435	8.03411	8.46944	8.20123	8.6042	8.07884	8.32997	8.15302	8.33682	8.73817	8.27387	8.21801	8.2914	7.04849	7.35221	7.39198	7.14843	6.9819	7.24827	6.67841
EPAS1	3.82944	2.91641	2.30104	3.10182	2.74753	2.13203	2.54927	2.09696	2.8193	2.68159	2.55528	2.97228	2.1637	2.71745	2.54736	2.21544	2.54223	2.63497	2.39409	2.83869	2.49002	2.94347	1.97389	2.21305	2.74471	2.34778	2.18286	2.19981	2.36085	2.62602	2.42746	2.48097	2.73534	2.42353	2.95907	2.67752	2.54715	2.49696	2.62118	2.86856	2.30878	2.82955	4.11525	4.10761	5.59673	3.17295	3.14569	3.12521	3.48805
NHP2L1	7.56477	8.27716	8.29916	8.31504	8.30818	7.90537	8.0895	7.5757	8.00506	7.64452	8.07583	8.33564	7.90161	7.85672	8.28381	8.39763	8.33329	8.25339	7.73642	7.93962	7.95048	7.87649	8.09922	8.00126	7.86033	8.28381	7.8165	7.86215	7.8675	7.29701	7.65258	8.42337	8.55224	8.51031	8.23202	8.08185	7.70488	8.02373	8.25758	7.91421	8.25339	8.02912	6.14864	6.68008	6.63238	6.67015	5.83834	6.96297	6.53504
SIGMAR1	7.56477	8.27716	8.29916	8.31504	8.30818	7.90537	8.0895	7.5757	8.00506	7.64452	8.07583	8.33564	7.90161	7.85672	8.28381	8.39763	8.33329	8.25339	7.73642	7.93962	7.95048	7.87649	8.09922	8.00126	7.86033	8.28381	7.8165	7.86215	7.8675	7.29701	7.65258	8.42337	8.55224	8.51031	8.23202	8.08185	7.70488	8.02373	8.25758	7.91421	8.25339	8.02912	6.14864	6.68008	6.63238	6.67015	5.83834	6.96297	6.53504
AKR1B1	6.74654	6.61923	6.84773	6.48697	7.12252	6.54392	6.84419	7.01377	6.62026	6.77347	6.98925	6.00977	6.79829	6.59147	6.93544	6.52402	6.81337	6.99787	6.64478	6.75563	6.75447	6.82585	7.3005	7.07692	6.57131	6.74996	7.06084	6.8761	6.16581	6.18158	6.96234	6.89616	6.35122	6.85725	6.84419	6.77121	6.48283	6.73418	6.6437	6.46633	6.10125	6.67953	4.54192	5.66057	5.49849	5.1673	5.41656	5.53773	5.21611
TMBIM1	6.60503	5.54936	6.09486	5.91208	5.96435	6.08485	6.16855	6.03132	5.77166	5.87429	5.68586	5.71371	5.57456	6.25658	5.62395	5.37455	5.43998	5.50419	6.01153	5.47325	5.9077	5.99358	5.88479	6.30307	6.12603	6.1241	6.23758	5.99358	6.61484	6.57024	6.20352	5.38423	5.18102	5.41101	5.90062	5.88134	6.0286	6.00521	5.78733	6.07769	5.9502	6.27022	6.12314	5.89706	6.17787	6.13333	5.38887	6.78366	6.23857
RBBP7	4.3437	4.70668	5.54436	5.71111	5.27961	5.03727	5.2335	4.96963	5.45127	4.50446	4.54256	5.2927	4.03974	4.34251	5.44078	4.94237	5.275	5.26117	5.18787	5.07729	5.13796	5.18709	5.17496	4.52817	4.87452	5.03579	5.13721	4.8101	5.21227	4.46833	4.65693	4.27632	4.42723	5.25038	4.63347	5.22368	5.54605	5.19626	5.46111	5.39361	4.79569	5.17187	3.38382	3.92489	3.59706	4.04501	3.15418	3.5946	3.3458
TUFM	7.68781	8.09241	8.25443	8.53102	8.42919	7.8156	8.25866	8.08284	7.66484	8.08852	8.50907	7.73063	7.7123	7.80852	7.92967	8.1803	8.76663	8.18661	8.13868	7.76917	7.99095	7.72223	8.1592	8.59153	8.07683	8.24816	8.22027	8.32759	7.4341	7.75235	8.07292	8.11401	8.1846	8.02819	7.95518	8.03785	7.92224	7.93873	7.69263	7.9098	8.42221	8.14496	6.89021	6.86793	7.50387	7.673	6.32282	7.48255	6.56392
TXN	9.31882	9.24019	7.85405	8.15093	8.77237	8.43842	8.95039	8.88347	9.33391	9.08672	8.52387	9.92576	9.58799	9.3572	8.51154	9.41273	8.39172	8.65071	8.93154	8.80918	9.35335	8.08284	8.21365	9.12027	9.16194	8.67532	8.41757	8.44777	9.04336	9.42855	9.24019	9.38108	9.59708	9.7447	9.97023	8.45011	7.83472	8.63756	8.94719	9.13423	8.94098	8.07884	10.5571	10.1534	10.5109	10.1168	10.4955	10.1719	10.075
RPS25	10.6878	10.9302	10.999	10.999	10.8731	10.7559	10.8731	10.613	10.8459	10.9302	10.969	10.8185	10.8459	10.8459	10.969	10.8912	10.864	10.969	10.704	10.4955	10.9208	10.9496	11.1025	10.8007	10.4875	11.1666	10.969	10.9109	10.8094	10.5028	10.8822	10.979	11.1451	11.178	11.0189	10.8094	10.6049	10.5966	10.9302	10.6545	10.9302	10.9398	9.15877	9.51654	8.82985	9.44104	9.43266	9.61485	9.87763
OXA1L	7.08449	7.96094	7.79287	7.85759	8.15513	7.66804	7.57173	7.8015	7.25757	7.77928	7.49771	7.62002	7.63729	7.87563	7.8015	8.08655	7.8295	7.71059	8.03976	7.58277	7.68624	7.48255	8.00985	8.20123	7.83284	8.1592	8.01174	8.1803	7.74386	7.16524	7.66645	8.03976	8.09241	7.90255	7.51903	7.51748	7.15744	7.89889	7.52662	7.55148	7.80329	7.73063	6.29257	6.44806	5.90062	6.75447	6.0494	6.4839	6.85015
RPL18A	11.2461	11.7052	11.5133	11.5469	11.5641	11.4675	11.5469	11.5298	11.5821	11.5133	11.5298	11.3968	11.6191	11.5298	11.6822	11.5298	11.5641	11.5641	11.4391	11.4982	11.5641	11.5469	11.6191	11.4675	11.357	11.5641	11.6	11.5821	11.3707	11.0505	11.3444	11.5133	11.5641	11.4675	11.5133	11.5298	11.5469	11.5641	11.5821	11.4249	11.5133	11.5133	9.70521	10.6293	10.1852	10.6207	10.5651	10.613	10.3717
IARS	6.64478	7.08449	7.87735	7.98343	7.56242	7.09201	7.09565	7.52976	7.18609	6.98562	7.75721	6.85483	6.94162	6.67841	7.48255	6.67185	7.73887	7.70249	6.6664	7.1756	7.50387	7.3237	7.47661	6.99056	6.48697	7.30722	7.2416	7.25219	7.22434	6.7679	7.20989	7.06963	6.99297	7.3508	6.94649	7.69431	7.43704	7.68278	7.89162	7.40945	6.93307	7.59839	4.95162	4.51391	5.78643	4.34965	5.17797	4.79985	4.9797
MAGED1	5.38016	4.26759	5.80525	5.44889	5.96879	5.30119	4.54387	5.50173	5.00944	4.8605	4.91494	4.35205	4.70136	4.21968	5.84489	4.45186	5.47088	5.9174	4.94592	5.35335	5.36445	5.28877	5.66225	4.68306	4.54455	5.15613	5.62476	5.75216	4.75126	4.75938	4.93881	4.61813	4.76675	4.83335	4.8836	5.62966	4.67978	5.39833	5.4537	5.52056	4.00817	5.226	3.58681	4.60853	3.89095	3.2476	4.18941	3.4598	3.39688
PRPF8	7.24565	6.5481	7.76572	7.4486	7.69594	7.45292	7.05577	7.69104	7.13038	7.52198	7.70249	6.62447	7.0274	6.94033	7.50076	6.72204	7.71393	7.98532	7.51748	7.03851	7.49148	7.52662	7.83646	7.28909	7.3337	7.63578	8.02464	7.77425	7.40795	7.14454	7.29492	7.15871	7.08954	7.05086	7.04969	7.63578	7.73231	7.87388	7.42387	7.21792	6.56606	7.91161	5.41344	6.5523	6.64906	5.9635	6.07588	5.75817	6.27317
IDH2	3.2664	3.93407	4.41314	4.44435	4.78903	4.07916	3.95223	3.97842	3.73859	3.94712	3.90747	3.62753	3.0858	3.67617	4.06293	3.78775	4.72055	3.75468	3.79245	3.66358	3.70392	3.7702	4.36579	4.32765	4.50446	4.3943	3.92798	4.21684	3.96857	3.51823	3.82374	3.3641	4.17126	5.39123	3.95326	3.58472	3.5155	3.57501	4.01806	3.94712	3.75332	3.8945	2.64796	3.47963	3.6212	3.69635	2.725	3.24607	3.30535
RPLP1	11.1125	11.27	11.3707	11.5133	11.5298	11.4249	11.3315	11.258	11.4391	11.3707	11.4828	11.5298	11.27	11.134	11.5469	11.4104	11.6	11.5298	11.2461	11.3968	11.4828	11.5821	11.4675	11.2461	11.4539	11.4391	11.4828	11.357	11.2007	10.9398	11.2937	11.4982	11.5469	11.4539	11.4828	11.3968	11.3968	11.5821	11.5133	11.4828	11.4104	11.4828	10.3435	10.6878	10.6049	10.704	10.7559	10.73	10.421
RPS14	11.178	11.8085	11.5641	11.5821	11.5469	11.7815	11.6191	11.4828	11.6191	11.5469	11.6604	11.6604	11.7052	11.6	11.6191	11.5821	11.6604	11.6	11.4104	11.4539	11.6	11.6191	11.5641	11.4104	11.4391	11.6604	11.5133	11.6	11.357	11.2819	11.5821	11.7551	11.8085	11.6191	11.6392	11.6	11.4982	11.6191	11.6	11.5133	11.7551	11.5821	10.4725	10.979	10.5028	10.979	10.8822	10.8369	10.9109
RPS8	9.64249	10.3228	10.21	10.3092	9.9757	10.0987	9.89388	9.7799	10.051	9.94779	9.86658	10.0867	10.1168	10.0455	10.051	10.3853	10.1534	10.2165	9.61485	9.89903	10.2036	10.0807	10.2561	9.9043	9.84057	10.2827	9.92576	9.93114	9.70992	9.41654	9.81039	10.613	10.4875	10.4427	10.21	9.94227	9.67135	10.0166	10.129	9.80544	10.3297	9.91421	8.28277	8.71883	8.34355	8.92526	8.91931	8.59917	9.02021
TMEM109	5.66817	5.38099	6.22803	6.37094	6.45514	6.06402	5.85006	6.22803	5.43197	5.82922	5.96879	5.69588	5.79833	5.54605	6.2424	5.60749	6.34028	6.30307	5.47816	5.68169	5.85604	6.16292	6.3413	5.90682	5.50582	6.0858	6.30605	6.20979	6.15923	5.62313	5.56636	5.62157	5.71785	6.04402	5.57051	5.71952	5.8079	5.70018	6.08677	5.92964	5.41574	5.97147	3.67185	4.31251	4.52069	4.58167	4.1776	4.63157	4.73176
IMMT	5.959	6.15743	7.37339	7.004	7.38329	6.827	6.70305	6.75447	6.80298	6.90686	6.66749	6.769	6.72092	6.76676	7.09074	6.70527	7.17432	6.83741	6.91154	6.49302	6.97204	7.07206	7.39051	6.94033	6.35025	6.78816	7.09693	7.28086	7.33796	6.13982	6.69849	6.01425	6.48593	6.78252	6.08215	7.09074	6.93911	7.03974	6.98438	6.65996	6.60934	7.3337	5.30759	6.22327	5.6025	4.91629	5.50501	5.05346	4.17469
H1FX	7.66645	7.91513	8.20123	7.79451	8.86868	8.20333	7.91862	7.71059	7.38774	8.15093	7.90624	7.65335	7.74057	7.63099	8.2936	8.18242	8.2805	7.4442	8.19297	7.41816	7.80852	7.84338	8.22233	8.30252	8.00034	8.57664	7.85405	8.26506	7.63578	7.18609	8.16744	8.2805	7.47356	8.17605	7.83646	7.76394	7.94776	8.51154	8.17179	8.07091	7.40511	8.06898	6.37885	6.82023	6.84419	7.74894	6.09304	6.68956	6.78139
HLA-DPA1	11.7294	11.9424	11.5469	11.8708	12.0748	11.6191	12.2571	12.0748	11.6822	12.0269	11.7815	11.4828	11.9424	12.0269	11.9049	12.1888	12.0748	11.6392	11.9424	11.5821	11.6392	11.6	12.2571	11.5821	12.0269	12.0748	11.7052	11.8085	11.7815	11.258	11.8398	11.5298	11.5298	12.1289	11.4539	11.8085	11.7294	11.8398	11.4391	11.5298	11.3707	11.7294	8.45727	11.1666	8.47922	9.38108	7.95518	9.88838	9.36889
DYNC1H1	3.09767	3.45412	3.40258	3.42304	4.54387	4.42417	4.35904	3.89297	3.55209	3.8318	3.52998	4.07423	3.64592	3.83695	4.51579	3.80852	4.14289	3.81275	4.64511	3.71512	4.15553	4.0797	4.86258	4.17074	4.61875	4.41695	4.76607	4.65624	3.70753	3.57938	3.34547	3.40941	4.01178	4.11471	3.65101	4.38386	4.08243	4.42238	4.23186	3.9949	3.45561	4.10816	3.59502	3.93553	3.86368	3.30899	3.66753	3.09989	3.1445
ANAPC5	7.38477	7.91689	8.08476	8.23948	8.32759	8.14071	8.01174	7.89889	8.03005	7.90801	7.88608	7.83113	8.05521	7.60782	8.1304	7.96636	8.19912	8.32759	7.89706	7.9098	8.04744	8.08655	8.59153	8.03976	7.86841	8.18661	8.06311	8.08284	7.73887	7.04725	7.70249	7.88608	7.89527	8.02464	8.01554	7.91862	7.70728	7.92409	8.24816	7.71893	7.65992	8.04744	6.7176	7.15095	7.18877	7.1034	6.51055	7.02127	6.94528
PPIB	8.99793	9.18995	9.16194	9.40081	9.49134	9.01387	9.04656	9.16194	9.24019	9.25119	9.32258	9.26576	9.25119	9.22208	9.31506	9.35335	9.61485	9.31506	8.98546	9.67135	9.37714	9.26946	9.40883	9.39696	9.44104	9.10364	9.16194	9.39302	9.29966	8.62975	8.96342	9.3572	9.49134	9.556	9.38514	9.38896	9.10696	9.44526	9.21838	9.33793	9.16872	9.24771	8.51154	8.34126	9.23293	8.17821	8.1592	8.46944	7.9721
TMX2	5.53199	5.63373	6.20979	6.4633	5.86995	5.85528	5.66225	5.38099	5.92177	5.99358	5.80265	5.5287	6.10301	5.6313	6.19026	5.89887	5.99449	5.88827	5.46923	5.68249	6.07038	5.73594	6.05213	5.90246	5.38099	5.86816	5.50824	5.7393	5.44156	4.95459	5.29428	5.91381	6.03223	6.36797	5.69759	6.07947	5.30679	6.04849	6.20437	5.38887	5.64565	5.927	4.8556	4.95881	5.52056	4.58865	4.95088	4.64188	4.54455
NDUFAB1	6.48492	7.74894	7.39788	7.3508	7.10087	7.28086	7.22969	6.92822	7.01505	7.16258	7.22708	7.11113	7.6093	7.54992	7.07692	7.85405	7.53129	6.89142	6.95251	7.14843	7.01377	6.96109	7.07692	7.19528	7.06084	7.37773	6.91638	6.83273	7.05832	6.56921	6.96488	8.00034	7.93693	7.77928	7.53745	7.32229	6.86909	7.1497	7.46316	6.88434	7.90624	6.93184	6.29735	6.58165	6.34322	6.61157	5.86459	6.63948	6.22706
RPL11	10.1658	11.2349	10.969	10.9008	10.9496	11.2349	10.9208	10.6463	10.7212	10.8459	11.1025	10.4725	11.1554	11.0505	10.7827	11.134	10.73	10.73	10.7827	10.8094	10.9008	10.6795	10.999	10.8731	10.7827	11.0605	10.8546	10.999	10.7123	10.704	10.5184	11.8085	10.9302	10.8546	10.6623	10.989	10.8459	11.1025	11.258	10.6373	11.2349	10.6711	9.95346	10.3366	9.40883	10.4581	10.1409	10.0336	10.6963
TTC3	6.46939	6.28183	7.4486	7.44719	7.33085	6.99661	7.14582	6.62129	7.07948	6.79494	7.08204	6.32962	6.74996	6.44193	7.22839	6.78595	6.90563	7.65651	7.05451	6.59356	7.28909	7.25883	7.36067	6.35903	6.96234	7.18077	7.21527	7.01755	7.12902	6.41282	6.44806	7.13687	6.95984	6.64906	6.92111	7.18742	7.43556	7.33936	7.57173	6.59674	6.51159	7.08327	4.66806	5.11299	5.20996	4.6523	5.42958	5.18174	5.2169
C22orf28	4.08565	4.70799	5.07655	4.74046	5.17567	5.19169	4.574	4.74654	4.54455	4.88703	4.03021	4.46771	4.80057	4.7114	4.70403	4.84173	4.97686	4.92197	4.96091	4.58106	4.50571	4.55549	5.20295	4.79374	4.80262	5.18249	4.91699	5.06164	4.82714	4.34667	4.29497	4.58292	5.0256	4.91906	4.9304	4.79776	4.50754	4.84035	5.07576	4.67396	4.50323	4.69807	4.53064	4.88216	4.53564	4.49825	4.09549	4.33123	4.12206
VDAC1	5.49165	5.64943	6.41728	6.2228	6.63346	5.98689	5.86418	6.09531	6.03621	6.20568	6.1954	5.70905	6.23996	5.99403	5.99494	6.24761	6.46181	5.74828	6.05345	6.16063	6.04265	6.3695	6.50489	6.52239	6.30258	6.1422	6.28423	6.45668	5.88605	5.56841	6.30258	5.88005	5.80394	6.50901	5.99313	6.18111	6.13562	6.09803	5.93906	6.33111	5.62274	6.45772	4.84345	5.19811	5.59303	4.9146	4.14751	5.10656	4.90489
VDAC1P1	5.49165	5.64943	6.41728	6.2228	6.63346	5.98689	5.86418	6.09531	6.03621	6.20568	6.1954	5.70905	6.23996	5.99403	5.99494	6.24761	6.46181	5.74828	6.05345	6.16063	6.04265	6.3695	6.50489	6.52239	6.30258	6.1422	6.28423	6.45668	5.88605	5.56841	6.30258	5.88005	5.80394	6.50901	5.99313	6.18111	6.13562	6.09803	5.93906	6.33111	5.62274	6.45772	4.84345	5.19811	5.59303	4.9146	4.14751	5.10656	4.90489
COX5A	7.173	8.39644	7.96636	8.07091	8.22875	8.05334	8.05921	7.62468	7.82269	8.03213	7.87388	7.86485	8.27611	8.02819	8.09241	8.55096	8.38264	7.589	7.59985	7.91689	7.9098	7.97021	8.18661	8.15513	7.9721	7.79287	7.63894	7.88433	7.81741	7.23363	7.92409	8.50403	8.45247	8.61929	8.15718	7.5451	7.57968	7.91689	7.94414	7.80502	8.51893	7.78957	7.16388	7.21656	7.17948	7.49614	6.51779	7.13431	6.94771
RPN2	8.06311	8.2246	8.74089	8.95039	8.61669	8.30703	8.33897	8.18242	8.17605	8.4769	8.68897	7.56091	8.25236	8.02282	8.33897	8.05136	8.58641	8.59658	8.49894	8.32544	8.21801	8.43842	8.73817	8.65607	8.40348	8.48653	8.79772	8.45483	8.39172	7.87563	8.19297	8.2435	8.05334	8.11813	8.28697	8.66716	8.5139	8.80631	8.41057	8.26083	8.13667	8.91642	7.58583	7.52828	8.16328	7.15871	6.5146	7.68447	7.08575
PSMA5	6.86666	7.63254	7.57495	7.63413	7.8015	7.59057	7.589	7.37198	7.48998	7.38191	7.39486	7.23363	7.62621	7.26714	7.43704	7.71722	7.97956	7.52662	7.4617	7.36915	7.44996	7.4442	7.68781	7.47356	7.22969	7.76062	7.35507	7.3508	7.58736	6.80757	7.29768	7.36781	8.25443	8.52135	7.62783	7.45147	7.41963	7.24696	7.52198	7.04969	7.31544	7.44574	6.46027	6.91031	6.41282	6.72317	6.29448	6.60611	6.22421
JUNB	5.6166	4.08077	4.0889	4.37547	4.43027	4.58486	4.27694	4.50944	4.08407	4.73575	4.45734	4.69744	4.42723	4.94306	4.34667	4.20133	4.44497	4.54649	4.6994	4.44931	4.30313	4.25202	4.24326	4.55038	4.74987	4.57076	4.10925	4.47201	4.32245	5.49367	4.68754	4.40698	4.15109	4.62582	4.90319	4.83832	4.97389	4.07916	4.38208	4.72244	4.87597	4.48886	5.46442	6.0431	5.63894	5.83611	5.61578	5.7658	5.53113
C12orf57	5.70018	7.48255	6.77465	6.56817	7.00164	7.68942	7.13038	6.7364	6.74085	6.61593	7.38774	7.26015	7.94414	6.90915	7.62468	7.21259	7.36781	7.61548	6.75336	6.72317	7.24953	6.90915	7.55305	6.85132	6.74316	7.5781	6.38982	7.21656	6.7254	5.86995	6.06679	8.65071	7.58736	7.02001	7.70563	7.11992	6.51886	7.01505	8.2435	6.30406	7.589	6.09757	4.77342	5.24109	5.30597	5.05652	6.09757	5.7838	5.56882
NOLC1	6.34423	6.58596	7.36632	7.29196	6.64695	6.23567	6.08773	6.89853	7.0065	6.47246	6.87256	5.89002	5.6313	5.90062	6.57657	5.60163	6.67953	6.71197	6.40799	6.60823	6.95616	6.72978	6.6373	5.97587	5.94312	6.6664	6.60292	6.58924	6.74654	6.14819	6.51983	6.40588	5.99899	5.9502	6.06499	6.97832	6.78477	7.11992	7.04109	6.64165	6.00429	7.12641	3.96142	4.79638	3.96961	3.86913	4.45363	4.23586	4.72777
RCC2	6.99546	7.6215	7.55943	7.98532	8.16328	7.42387	7.1497	7.54047	7.4139	7.62468	7.66484	7.14712	7.35507	7.20721	7.4442	7.36915	7.69932	7.67788	7.74717	7.52976	7.51453	7.74549	7.77761	7.65018	7.31005	7.66969	7.56699	7.38774	7.50387	6.66959	7.48998	7.29908	7.34367	7.67957	7.39486	7.70249	7.64534	7.57173	7.75885	7.58123	7.31277	7.51	5.18481	6.16292	6.17597	6.53342	5.50093	6.40897	6.12224
SSRP1	4.17295	3.95729	4.32712	4.6034	4.51758	4.31309	3.63561	4.07259	4.46352	4.64906	4.73043	4.19102	3.4126	3.71826	3.66097	4.1776	4.21627	4.23926	4.12871	4.56387	4.68754	4.25842	4.79985	3.99649	4.04863	4.15889	4.64578	4.47012	4.40215	3.40328	4.12539	4.05393	4.04863	5.09215	4.17872	4.43277	4.43392	4.21736	4.71002	3.99596	3.78404	4.70734	3.11497	3.22646	3.86267	3.18557	2.84353	3.04104	2.66244
ATIC	4.89338	4.07537	5.4102	5.66982	5.73425	4.89768	4.98329	5.30679	5.17496	3.75561	5.45451	4.25787	4.78769	3.71784	5.5992	4.768	5.50983	5.30276	4.05605	5.21305	5.2804	5.6883	5.2434	4.19328	4.59315	4.82786	5.6573	5.53857	4.96023	4.23414	4.78296	4.66874	5.31468	5.48558	4.74586	5.13339	5.09954	5.50334	5.57804	4.8633	4.04501	5.30355	2.43816	3.68746	3.86465	2.97736	3.83933	2.9738	3.08552
RPL36AL	9.08672	9.80544	9.24019	9.64738	9.45342	9.65705	9.74968	9.28823	9.57899	8.89226	9.85106	9.69018	9.70018	9.48696	9.44934	9.91421	9.49134	9.44934	9.23647	9.48262	9.76464	9.54709	9.49974	9.5343	9.33011	9.62849	8.87741	9.57899	9.51654	9.11365	9.38108	10.051	9.84574	9.8357	9.71956	9.44934	9.5122	9.60187	9.87213	9.35335	9.61041	9.29966	8.80918	8.78344	8.6698	8.69709	8.58156	8.73246	8.57149
IMP3	5.5165	5.57051	6.24621	6.48078	6.50338	6.3364	6.42272	6.19774	6.63078	6.06314	5.00288	5.92261	5.95101	6.04578	6.37199	6.20613	6.69294	6.22706	5.82401	5.90853	6.38684	5.97057	6.40692	6.11765	5.88216	6.13333	6.18928	6.51055	6.17508	5.58376	5.59345	5.73509	7.01137	6.4787	6.55022	6.3413	6.12883	6.53662	6.65013	6.18158	5.81301	6.09849	4.23077	5.1296	4.85704	4.81414	4.60661	4.94881	4.5232
EEF2	7.20458	7.57644	6.93544	6.62447	7.10212	7.55475	6.97832	7.12252	7.2726	6.8808	6.895	7.67617	7.58435	8.10615	7.51605	7.94597	7.673	7.28643	7.62468	6.7927	6.90206	7.44146	7.90624	7.58435	7.14201	7.72397	7.45874	7.74057	7.48405	6.86186	7.84167	8.39405	7.65018	7.36347	7.06084	7.30178	7.39348	7.75396	7.09201	7.24696	7.83113	7.45147	4.8836	5.62722	5.61989	6.31189	5.69841	6.03667	6.07317
BAT2L1	4.63605	3.58393	4.50879	5.0527	4.61686	4.55742	4.89699	4.82304	4.39249	4.63864	4.74448	4.19905	4.19443	4.25733	4.49888	4.06397	4.71668	4.95808	4.4406	4.18096	4.16678	4.21684	5.2819	4.6111	4.62781	4.7391	5.30198	4.50571	4.5938	4.3324	4.4113	3.9758	4.45913	4.51697	4.31015	4.8292	4.3324	4.83335	4.77075	4.08077	3.95782	5.10617	3.46461	3.91197	4.36269	3.72867	4.31599	3.72364	3.7264
ANXA6	5.93138	6.31189	6.53342	7.06713	7.06835	6.6664	6.16199	7.17948	6.3188	6.3522	6.64054	6.29825	6.4266	5.47482	6.97706	5.86909	7.13565	7.22569	6.59147	6.62976	6.7254	7.03611	7.57022	7.19392	6.37401	6.04849	6.97706	6.99297	6.91638	6.15103	6.44504	6.08036	6.50851	6.19869	6.72864	6.97331	6.57024	7.00283	6.8832	6.34527	6.30307	7.24035	6.46633	5.98914	6.52083	5.60492	5.77335	5.53365	5.52629
TRAP1	4.24508	4.07916	4.77881	4.15278	4.58486	4.64511	4.76478	4.38451	3.97277	4.13419	4.40822	4.05233	4.61554	4.66472	4.41314	4.41868	4.12371	4.11579	4.30776	3.96194	4.67007	4.73976	5.19169	4.88216	4.52069	4.23133	4.31654	4.48451	5.08027	4.39976	3.74224	3.80805	4.51697	4.22546	4.79776	4.52567	4.97317	3.96247	4.65624	3.82895	3.97948	4.54586	2.79856	3.73726	3.55574	3.14626	3.35721	3.52169	3.42673
PRMT1	5.31942	5.92095	6.51671	6.41583	6.27798	6.37297	5.86995	5.92261	6.04127	6.27214	6.26045	5.68088	5.88306	5.66478	6.22234	6.02682	6.59147	6.12131	5.60661	5.91119	6.22037	6.05213	6.42177	6.44907	6.0449	6.53662	6.3849	6.34423	5.94041	4.95088	5.92261	6.11217	6.63948	6.71981	6.3306	6.11405	5.38616	5.97234	6.38389	6.10215	6.14637	6.4168	4.38024	5.36676	5.2434	4.64711	4.43566	4.85139	3.98053
M6PR	6.94162	7.61702	7.6093	7.57331	7.89162	7.37339	7.42107	7.26714	7.1163	7.37483	7.63729	7.1756	7.75068	7.54669	7.63729	7.80502	7.95703	7.4139	7.64055	7.12772	7.37627	7.60782	7.63578	7.8382	7.33936	7.53129	7.54047	7.56551	7.47065	6.90915	7.26714	7.8505	7.59695	7.63099	7.14454	7.47208	7.37483	7.54358	7.15358	7.31544	7.57022	7.80852	5.64401	6.49504	6.10301	6.51565	5.61906	6.49927	6.10386
RUVBL1	3.81275	3.73313	4.02911	4.48325	4.85069	4.09935	3.62837	4.30776	4.1276	3.8417	4.40152	3.87359	4.08353	3.8785	4.2973	4.05026	4.17414	4.55679	3.70612	3.82655	3.71651	4.28737	4.66341	4.22313	3.91246	3.89647	4.65561	4.38884	4.19049	3.89647	4.24796	3.3431	4.38639	4.83689	4.40335	4.19556	4.22202	4.18377	4.3615	4.16963	3.18015	4.26996	2.74975	3.02509	3.6254	2.93709	3.68397	3.41728	3.08079
ATP5G2	9.08332	9.69507	9.70521	9.81039	9.74968	9.52545	9.58346	9.38514	9.44526	9.54276	9.75503	9.17569	9.27323	9.39302	9.46576	9.73444	9.58799	9.57899	9.19704	9.25119	9.49974	9.33793	9.86658	9.61961	9.37294	9.74968	9.57442	9.58799	9.20423	8.78344	9.3572	9.89388	9.85611	9.87763	9.57899	9.39302	9.25483	9.42462	9.81039	9.05992	9.66159	9.51654	7.68119	8.20742	7.90801	8.11401	7.24565	8.20543	8.11196
DDX47	5.19626	6.30307	6.18734	6.0277	6.01241	5.59757	5.47816	5.68417	5.82226	5.89887	5.78733	5.71111	5.46766	5.39833	6.10759	5.52545	5.94659	5.55417	6.00429	5.98288	5.87085	5.62395	6.4409	5.41344	5.46442	6.24808	5.88216	5.85776	5.57218	5.2804	5.74616	5.80008	6.41282	5.8839	5.54269	6.27116	5.66137	5.83528	6.06131	5.73848	5.85006	6.37199	3.27342	3.63605	4.12702	3.60091	3.74771	4.12318	4.0123
PTPLAD1	3.27503	4.04658	3.46904	3.41728	3.50932	3.4598	3.25549	3.03145	3.44511	3.55857	3.60133	2.5046	2.93384	2.63331	3.93205	3.20403	3.94712	3.1187	3.37112	3.14569	4.13522	3.28655	3.63046	3.44748	2.77433	3.13409	3.19438	3.42966	3.0888	3.00558	3.22805	3.0872	3.40291	3.65877	3.9568	3.4823	3.2143	3.485	4.40335	3.32609	3.06628	3.80805	2.61738	2.21105	3.18888	2.66244	2.99391	2.19235	2.15442
COMMD7	7.03725	7.49771	7.52198	7.55633	7.53896	7.25084	7.52662	7.31005	7.23502	7.30312	7.38329	7.19392	7.80329	7.53896	7.41963	7.58435	7.82435	7.03355	7.03481	7.07206	7.10475	7.40511	7.75068	7.66804	7.26849	7.50682	7.23769	7.44574	7.3005	6.85845	7.08204	7.51146	7.35221	7.77085	7.41816	7.12508	7.04969	7.08449	7.38774	7.09949	7.63729	7.43704	6.85132	6.55553	6.54187	6.34322	6.13063	7.36201	6.99787
DAP3	4.92265	5.67152	5.47561	5.58667	5.37067	5.11146	5.27266	5.26495	5.44807	4.97317	5.47244	5.13944	5.17032	5.06895	5.44971	5.68088	5.32885	5.1486	5.11449	5.37455	5.2857	4.97826	5.51811	5.30597	5.35181	5.19994	5.53033	5.75123	4.96313	5.03873	5.25501	5.5214	5.82922	5.80613	5.22293	5.87429	5.17109	5.30276	5.40464	5.12663	5.13339	5.09445	4.99557	5.07882	4.82853	4.8941	4.98329	4.77342	4.77007
Septin 9	9.05666	8.33682	10.011	10.0867	10.1471	9.68075	9.44934	9.78995	9.65705	9.70992	9.88838	9.20423	9.26576	9.11688	9.78489	9.38514	9.93114	9.88838	9.33793	9.25483	9.75503	9.71478	10.0282	9.60187	9.61961	9.98133	9.89903	9.78489	9.42462	9.00741	9.91421	9.42855	9.63778	9.67135	9.39696	9.67135	9.5343	9.62414	9.90968	9.45777	9.03033	10.0693	6.45926	8.2246	7.96826	7.97021	7.80329	7.78598	7.0126
TSG101	7.67957	7.03851	7.35507	7.28505	7.25358	7.24296	7.51296	7.47065	7.38054	7.50076	7.08698	7.74386	7.19262	7.08575	7.44574	7.43856	7.66969	7.1966	7.34506	7.51453	7.47661	7.20458	7.30178	7.48697	7.673	7.23363	7.4855	7.42387	7.37198	7.26714	7.25883	6.99172	7.42966	7.37058	7.55787	7.20458	7.51903	7.40645	7.31409	7.62783	7.0126	7.4617	8.32759	8.44532	8.07091	7.71393	7.77085	8.00598	7.97401
EPRS	3.80571	3.91149	5.20221	5.35813	5.0505	4.57847	4.54717	4.18319	4.6674	4.59508	4.18995	4.45608	4.25733	3.4819	4.56131	4.5232	5.03215	4.64055	4.34667	4.82169	4.73976	4.67137	4.90319	3.75652	4.20535	4.57591	4.64252	4.77881	4.80262	4.19668	4.77551	4.33123	3.86267	4.37247	5.20526	5.02339	4.6882	4.82438	4.95881	4.81892	4.07259	4.70668	2.83094	3.45224	3.70392	3.07444	3.43079	3.24356	3.71423
SPG7	4.45608	4.14616	4.59446	4.97461	4.70334	4.67846	4.43392	4.56948	4.13522	5.06975	4.76072	4.19049	4.12235	4.39065	4.40152	4.33301	4.63605	4.42723	4.7114	4.45363	4.67267	4.65888	5.05418	4.65888	4.64252	4.76737	4.89626	4.54006	4.47884	3.90546	4.1065	4.613	4.8431	4.52632	4.8431	4.67137	4.5026	4.6117	5.1493	4.35324	4.12592	4.66543	3.6212	4.02911	3.53639	3.48615	3.61044	3.40013	3.09463
MRPL16	6.30307	7.02984	7.20587	6.77347	6.94887	6.66749	6.85483	6.75336	6.73862	6.92822	7.00895	6.54085	6.65662	6.40089	6.94283	6.97331	7.07088	6.71424	6.37199	6.99297	6.63078	6.914	7.08327	6.68729	6.5618	7.06588	6.769	6.86909	6.61695	6.03758	6.59977	6.65551	7.15612	7.21395	6.82924	6.95494	6.52514	6.82243	6.81685	6.64054	7.1979	6.91751	5.80962	6.16018	5.81469	6.0858	5.67665	5.91295	5.55259
NOSIP	7.59382	7.85759	7.8382	7.7373	7.70249	8.37573	8.07683	7.76227	8.21579	7.39486	7.93159	8.22664	8.22027	7.38191	8.33682	7.85759	8.13868	8.42692	7.69104	7.4855	8.12423	8.38264	8.27611	7.92967	7.66148	8.17821	7.94957	7.72059	7.4167	7.35507	7.46619	8.32997	8.44532	8.29806	8.13452	7.92775	8.17605	8.10225	8.75794	7.55305	7.49921	7.37483	6.74654	6.67514	7.16911	7.18877	7.51605	7.20721	6.6884
RPS5	9.61961	10.8185	10.5651	10.5885	10.5805	10.8275	10.6963	10.2036	10.6373	10.5805	10.6963	10.5651	10.8822	10.6623	10.7559	10.8822	10.9109	10.613	10.4355	10.6711	10.7123	10.5028	10.969	10.5489	10.1409	10.8459	10.6545	10.7648	10.1783	9.9043	10.2492	11.009	10.8912	10.5333	10.5109	10.6878	10.5263	10.5028	11.1025	10.3435	10.8731	10.4504	8.40583	9.26188	9.22589	9.10364	9.66646	9.24019	9.08672
C21orf33	6.59977	7.26849	7.48697	7.07088	7.4486	6.85845	7.19528	6.84195	6.81105	7.25219	6.97706	6.84892	7.46471	6.90803	7.46773	7.50682	7.37627	6.89853	7.00033	7.1381	7.21395	6.97582	7.63413	7.28505	6.85845	7.2905	7.32811	7.22569	7.21527	6.44504	6.91875	7.33796	7.60629	7.47514	7.38626	7.21259	6.78928	7.28505	7.15484	6.72646	7.00164	7.12375	5.60412	6.25561	5.59757	5.79417	5.26191	5.96792	5.7308
STMN3	5.08176	5.78465	6.13897	5.68499	6.07947	6.2424	6.25092	5.50824	6.23475	5.72296	5.71456	5.47895	5.39285	5.17187	6.4389	5.76907	5.44078	5.89979	5.6256	4.27055	6.08677	6.21355	6.47766	5.88562	5.96435	6.35803	5.927	5.59673	4.90663	4.77816	4.90048	6.66427	5.66225	5.43998	6.02682	6.09671	5.85776	6.32669	6.93184	5.48801	5.0527	5.27806	2.71959	3.40188	3.68616	2.86506	4.10761	3.28499	3.59963
FAM162A	4.51263	5.52381	5.21841	5.26803	5.48395	5.06599	4.88568	4.73976	5.32497	4.70934	4.67332	5.23575	4.9818	4.49387	5.61578	5.41344	5.27422	4.86893	4.41067	4.70799	5.39443	5.13038	5.14625	5.47895	5.01904	5.08764	4.8556	4.89555	4.97389	4.73043	5.11524	5.57218	5.76076	6.08485	5.72735	5.11221	4.97247	5.15389	5.63807	4.99055	5.22222	4.96461	2.9683	3.39827	3.84463	2.725	3.27503	2.8493	2.52746
SLC37A4	3.95326	4.37429	4.38768	3.9981	4.35561	4.17872	3.99337	4.13202	3.98462	4.12539	3.93553	3.79815	3.81418	3.75096	4.20074	3.90346	4.47262	3.75698	4.78225	3.94969	3.98411	3.92594	4.66611	4.27401	4.00493	4.51329	4.02752	3.9229	4.29092	4.0587	4.21057	3.64548	3.74771	4.3318	3.66664	3.69591	4.08944	4.43505	4.02698	3.74771	3.6749	4.44804	2.99807	3.15853	3.32138	3.27184	3.18015	3.17838	3.34959
WDR77	3.80385	4.64445	3.66052	3.35652	4.06085	3.62078	3.50854	3.44604	3.42966	3.71374	3.78261	3.7656	3.75608	3.61454	3.47926	3.5155	3.96346	3.47509	3.32377	3.36308	3.80759	4.01596	4.20361	3.63949	3.93813	3.98875	3.64212	3.74771	3.57501	3.68271	3.66008	3.85585	3.92646	3.98514	3.48959	3.48345	3.47088	3.73224	3.47548	3.70482	3.32746	3.77429	2.88039	3.45002	3.20295	2.76158	3.23364	2.4597	3.28559
TOMM22	5.99087	6.78477	6.72646	6.80533	6.72092	6.79605	6.7679	6.36797	6.53558	6.75563	6.6329	6.5671	7.06963	6.86666	6.83156	7.17169	7.173	6.52919	6.80533	6.52715	6.56392	6.12972	6.91995	7.06588	6.58165	6.63078	6.23949	6.9152	6.57236	6.08036	6.54706	6.92111	7.43999	7.20458	6.90686	6.67621	6.54392	6.81451	7.03611	6.46433	7.09321	6.30989	5.35813	6.24994	5.73251	6.10301	5.31231	6.10566	5.78116
NAT10	3.01517	3.54663	3.08524	3.23547	3.19408	3.44454	3.27407	2.96007	3.1303	2.66666	3.13893	2.82791	3.23236	3.33693	3.414	3.04209	3.20206	3.25996	3.75191	2.86202	3.14949	3.35861	4.09602	2.86621	3.37076	2.74278	4.15777	3.51052	3.45484	2.89237	3.06469	2.83823	3.02536	2.78674	3.30402	3.44819	3.88896	3.44234	3.10489	2.80359	2.89002	3.47585	2.56802	2.58865	2.62724	2.47301	2.40139	2.41963	2.38226
CHMP7	6.57558	7.08698	7.31277	7.16782	6.80757	6.93307	6.70971	6.77121	7.30453	6.60934	7.06713	6.71197	6.11499	6.31085	7.25883	6.95735	6.98312	7.33796	6.85845	6.50644	7.01012	6.9152	6.82469	6.24424	6.54915	7.39642	7.29768	6.80298	6.85015	6.39174	6.62026	7.10988	6.65551	6.7927	6.97331	6.3522	7.4341	7.18877	7.95518	6.84773	6.70971	6.78139	5.37536	5.31073	5.78292	5.43436	5.47482	5.30917	5.03654
LBH	3.12129	3.59963	3.36759	3.8029	3.86219	3.32004	3.04027	3.42787	3.50814	2.93359	4.12427	3.46866	3.11275	2.32968	3.58144	2.93907	3.56457	3.96701	3.40364	3.41909	3.16823	3.16792	3.8721	3.10017	2.75767	3.35757	3.92338	3.2853	3.38731	3.3067	3.74815	3.11928	3.36207	3.12749	3.80523	3.78261	3.35111	3.60258	4.574	3.63046	3.3173	3.38766	2.64325	2.51711	2.71485	2.39975	2.37809	2.38731	2.54014
CIAPIN1	3.15095	3.01204	2.93907	3.70036	2.8707	3.09243	3.40291	3.0317	3.27471	3.09018	3.16642	2.86831	2.60067	2.71831	2.91256	3.25742	2.88063	2.85391	3.03406	2.86762	2.8371	2.93584	3.35304	3.34959	3.20387	2.73773	3.0844	3.17838	2.90727	2.81727	2.84701	3.03892	3.42381	2.89877	2.83576	3.10964	3.3458	3.27822	3.11412	2.82699	3.0113	3.33014	2.5238	3.04	2.55871	2.64711	2.69081	2.76421	2.63561
NUDC	6.56501	6.55766	6.914	6.81451	7.21912	6.87144	6.53025	6.77347	6.82136	6.36797	6.37692	6.57763	6.49708	6.35025	6.95494	6.74085	6.58165	6.94771	6.63186	6.85015	6.69294	7.02619	7.18077	6.67841	6.48182	6.84656	7.05832	7.04473	6.769	6.08215	6.53662	6.48492	6.71873	6.84081	7.04473	6.51261	6.70747	7.06333	6.88661	6.24523	6.48593	6.92936	5.47482	6.13702	6.38684	5.80962	5.37693	5.61906	5.22521
SEC13	8.23095	7.53129	8.45011	8.22233	8.50649	8.4916	8.14071	8.12219	8.20123	8.23308	8.04546	7.88795	8.42692	7.95139	8.10806	8.43366	8.46698	8.05921	8.28916	7.99095	8.09634	8.00034	8.58891	8.56883	8.19912	8.24578	8.31862	8.22664	8.06898	8.05136	8.10225	7.77593	8.42692	8.35948	8.19912	8.10615	8.10615	8.31388	8.05521	8.35035	7.57968	8.58641	7.95333	7.91862	7.94051	7.72223	6.96361	7.8295	7.55943
C15orf44	3.199	2.94962	3.38168	3.32609	3.34959	3.34137	2.97105	3.03755	3.46757	3.41653	3.30503	2.90444	2.89808	3.41653	3.16378	2.90353	3.36724	3.35026	3.27599	3.3448	2.89566	3.01	3.36275	3.33014	3.13087	3.40867	3.30569	3.51129	3.40291	2.90655	3.17233	3.12185	3.27439	3.43933	3.16346	3.44855	3.63215	3.26541	3.71696	2.92346	3.28591	3.35548	2.49502	3.39792	2.66181	3.08299	2.9688	2.92224	2.4701
LIMA1	3.10155	3.42823	3.41944	3.85976	4.28272	3.29286	2.98619	3.56692	3.52998	2.97331	3.76007	3.26313	2.69641	2.59326	3.95782	2.86273	3.67141	3.4345	2.8493	3.58187	3.97118	3.29019	3.14716	2.90606	3.64466	3.3894	3.39399	3.81604	3.33899	3.13893	3.24979	3.79334	3.15244	3.13751	3.75332	3.33693	3.60547	3.09989	4.10707	3.61871	3.19291	3.56063	2.5608	2.9506	2.4661	2.05952	2.51388	2.408	2.26789
CBX5	4.25143	3.56815	3.84028	3.5622	3.93708	3.85732	4.31251	4.07704	3.86416	3.99649	4.66088	3.81087	3.85732	3.52404	4.33358	3.97483	4.12813	4.41506	4.78296	3.7702	4.15607	3.70036	4.41808	3.77429	4.13634	4.32245	4.36515	4.51329	4.28038	4.05925	4.1369	4.01072	4.54779	3.93106	4.00598	3.70392	3.49452	4.27055	4.40215	3.83695	4.03709	4.7614	3.29779	3.11077	3.5946	3.17148	3.9184	3.00011	2.87285
PAPD7	5.72208	5.50582	6.37199	6.39079	6.41381	5.91119	6.00249	5.84227	6.21263	6.24808	6.35903	5.55742	6.05759	5.42875	5.88047	5.88047	5.78733	6.1922	6.17133	6.08036	5.94659	6.36701	5.81554	5.30836	5.92527	6.5618	6.24333	6.11499	5.975	5.34153	5.43197	6.06314	6.09937	5.3202	5.84744	6.3829	6.17597	5.97674	6.38684	5.81887	5.77166	6.21748	4.11867	5.29428	3.72408	4.86963	4.8787	4.3437	4.72375
ESYT1	8.01174	7.93524	8.96342	8.89521	9.02345	8.62706	8.33445	8.26946	8.31862	8.38493	8.58156	7.90624	8.14496	7.56242	8.44071	7.85224	8.75509	9.03033	8.51636	8.36632	8.55613	9.15534	8.88347	8.15093	8.15513	8.56114	8.69709	8.53602	8.62196	8.02101	7.9814	7.9814	7.90449	8.12219	8.03591	8.78903	8.65607	9.15534	8.69971	8.36632	7.41528	8.80348	5.07504	5.82401	5.97322	5.85946	6.06859	6.11499	5.76907
ABHD14B	3.93603	3.29585	3.76324	3.94712	3.725	3.32644	3.78729	3.45039	3.74498	3.37603	3.40762	4.10816	4.47819	3.52918	4.01596	3.31068	4.25264	3.45262	3.82471	3.42636	3.45561	4.13522	4.33358	3.89946	3.79475	3.97225	4.34073	4.11808	3.42673	3.17986	3.65836	3.64763	4.3366	4.0889	3.59792	3.63688	3.71019	4.05605	3.50579	3.35339	3.78071	3.76745	2.46081	3.0778	2.92104	2.59075	2.91812	3.13722	2.90916
MRPS21	4.03974	4.3324	3.93504	3.8275	4.17469	4.39001	4.05339	4.06293	3.51009	4.25321	3.9563	3.93987	4.81279	3.95378	4.18883	4.19328	4.05925	4.43027	4.03388	4.26017	4.19271	4.05233	4.83405	3.98411	4.38208	4.28737	4.16908	4.5536	4.29902	3.65313	3.52521	4.85139	3.64763	3.899	4.55108	4.54319	4.09549	4.27575	4.44373	4.07313	3.74683	4.23468	3.23333	4.03127	3.1428	3.84603	2.91741	2.7688	4.18995
IGBP1	7.90449	8.60678	7.92409	8.05334	8.07483	8.30476	8.25236	7.9759	8.24816	8.22875	8.07884	8.1099	8.38037	8.39172	8.12423	8.7807	8.19088	7.90255	7.9721	7.88608	8.1592	7.88975	8.28486	8.2246	8.00985	8.33445	8.1043	8.09826	8.1043	7.9814	8.27387	8.79493	8.50649	8.6781	8.14071	8.30252	8.11607	8.26083	8.30476	8.07292	8.37802	8.08476	7.93524	7.673	7.65651	8.00798	7.62947	7.80502	8.14693
CARKD	6.05124	6.36604	6.53132	6.76349	6.12603	6.04849	5.78912	6.41381	6.1883	6.35803	6.19869	6.13333	6.27993	6.10301	6.64165	6.29448	6.54085	6.5146	6.41184	6.0449	6.361	6.33835	6.53662	6.28183	6.23379	6.50438	6.19494	6.64263	6.50132	5.58213	6.04665	6.63512	6.43368	6.61593	6.34724	5.91208	6.02682	6.06768	6.80649	5.76994	6.17222	6.49302	5.17797	5.50093	5.523	5.64313	4.43091	4.98546	5.0667
ICMT	3.3431	3.95326	3.53677	3.73679	4.39065	3.68142	3.66753	3.7996	4.06558	4.4193	3.90396	3.43414	3.9949	3.46684	3.86023	4.13854	4.10761	4.12042	3.77338	3.8365	3.67793	4.46893	3.99288	3.8529	3.5213	3.4438	3.47015	3.73587	3.77834	3.97225	4.04919	3.59919	3.5308	4.03657	4.22955	3.97948	4.00281	3.79862	3.91149	3.75048	3.63775	4.67782	3.01826	2.99364	3.9563	3.19561	3.47426	3.14597	3.2255
RPL28	3.71918	4.42417	4.91629	4.73241	4.8081	4.03974	4.11305	4.88703	4.92121	5.10617	4.02388	4.96166	4.79638	4.41992	4.51758	5.0256	4.63864	5.08764	4.40276	4.26127	3.73224	4.49704	5.21148	5.44889	4.12485	4.76869	5.44889	5.07956	4.29148	4.13092	4.31129	4.80941	4.42597	5.50334	4.02594	4.4157	4.49199	4.70334	4.40033	4.3195	4.84104	4.33598	3.57459	4.12427	3.98514	4.29207	2.50698	3.83271	3.91985
FAF1	3.96804	4.16851	4.85001	4.5855	4.64711	3.85928	4.19787	4.39797	4.27575	4.34844	4.06241	3.84942	3.91743	3.93915	4.51943	4.39369	4.71274	4.83619	4.53254	4.32008	4.42663	4.49326	4.44682	4.57145	4.7971	4.31891	4.54071	4.35084	4.22603	3.84416	4.72713	4.10101	4.40882	3.95223	3.74039	4.12318	4.43444	4.80057	4.67978	3.99388	4.20763	4.58929	3.84266	4.10596	3.82799	3.84028	4.40822	3.32609	3.5909
CCT3	6.87965	7.18877	7.68278	7.38054	7.65335	7.35924	7.04849	7.06209	7.30869	6.9942	7.05451	7.12772	7.1381	7.25358	7.50387	7.3059	7.85943	7.47514	7.40645	7.1497	7.43556	7.52198	7.66148	7.42527	6.97087	7.30312	7.47065	7.6093	7.47805	6.86793	7.03974	7.22434	7.49771	7.86485	7.42527	7.3237	7.239	7.39348	7.92224	7.15484	6.99056	7.23635	6.08299	6.08773	7.00895	5.92786	5.98737	6.46433	6.03223
ALDH18A1	4.7971	3.5798	4.43747	4.58995	5.26495	4.6123	3.36343	3.97277	4.26534	4.19216	4.10816	3.79379	3.28016	3.95071	4.18151	3.5905	5.18024	4.77485	3.72322	4.6117	4.77007	3.99649	3.70304	4.04293	3.53121	4.6576	3.9229	4.09602	4.31599	3.50776	3.92238	4.41752	3.62369	3.38454	4.26017	4.58673	5.08541	4.55175	5.06022	4.29671	3.895	4.28623	3.12042	3.03813	3.68659	2.75292	3.71147	2.94149	3.11755
SPTBN1	7.04352	7.36915	8.21579	8.2246	8.00798	7.53745	6.68617	8.04546	8.01554	7.38626	8.7807	6.85725	6.9367	6.41088	8.17179	6.85957	7.64534	8.22664	8.04349	7.85224	7.67617	7.77257	7.69761	6.06402	6.84538	7.57331	8.09438	7.63254	7.10859	8.00034	7.23363	7.4442	7.12902	7.25492	7.173	8.70506	8.32093	8.49409	8.76949	7.54047	6.60192	7.94776	7.42246	5.76994	7.86841	5.99177	6.61266	6.03848	6.15655
DDX56	4.90939	5.15908	5.36991	5.76994	5.70447	5.59345	5.62722	5.61742	5.09954	5.48801	5.17268	5.43998	5.80354	5.25115	5.51317	5.20295	5.76827	5.83171	5.20837	5.58788	5.70864	5.75039	5.91033	5.56316	5.70529	5.73509	5.47561	5.66312	5.33917	5.14021	5.13721	5.35731	5.21841	5.28877	5.85437	5.38099	4.95459	5.59591	5.59016	5.14172	5.20837	5.33271	4.69217	4.92482	5.09295	4.50009	4.81214	5.04834	4.36703
RFTN1	6.86909	6.96959	7.59695	7.8156	7.88433	6.94887	6.97087	7.45147	7.05332	7.1979	7.58277	6.87256	6.51983	6.59257	7.37198	6.88782	7.9098	7.71893	6.49302	6.79046	7.22434	6.85957	7.15871	6.94649	6.71309	7.18742	7.09949	7.2416	6.89853	6.81907	7.4109	6.91875	6.17689	7.2443	6.34423	7.239	7.13687	7.22301	6.77347	6.52185	6.42757	7.90624	4.04759	4.59966	4.25264	4.74381	3.39653	4.83689	4.75054
NIF3L1	2.82312	3.48111	3.4397	3.25836	3.43414	3.5316	3.02668	3.04451	3.61661	3.36689	3.20387	3.2255	3.54817	3.79151	3.33014	3.74862	3.35652	3.80571	3.08079	3.43296	3.20846	2.75788	3.39292	3.44272	3.23924	3.64677	3.32575	3.40727	3.47926	2.9738	3.34411	3.72592	3.40081	3.7133	3.22238	3.21095	3.56774	3.69503	3.62753	3.52839	3.55415	3.23021	3.22582	3.28791	3.00011	2.6992	2.6709	3.01439	3.0985
SIVA1	4.71538	5.81972	5.09736	4.81965	5.16881	5.28261	5.08468	4.8313	5.16953	4.78562	5.5353	5.1734	5.55897	4.82438	5.17567	5.79417	5.24882	5.10324	4.45977	5.03801	5.02999	4.93254	5.46111	5.50742	4.94306	5.16582	4.70934	4.64314	4.68243	4.43213	4.75868	5.77079	5.86909	5.40384	5.73336	4.6175	4.61686	4.88144	5.32963	4.52506	5.21148	4.97389	4.22781	4.90663	4.04345	4.23077	3.83271	4.56758	4.11925
CHMP4B	6.98312	6.19408	7.48255	6.4572	6.84538	6.40089	6.58383	6.73195	6.58814	7.08204	6.34322	6.45007	6.56077	6.96361	7.01137	6.46633	6.46846	6.62976	6.83389	6.32768	6.30307	6.62447	6.87728	7.6231	7.09074	7.01377	7.26438	7.29492	7.27395	7.64701	6.92111	5.92527	6.71083	6.66534	6.62129	6.90563	6.97331	7.15484	6.52083	6.81337	6.12972	6.76125	7.49614	7.21792	7.14069	7.47356	7.36915	7.46619	6.9513
PFDN2	3.74909	4.52069	3.94311	4.17183	4.03494	3.84603	4.45246	4.14236	4.2659	3.9655	4.25619	4.30605	4.11196	4.03709	4.23526	4.51579	4.40518	3.70304	3.78775	4.14394	3.85976	3.70976	3.86119	4.13522	4.41314	4.23526	4.10044	4.10212	4.22373	3.64424	4.03388	4.71471	5.19846	5.08988	4.5804	4.06397	3.78914	4.04026	4.31251	3.80805	4.0097	3.89345	3.86961	3.84989	3.66841	3.8716	2.96605	3.71739	3.8299
C1orf144	2.725	2.81591	2.87142	2.84562	2.76599	2.72803	3.23606	2.72369	3.27342	2.9405	2.58671	2.88271	2.70691	3.0778	2.9361	3.3489	3.02854	2.71915	2.51777	2.78718	2.75421	2.55742	2.69039	2.73664	3.14806	2.7812	2.78276	2.91012	2.79163	2.71269	2.83048	2.83554	2.9326	3.28723	2.56165	2.74428	2.78628	2.78276	2.69964	2.8168	2.97406	2.76091	3.99231	3.45412	3.98675	3.05628	3.41472	3.63344	2.9237
HLA-DMA	8.1043	8.76367	7.86485	8.81806	9.14453	8.45483	8.87741	8.35491	7.85224	8.75509	8.25012	7.85584	8.56378	8.71351	8.62196	9.18644	8.88925	8.13452	8.96342	8.10806	7.83646	8.22233	9.18995	8.5139	8.59658	9.22208	8.78612	8.30252	8.57664	7.21118	8.43144	8.46698	8.85075	9.05335	8.33682	8.23095	8.19499	8.62706	7.83646	7.77257	8.19297	7.93873	4.68497	7.64055	5.47407	6.67953	4.1136	6.16482	5.90154
AIMP2	2.53069	2.95611	3.95934	3.42931	3.59834	3.29845	3.95274	2.95983	3.08963	3.08354	3.29748	2.76729	3.45901	3.42489	3.51784	3.60091	3.70036	3.35371	3.43041	3.4326	2.78253	3.46792	3.20113	3.73404	3.5517	3.63645	3.47352	3.30205	3.31134	3.29845	3.31902	3.05789	3.58847	3.95326	3.3641	2.93211	3.3894	3.71147	3.40435	3.27375	3.58393	3.67533	3.40291	3.14016	3.22238	2.90019	2.23975	2.97079	2.95782
RPLP2	11.7052	11.9049	11.8085	11.7551	11.8085	11.8085	11.6392	11.6604	11.7294	11.5298	11.8398	11.9049	11.5298	11.3968	11.8398	11.7551	11.8708	12.0748	11.4828	11.6822	12.0748	11.8398	11.8708	11.6822	11.5469	11.8708	11.8708	11.8398	11.5641	11.4675	11.8085	12.1289	12.0269	11.7815	11.7551	11.6604	11.5821	11.5469	12.2571	11.7294	11.7052	11.7815	10.1471	10.7827	10.7827	10.7476	11.1894	10.8731	10.5263
TTC19	5.37772	6.27993	6.88549	6.87965	6.22234	6.68281	6.46846	6.18928	6.54596	5.88306	6.37401	5.91562	6.04127	5.99	6.35803	6.04035	6.22327	6.51261	5.72296	5.95725	6.1131	6.00429	6.39375	5.66057	5.65644	6.41876	5.90154	6.09304	6.27214	5.29966	6.26239	6.88661	6.35025	5.99269	5.8761	6.44907	6.31678	6.05124	6.45514	5.62802	5.98737	6.01067	4.13522	4.37005	3.77383	5.14247	4.62132	3.906	4.18548
TRAF4	3.47352	4.31191	2.96979	3.78818	3.55897	3.29748	3.19747	3.25804	3.67533	3.24668	3.14135	3.53598	3.07389	4.04759	3.43634	3.24544	3.94865	3.61578	3.61578	3.72822	3.61951	3.11218	3.93915	3.05681	3.4777	3.38731	3.51092	3.20054	3.43933	3.04371	3.81322	3.88496	3.83317	3.28689	3.12635	3.53677	3.60341	3.06361	3.43747	2.99391	3.31134	3.42749	2.51885	2.56019	3.0113	2.52596	2.49608	2.46498	3.00197
ID3	2.91281	4.2717	3.46131	4.52005	3.63087	3.61871	3.54269	3.37566	3.91099	3.59211	3.48459	3.49763	3.66183	3.13985	4.39369	3.79765	3.00845	4.72443	3.11812	3.68356	3.17448	3.67923	4.12318	3.58311	3.25804	3.74862	3.60052	4.3043	3.70304	3.06005	3.64846	3.81322	3.97118	4.267	4.26759	4.14394	4.50944	3.52015	4.35264	3.41545	3.9949	3.12295	2.55382	3.00298	2.33209	2.06311	2.27084	2.76071	2.07517
MTHFD1	3.57375	3.40614	3.69056	4.05339	3.98827	3.28338	3.88844	3.74999	3.70258	3.74815	3.50033	3.41297	3.44528	3.13664	3.67965	3.18408	3.99703	3.84366	3.67617	3.82566	3.82655	3.46279	4.02594	3.56457	3.51745	3.49072	4.31772	3.79334	3.65658	2.86807	3.66227	3.21523	3.54584	3.55818	3.31271	3.86416	3.76512	3.69902	3.80571	3.27534	3.09045	4.19216	2.21577	2.63625	3.47277	2.49653	2.66918	2.75038	2.09597
DDR1	2.56994	2.47279	2.53524	2.58284	2.45835	2.77943	2.92694	2.58009	2.81434	2.80427	2.70777	2.56486	2.79994	2.41006	2.46216	2.2553	2.54715	2.61526	3.06813	2.75103	2.56656	2.33102	3.43005	2.5145	2.76049	3.02695	2.62642	2.9738	2.48031	2.56697	3.37076	2.64304	2.79541	2.39093	2.05952	3.31466	2.5061	2.81796	3.04479	2.74888	2.91061	2.57856	2.16802	2.91788	2.35734	2.43294	1.98394	2.47413	2.14361
PRPF19	5.72735	5.85862	5.83261	6.00706	6.0913	6.0695	5.53365	5.69674	5.47244	5.83701	6.13982	5.39833	5.6125	5.9555	6.35702	5.87786	6.12224	5.85946	5.92612	5.39202	5.94485	6.16948	6.02682	6.10759	6.0494	6.22896	6.42075	6.43368	5.98377	5.22069	5.90246	5.86031	5.71542	6.13148	5.2958	5.99177	5.91381	5.98642	5.66137	5.45451	5.8405	6.69966	3.72683	3.76007	4.81147	4.40944	4.17469	4.71068	4.21684
GNS	2.71725	2.5501	2.45384	2.46766	2.59667	2.45835	2.39457	2.23531	2.33182	2.15194	2.4701	2.80336	2.85973	2.15194	2.57568	2.2473	2.5448	2.47811	2.62974	2.28758	2.43885	2.2391	2.26994	2.28839	2.43088	2.4518	2.77521	2.75767	2.57814	2.78518	2.71226	2.1212	2.37809	2.53675	2.64985	2.69579	2.38322	2.17382	2.31763	2.65196	2.31738	2.24385	3.56893	3.39149	3.60052	2.37344	3.25742	2.81546	2.60258
DHX30	3.99865	3.39079	3.84554	3.66579	3.94111	3.42966	3.57818	3.67276	3.899	3.97225	3.8374	3.54028	3.3972	3.77977	3.86961	3.41617	3.70569	3.52721	4.03494	3.40867	4.06293	3.7133	4.06558	4.14125	3.66052	3.90546	4.27229	3.96602	4.11247	3.35548	3.899	3.58187	3.3548	3.96398	4.00333	4.04238	4.00385	3.67965	4.09166	3.35197	3.54387	3.77383	3.25043	3.10433	3.5308	3.11441	2.9766	3.2327	2.90184
NELF	2.66432	2.99364	2.82791	3.08079	3.21123	3.10628	3.52764	2.82451	2.91984	2.68418	2.97356	2.93137	2.4588	3.16823	3.01774	3.07063	3.28791	2.86108	2.90066	3.17509	2.71702	3.30834	3.14978	2.85949	3.03865	3.17295	3.25138	2.81522	3.3207	3.01906	2.76223	2.90113	2.99909	3.29121	3.53834	2.61113	3.16853	2.79026	2.81884	2.66118	3.08053	3.18377	2.51971	2.31896	2.58476	2.49825	2.49178	2.37198	2.33545
ITPA	5.29189	5.69759	6.22706	5.72121	6.43167	6.06499	5.63629	5.68586	5.45049	5.50824	6.09486	5.98288	6.2424	5.02487	6.1922	6.20161	6.29923	5.96168	5.35181	5.25188	5.77419	5.52789	5.56801	6.23758	5.97322	5.92612	5.66902	5.55018	5.38887	5.44487	5.66817	5.61827	5.91829	5.94928	5.92964	5.55742	5.5295	6.02589	5.28877	6.05666	5.7444	5.65394	4.4876	5.34228	4.85139	4.97613	4.66472	4.936	4.85414
VSIG4	1.82842	2.01569	1.81592	2.35002	2.05593	2.08807	2.25315	2.30215	1.97765	2.34803	2.26934	1.87987	2.47613	2.3631	1.76617	2.96459	2.29798	2.33624	2.18731	2.26106	2.29406	2.10143	2.04009	2.01866	1.98394	1.54249	1.60336	2.1107	1.92199	2.04138	2.33778	2.05408	2.32656	2.12216	2.01866	2.29772	2.3166	2.21205	2.01866	1.98825	2.4475	2.12978	4.1391	2.95181	4.95459	2.30466	2.3581	2.41448	5.09215
CUL1	6.208	6.38784	6.70747	6.89967	6.82585	6.40291	5.93046	6.59565	6.56817	6.18158	6.60292	6.11035	6.09216	5.94928	6.42858	6.0007	6.90803	7.06963	6.40692	6.27317	6.5345	6.31291	6.50233	5.75902	5.95191	7.14582	6.35513	6.10948	6.1883	5.80703	6.22517	6.48593	6.68729	6.99787	6.2809	6.49099	6.36505	6.49302	7.08698	6.30022	6.13609	6.88198	4.50446	4.9255	4.95385	4.40518	4.8148	3.88295	4.32946
NPC2	9.22957	9.85611	9.64249	9.89903	9.89903	9.79489	10.0693	9.53863	9.12367	9.83077	8.82384	9.81552	9.79489	9.70992	9.54709	10.2762	9.71956	9.5343	9.85611	9.54709	9.63778	9.50791	9.93114	9.98133	9.89903	10.0926	9.64249	9.70521	9.49974	9.16872	9.36085	9.56967	10.0693	10.2492	9.58799	9.67611	9.63778	9.71478	9.72451	9.53863	9.64249	9.24394	8.40348	9.33011	8.57405	10.075	7.88255	9.18995	9.16545
DHRS3	4.94881	4.39129	5.71952	5.5173	5.15833	4.78835	4.87526	4.59446	4.72512	4.75593	6.03223	5.14475	4.60467	3.60214	5.34858	4.67137	6.76565	5.51068	4.46833	4.75263	4.48945	5.37693	5.36676	4.51134	4.42723	5.50824	5.45049	5.09663	5.18328	3.8374	4.77953	4.75593	4.97686	5.29893	4.42908	4.85484	4.53692	5.57538	5.52709	4.71471	4.6003	5.37536	2.78718	3.13751	2.98344	2.80313	3.69591	2.99083	3.84509
DNAJC13	3.47237	2.9688	3.90849	3.6788	3.27791	3.34344	3.19011	3.52206	3.22805	3.39436	3.57539	2.93384	3.44308	3.14626	3.38063	3.21681	3.3241	3.38098	3.48459	3.50033	3.32746	3.50541	2.90536	2.96706	3.34277	3.19868	2.91909	3.59379	3.42417	3.547	3.26672	3.00609	3.33964	3.45186	3.45939	3.31134	3.55012	3.56651	3.40577	3.70659	3.31799	3.36863	4.62132	3.50893	4.58865	3.62753	4.85348	3.94111	3.39079
WDR46	2.91232	3.63215	4.31309	4.27575	4.19386	3.48575	3.67749	3.78354	3.82846	3.61661	3.94611	3.03865	3.58513	4.01283	3.77476	3.87997	3.96701	3.91197	3.97792	3.57501	4.18941	3.86023	3.80433	3.67057	4.16061	3.83271	4.35084	4.2973	3.94511	3.63344	3.64508	3.09243	3.91246	3.40188	3.35266	3.5529	3.75288	4.05339	4.36453	3.38488	3.4397	3.93963	2.91012	3.36207	3.53482	3.20266	3.49763	3.40762	2.83392
B4GALT5	2.62994	2.38542	2.02785	2.37371	2.13111	2.21746	2.02504	2.24321	2.29462	2.1385	2.38853	2.34976	2.24515	2.04271	2.16688	1.89245	2.37247	2.29658	2.45111	2.36434	2.61968	2.39596	2.14533	2.09647	2.3134	2.1212	2.16532	2.44771	2.17876	2.31948	2.38519	2.31763	2.29686	2.29518	2.82584	2.16572	2.34928	2.44022	2.13288	2.43637	2.47054	2.32024	2.1597	2.92644	2.51473	2.66181	3.04104	2.51366	2.26934
VPS45	4.01911	4.38701	4.80397	5.43829	5.0937	4.65825	4.68306	3.8252	4.52817	4.52506	4.47698	4.32067	3.83788	4.26935	4.00871	4.42597	4.63669	4.07482	4.46106	4.86612	4.97317	4.64711	4.91836	4.77816	4.81279	4.94881	4.92761	5.01453	4.43934	4.12813	4.09769	4.48698	4.66679	4.46292	4.30081	4.45028	3.95477	4.22781	5.17949	4.16454	4.1776	4.11808	3.4934	4.26819	3.97532	4.0797	3.78729	4.00281	3.60052
C9orf123	4.11867	5.91468	4.83335	4.73575	4.85001	5.57965	5.50173	4.75126	5.10922	5.0102	4.67846	5.24421	6.11128	5.0667	5.33513	5.87339	5.82314	5.0914	5.27961	5.49126	5.06091	4.45363	5.35103	5.33196	5.00799	5.40547	4.53064	4.90663	4.50944	4.73373	4.51697	6.55553	5.58376	4.7391	5.36991	4.6935	4.85069	5.46111	5.92612	4.9367	5.84397	4.37609	4.46953	5.04471	4.6175	4.75194	4.83832	4.05183	4.90801
PPIE	5.23727	5.70275	5.85862	6.30797	5.76331	5.79417	5.97147	5.71952	5.5353	5.72208	6.05124	4.79914	5.82659	5.41101	5.91914	6.18641	6.09849	6.0449	5.65394	5.71865	6.0494	5.22368	5.88827	6.07947	5.65474	5.92177	5.92527	5.96524	5.38811	5.02705	5.50173	5.4619	6.13897	6.49302	5.79756	5.53694	5.2927	5.83967	6.14542	5.01238	5.59095	5.57538	3.77476	4.37247	4.79638	4.84173	3.9738	4.45246	3.89194
TGOLN2	3.58101	3.21123	3.61454	3.57291	3.46461	3.65271	3.96701	3.71062	3.58598	3.6857	3.55655	3.72228	3.37991	3.87649	3.4326	3.2367	3.50579	3.54971	3.4934	3.13809	3.52404	3.57539	3.25043	3.45262	3.80902	3.69414	4.17016	3.29422	3.1694	3.71283	3.67359	3.26282	3.07118	3.76468	3.31564	3.33899	3.48075	3.82083	3.25836	3.5909	3.51435	3.91349	4.86893	4.43628	4.77075	4.03601	4.76413	4.17702	3.75652
TRIB2	3.25615	3.21033	3.80007	3.74999	3.7264	3.10938	3.43522	3.50734	3.43005	3.64212	3.21806	3.30535	3.37881	2.55252	3.18259	3.16911	3.38203	3.3746	3.07036	3.56692	3.66622	4.06558	3.44566	2.95181	2.74428	3.78586	3.44272	3.55209	3.85036	3.3458	3.49413	3.46757	3.67836	3.86465	3.77248	4.50754	3.73769	3.43634	3.91793	3.71826	2.89566	3.29387	2.40255	2.60855	3.10182	2.85161	3.80852	2.6526	2.7618
PNKD	5.48313	6.20523	5.72994	5.04545	5.91119	5.90334	5.86909	5.75479	5.46682	6.0286	5.49532	5.58937	6.19026	5.77942	6.09849	5.83261	6.18158	5.67321	5.38501	5.60909	5.33513	5.57218	6.22037	6.07496	5.51974	6.05213	5.93862	6.0205	5.69499	5.30119	5.87429	6.09937	6.27022	6.30989	6.17597	5.54436	5.22899	5.34384	5.84657	5.32337	5.55496	5.8839	5.03801	4.96243	5.24109	5.50664	5.06237	5.37938	4.96604
VAMP8	7.39348	9.07657	7.87209	8.36404	8.45247	8.65344	8.56631	7.92967	7.93524	8.54355	8.48904	8.25443	9.29966	8.46193	8.44295	9.37714	8.98546	7.83472	8.17388	8.0573	8.28277	7.90449	8.72169	8.6698	8.40819	8.51636	7.87905	8.04938	7.68278	7.61847	7.77425	9.37714	8.82102	8.44777	8.36864	8.32544	7.80676	8.70787	8.59658	7.60473	8.9601	8.18872	6.8808	7.44719	7.23105	8.16744	6.57345	7.71556	7.96636
SNRPF	5.06529	6.51779	6.23665	5.72994	6.20979	6.21263	5.91651	5.41818	6.00977	5.82567	5.88648	5.87786	6.37297	6.23475	5.79916	6.49605	6.30989	5.80876	6.03667	5.9502	6.16672	5.81388	5.80525	5.76247	5.75394	5.99358	5.59841	5.73336	5.28412	5.54517	5.68919	6.73195	6.5146	6.85483	6.6255	6.03946	5.99986	6.00158	6.35803	5.86031	6.86427	6.00429	4.58355	5.11524	5.44889	5.33432	4.79305	5.13944	4.83265
OCIAD2	3.54189	4.06772	4.28096	4.18377	4.08243	4.32946	3.86316	3.76605	4.41992	3.71962	4.05233	3.94111	4.59771	3.27503	5.01453	3.9563	4.60278	4.25787	3.29618	3.84747	4.27457	3.95378	4.39854	3.8716	3.47315	4.11086	4.23186	4.01442	3.9949	3.77519	3.72547	4.78225	4.48698	4.6034	5.08616	3.65921	3.48996	4.13092	4.84173	4.2042	3.9563	4.1572	3.13494	2.65196	2.86506	2.67217	3.6788	2.57273	2.66453
RPL5	7.24296	8.64022	8.39172	8.39882	8.14279	8.38493	7.89889	7.62002	8.5791	8.17179	8.13254	8.44532	8.14693	8.04159	8.21579	8.82384	8.49409	8.03976	7.57968	7.98532	8.35268	8.04744	8.36632	7.87735	7.67617	8.38264	7.6549	7.77257	7.99477	7.35363	8.03976	9.41654	9.11365	8.98862	8.85668	8.20742	7.88608	8.18661	8.89521	7.72059	8.98546	7.93159	6.0494	6.65118	6.53132	6.64588	6.94408	6.26631	7.18477
HIST2H2BE	6.21553	4.97317	4.66405	4.31075	4.99055	4.20707	4.96461	5.17949	5.2581	5.04324	4.91284	5.74264	4.90939	5.23122	4.6772	4.2497	4.91355	4.59061	4.81279	4.79305	4.58106	4.90048	4.97899	4.56758	5.18174	4.30896	4.63605	4.91699	5.0988	5.24186	5.29741	3.06005	4.5232	5.19703	5.90503	5.20918	5.10767	4.46982	4.26017	5.85006	4.60791	5.20607	6.57449	5.13564	8.20957	5.70358	6.43683	7.16125	6.50233
RPA2	7.91862	8.40819	8.39644	8.32544	8.02101	8.12014	8.25443	8.30703	8.4769	8.36864	8.2805	8.16131	8.17605	8.55096	8.27161	8.07483	8.86566	8.22233	7.96636	7.93159	8.28916	7.89889	8.32093	8.17179	7.84167	8.51893	7.95333	8.1846	8.11813	7.83113	7.94234	8.25012	8.26083	8.43842	8.40583	8.34126	8.23733	8.26506	8.8122	7.87905	8.2435	8.78344	8.42692	7.80852	7.08204	7.79979	7.47065	7.64211	7.5451
SLC38A1	4.32245	4.05285	4.39129	4.0092	4.29207	5.01453	4.24562	3.89699	4.06293	3.52206	4.56323	4.24796	4.1038	3.99545	5.06895	3.94411	4.09991	5.05571	4.06717	4.50072	4.36703	4.67206	4.60529	3.65877	3.876	4.81825	4.50571	4.31654	3.87455	4.15332	3.71019	3.54894	4.09221	3.71871	3.9466	4.13579	4.63864	3.9184	4.68243	4.21968	3.52169	4.84515	2.66392	3.45186	3.23892	3.11218	3.13058	3.01052	3.08354
GRHPR	5.46766	5.88918	6.23091	5.01377	6.27705	6.24621	5.84134	6.29825	5.29893	5.85776	6.30605	5.70275	6.20979	7.21912	6.208	5.80613	6.81221	6.70416	6.69522	6.19869	5.28649	5.65644	6.4168	5.98826	6.3139	5.87874	6.04755	6.49302	6.14267	5.43749	5.81972	5.98377	6.13063	6.54491	6.36408	6.23091	5.89706	6.27705	6.35025	5.40065	6.81221	5.7435	6.22803	5.52709	5.2819	5.70776	4.62582	6.00249	5.86634
SUPT16H	6.01067	6.24715	6.94283	6.8808	6.69071	6.66211	6.61047	6.55553	6.63622	6.4839	6.78816	6.07496	6.83499	5.95812	6.98438	6.35025	7.02255	6.88894	6.6974	6.63622	6.69522	6.43267	6.9513	6.58814	6.41876	6.7477	6.84314	6.78477	6.73085	6.4409	6.43683	6.1529	6.42368	6.76349	6.09486	6.58596	7.03611	6.83621	6.92229	6.69849	6.25561	6.77347	5.53447	5.63894	5.22751	5.22069	5.12741	5.15237	5.5214
PDXP	3.03959	3.30586	3.46739	3.41961	3.66686	3.05235	3.01117	2.96093	3.28449	3.54169	3.08761	3.24964	2.60681	3.35389	3.25534	3.31987	3.40525	3.43542	2.59192	3.71984	3.27135	3.09395	3.60649	3.6764	3.60608	3.42035	3.5409	3.09863	3.1604	3.05396	3.30752	3.41132	3.32962	3.74613	3.5907	3.21049	3.25884	3.34051	3.31782	3.51803	3.6123	3.48131	2.44851	2.01224	3.22758	2.92978	2.44488	2.71474	2.61246
SH3BP1	3.03959	3.30586	3.46739	3.41961	3.66686	3.05235	3.01117	2.96093	3.28449	3.54169	3.08761	3.24964	2.60681	3.35389	3.25534	3.31987	3.40525	3.43542	2.59192	3.71984	3.27135	3.09395	3.60649	3.6764	3.60608	3.42035	3.5409	3.09863	3.1604	3.05396	3.30752	3.41132	3.32962	3.74613	3.5907	3.21049	3.25884	3.34051	3.31782	3.51803	3.6123	3.48131	2.44851	2.01224	3.22758	2.92978	2.44488	2.71474	2.61246
SH3PXD2A	4.04759	3.43296	3.60588	3.84554	3.90246	3.20113	3.3922	3.68271	3.65921	3.72139	3.84217	3.33625	3.46647	3.32445	3.91149	2.97966	3.1454	3.35161	3.98566	2.80427	3.37148	3.34788	3.24979	3.05171	3.18408	3.50383	3.14016	3.50268	3.71283	2.92032	3.59666	3.08935	2.93881	3.02906	3.10714	3.21336	3.16581	4.2042	3.87061	3.53989	2.89144	3.40762	2.90583	2.77899	2.95233	2.87454	3.16911	2.75723	3.07308
HARS	4.65624	4.59446	4.99126	5.42469	5.08764	4.53378	4.38086	4.17642	4.97613	5.09215	4.49265	4.18432	4.3851	4.57339	5.39202	4.9304	5.23952	4.98766	5.05418	5.0595	5.30198	5.22146	5.0256	5.22826	4.5791	4.62966	5.13267	4.97899	4.69153	4.31422	4.74515	4.52449	5.12593	5.16055	4.95016	4.65497	5.00874	5.08988	5.13112	5.07047	4.91906	5.23575	3.895	3.75514	5.06164	3.56457	4.40395	3.58598	3.19531
C11orf31	6.66959	8.3162	7.4442	7.3237	7.38054	7.79122	7.52828	7.08954	7.32229	7.22301	7.39051	7.47956	8.58403	7.65823	7.47065	8.09438	7.3005	7.18609	7.28227	7.31683	7.36201	7.27526	7.87905	7.78089	7.29768	7.86659	7.15221	7.1381	7.42387	6.85609	7.115	8.80348	7.99852	7.52506	7.6632	7.2416	7.03725	7.61548	7.90801	7.03355	8.12819	7.1381	6.54706	7.10475	6.39784	7.14454	6.30989	6.58705	7.09693
NDUFB3	3.38382	3.64254	2.85459	3.13522	3.33285	4.01911	3.88896	2.78387	3.71651	3.58598	2.95407	4.42238	5.01377	4.17414	2.61653	3.20753	3.18707	3.10964	3.82895	3.82704	3.2988	3.29087	2.75551	3.78865	3.00531	3.10489	2.36186	4.18039	2.52619	4.23813	3.3383	3.83504	4.21572	3.94812	3.93256	3.47963	3.7962	3.42454	3.45635	3.54507	3.71739	2.83733	6.64165	4.88635	5.59841	5.6883	6.47146	5.15613	6.02589
CLTA	7.44996	8.18242	8.00798	8.14071	8.2246	7.88255	7.75068	7.75885	7.78251	7.74894	7.42387	7.73391	7.83472	7.73887	7.79122	8.16131	8.31388	7.82601	7.47956	7.70249	7.85943	7.78089	7.99664	7.91862	8.09826	7.9721	7.99852	7.81191	7.74057	7.40945	7.82088	7.8156	8.2914	8.57149	7.65181	7.76572	7.61237	7.9098	7.93873	7.84521	7.88608	7.60629	7.46019	7.95139	7.61847	7.58435	6.85725	7.18477	7.42387
PER1	3.49376	2.20652	2.50654	2.23056	2.58136	2.5346	2.77104	2.26167	2.31553	2.44	2.3063	1.89583	2.39694	2.49047	2.61026	2.2413	2.82105	2.93384	2.61506	2.34195	2.47212	2.45341	2.00491	2.32473	2.14952	2.49285	2.22507	2.16532	2.19269	2.19409	2.3742	2.37687	2.45813	2.53547	2.42701	2.5344	2.6543	2.6134	2.58865	2.16287	2.29293	2.99057	2.45721	4.00226	3.32377	2.22342	2.11213	2.23688	3.56534
GTPBP2	5.78825	4.82304	4.67396	4.5791	4.67587	4.81965	5.1175	4.8438	4.82853	5.08541	4.5226	5.2958	4.79504	5.33998	4.97686	4.85414	5.03357	5.20837	5.3541	4.88008	4.94376	5.35019	4.86182	5.34938	5.07197	5.37612	5.57804	5.04545	5.29816	5.36361	4.94809	4.47946	5.05346	5.74616	5.3454	4.90663	4.59125	4.55299	5.00582	4.59643	5.22293	5.01304	5.78292	5.78912	5.9174	5.83701	5.73166	5.66057	5.27342
RSAD1	4.07482	4.36087	4.99487	4.7553	5.1734	4.5332	4.64646	4.44559	4.52449	4.29497	5.11221	4.05713	4.35084	4.05657	4.77953	4.86822	4.92265	4.71858	4.07652	4.36391	5.01606	5.28955	5.29428	4.54131	5.00874	4.66088	4.9367	4.31015	4.85139	4.08023	4.14073	4.99195	4.76003	4.72843	4.42417	4.69217	4.44435	4.66941	4.97317	4.2973	4.22141	4.97686	2.58907	3.52169	3.14421	3.27151	3.04237	3.02801	3.14949
NEO1	3.21957	2.87308	3.28274	2.8098	2.88435	3.30868	2.74558	3.45635	3.13635	3.3465	3.45826	3.23768	3.84942	3.02484	3.02079	3.14105	3.20753	3.3704	3.17088	3.29121	3.19683	3.41979	3.41944	3.45708	3.20084	3.24014	3.35444	3.68702	3.72683	3.18106	2.75573	3.09601	3.15009	3.40941	3.01984	3.16408	3.10211	3.08991	3.0212	2.88907	3.56893	3.24387	6.4039	5.12058	5.17419	3.59878	3.6857	3.59011	5.34462
MRPL20	7.4486	8.19912	8.29592	8.00985	8.11196	7.88975	8.08655	7.88608	8.01368	8.18242	7.89889	8.13254	8.11813	8.08087	7.99477	8.44295	8.32324	7.85759	7.43704	7.95892	7.95333	8.01554	8.13452	8.1803	7.85224	8.14693	7.72059	7.89889	7.98343	7.47065	7.67133	8.55353	8.59153	8.2914	8.21365	7.98906	7.66645	7.89162	8.27821	7.65651	8.2805	8.00798	7.1979	7.68781	6.914	7.173	6.99787	7.3993	7.03725
NDUFB11	7.42107	7.81375	7.53293	7.66804	8.25012	8.06898	7.86485	7.50233	7.56242	7.4442	7.74057	7.8505	8.18872	8.11401	7.99285	8.01913	8.07884	8.06514	7.96449	7.43704	7.5781	7.73887	8.33682	8.26083	7.50233	7.91329	7.83993	7.98532	7.70892	7.16653	7.51453	8.5791	8.19088	8.32324	8.39644	7.91513	7.53745	7.59985	7.98724	7.51146	7.96449	7.54828	6.8655	7.08072	7.47514	7.39788	7.18343	7.69431	6.99172
PI4KA	5.41735	4.74112	5.40065	5.89529	5.7838	5.25961	5.20295	5.4823	4.70734	5.33196	4.95459	4.97181	4.90048	4.85139	5.54766	4.74917	5.79589	5.57298	5.26495	5.19247	5.53365	5.46682	5.3557	5.39752	5.64565	5.06975	5.96879	5.40628	5.3462	4.72375	5.03143	4.63995	5.1673	4.97181	4.94169	5.5951	5.30759	5.93046	6.03044	5.76076	4.28566	5.81887	4.69876	5.28335	4.84865	4.59446	4.4462	4.46648	4.34494
LRPPRC	4.35144	4.5332	4.92691	5.67235	4.9304	4.84796	4.4119	4.62582	5.22751	4.79305	5.51399	4.04079	4.67137	4.75194	4.53003	4.47507	4.90801	4.40518	3.97629	4.6034	4.8292	4.61619	5.20221	4.07595	4.73704	4.82643	4.76347	4.77485	4.38208	4.34189	4.85139	4.94093	4.60094	3.88194	3.83317	5.09954	4.72311	4.91836	5.69759	4.6111	4.89907	5.0527	3.01336	3.64677	3.25836	2.83801	2.90444	2.87047	2.94149
RBM6	4.03494	3.85634	3.8275	4.24388	4.42171	4.22141	4.0376	4.16454	3.97432	3.56497	4.0813	3.62919	4.06188	3.80146	4.00333	3.97068	4.24562	4.50571	4.29148	4.21232	4.26759	4.31714	4.62515	4.56256	4.8941	4.35205	4.47319	4.49514	3.77701	4.11035	3.50854	4.03865	4.1369	4.4425	3.876	3.86515	4.14073	4.54523	4.32828	3.49643	3.49681	3.74404	4.02594	3.23486	3.71512	3.61412	3.91888	2.87308	3.05895
GCN1L1	4.65367	4.03229	5.29428	5.49126	5.56234	5.00874	4.60094	4.82786	5.03284	5.23122	5.23048	4.49265	5.07576	4.59188	5.27029	4.67458	5.27266	5.35181	4.73241	4.98329	4.97613	5.00288	5.6133	5.39361	5.06456	4.93809	5.51399	5.46361	5.1175	4.5026	4.55549	4.65825	5.25263	5.25734	4.43934	5.14397	4.73176	5.45614	5.32579	4.32828	4.28215	5.34309	3.28242	3.86666	4.07154	3.58187	3.83363	3.92594	3.53121
CHD1L	5.36123	5.23424	5.70776	6.07317	5.58861	5.84134	5.24264	5.63894	5.59175	5.64903	5.58708	4.95308	4.87668	4.73241	5.975	5.64313	6.10478	5.77419	5.37067	5.53773	5.541	5.64138	5.72475	5.795	5.24577	5.66478	5.85862	5.57134	5.25885	4.99126	5.08616	5.44568	4.98617	5.2665	5.24034	5.56558	5.27266	5.69256	6.14449	5.43514	5.84312	6.04035	4.34012	5.08764	5.04471	4.70734	4.37247	4.9474	4.84931
SRPRB	5.36599	5.75479	6.25183	6.12603	5.93674	5.87874	5.98642	5.71623	5.84134	5.87339	6.33161	5.35968	6.15196	5.73251	6.23091	6.01518	6.08128	5.88479	5.69588	6.00706	6.09757	5.86123	6.07947	5.83005	5.77419	5.96707	5.58131	5.91829	5.74264	5.05872	6.11945	6.68173	5.96168	5.93495	6.25279	6.06859	5.83005	6.06588	6.54085	5.82136	6.16482	6.56921	3.94462	4.6615	5.30759	3.92136	4.32602	4.33476	4.08996
PUF60	7.66484	7.4486	8.03591	8.00414	8.33897	7.97021	7.58435	7.92036	7.69594	7.81021	8.14496	7.37773	7.79631	7.72059	8.19088	7.70249	8.22875	7.87209	7.82088	7.77257	7.86659	7.99852	8.26734	8.2805	8.03591	7.84873	8.37336	8.09634	7.94957	7.31005	7.96449	7.57022	7.89345	7.94414	7.87905	7.88795	7.69761	7.98724	7.8505	7.79287	7.5205	8.37336	6.38784	7.32664	6.91638	6.63512	6.2906	6.73749	6.09937
Septin 11	3.90901	5.03357	4.82988	4.85484	4.78296	4.31891	4.50629	4.15109	4.79441	4.61428	5.00944	4.22781	4.4113	3.89802	4.5344	4.69744	4.36643	4.81414	5.19703	4.31891	4.55806	5.65228	4.80057	4.0123	4.69541	4.24448	4.71858	4.40215	4.71668	3.99756	4.66679	4.27401	3.86515	3.92646	4.12206	4.82714	4.9818	4.86822	5.03143	4.52817	4.36944	5.66736	3.11899	3.18677	4.27575	3.70392	3.32274	3.66227	2.97534
FN3KRP	4.95162	3.98102	6.18641	5.79331	5.50983	5.62072	5.51068	4.95088	5.85437	5.66057	4.17351	4.78296	3.77655	4.42848	5.98377	5.01377	5.7444	5.32809	4.82033	5.16505	4.97181	5.24577	5.90503	4.9018	4.91836	5.58213	5.09064	4.96461	5.55575	5.21305	5.15389	5.147	5.01238	5.69588	5.56882	4.70005	4.2082	5.07197	4.99411	4.2659	4.83056	5.22445	2.98903	4.27982	3.42823	3.33251	3.3458	3.50501	3.89699
ARIH2	4.48325	4.66472	4.42848	4.67653	4.67073	4.37065	4.32712	4.31309	4.28215	4.18548	4.51391	4.26996	4.29614	3.79334	4.64055	4.51697	4.8556	4.4119	4.43809	4.40882	4.41695	4.34251	4.67332	4.2717	4.59771	4.67267	4.58995	4.34073	4.36391	4.16742	4.1776	4.58486	4.16454	4.28623	4.31654	4.24267	4.12871	4.23757	4.87306	4.25441	3.98259	4.94026	3.69101	3.86812	3.62711	4.32884	4.02226	3.73679	3.79428
DDB2	2.56717	2.96179	3.22929	3.51901	3.60214	3.07091	3.73494	2.85622	2.89925	3.18468	3.43933	2.9016	2.70047	2.73149	3.27084	3.75332	3.44196	3.23639	3.17751	2.78253	2.97356	3.13809	3.66052	2.68159	3.40691	3.15244	3.21742	3.46204	3.22743	2.73621	2.90655	3.29053	3.3704	3.21461	3.16972	2.9683	2.71872	2.79184	3.70482	2.83892	3.26282	3.23798	2.67427	3.31368	2.44657	2.71012	2.72152	2.49372	2.55076
ZNF212	3.55695	3.39617	3.60381	3.31368	3.51512	3.26606	2.87285	3.39863	3.5136	3.76882	3.87308	3.82178	2.85367	3.12377	3.8318	3.14626	3.30967	3.57333	3.30535	3.2165	3.44344	3.16526	3.70127	3.12436	3.2308	3.53243	3.87455	3.86666	3.33419	3.13204	3.50814	3.29387	3.4464	3.5905	3.59379	3.34207	3.33797	3.77066	3.52879	2.9464	3.24513	4.05183	2.6134	3.27695	2.54353	2.92569	2.90632	2.33049	2.44976
SCAMP3	5.21379	4.29148	5.0212	5.49204	5.74953	5.44487	4.95385	5.45049	5.18634	5.35731	5.30042	4.79106	4.90385	4.85484	5.52381	5.01681	5.2927	5.2819	5.17268	4.95881	5.31942	5.82484	5.81719	5.46111	5.36445	5.56316	5.61578	5.4102	5.56718	4.51697	5.45127	5.47168	5.00582	5.63544	4.98687	4.62582	5.23727	5.18939	5.42067	5.00874	4.67846	5.76331	4.0587	4.423	4.77142	3.87554	3.74909	4.67458	3.56734
JAGN1	5.61578	6.10948	5.79417	5.91651	5.9741	6.01693	6.24333	5.85528	5.72651	6.05481	5.49692	5.76163	6.28472	6.1922	5.85946	6.26728	6.03309	6.00249	5.93587	5.64565	5.91119	5.69674	6.13982	6.3522	6.03575	6.00339	6.03575	6.15836	5.89799	5.69339	5.78116	5.93402	6.22615	6.43478	6.15923	5.50501	5.92964	6.00617	6.09937	5.62476	6.06499	5.77419	5.47816	5.39285	5.59095	5.80265	5.34384	5.35968	5.238
MRPS2	3.19929	4.15278	3.85829	3.77655	4.35737	3.64508	3.20568	3.29387	3.82566	3.51668	3.51052	3.24075	3.63645	3.07118	3.96194	4.25733	4.68953	3.20449	3.29422	4.10101	4.40455	3.7205	4.0254	3.40797	4.11145	3.89749	4.09496	3.96501	3.2051	3.12804	3.95579	3.82566	4.03127	4.0445	3.47199	3.73631	3.69948	3.48421	3.90448	3.33591	3.44006	4.08723	2.6921	2.94444	3.15389	2.89331	2.53653	2.55295	2.55784
SPOCK2	8.42221	7.91161	9.36889	9.10696	8.79493	8.45953	7.73554	8.39172	8.4152	8.45011	9.24019	7.53129	8.20123	7.4442	8.55353	7.19123	8.57405	9.40485	7.68781	8.20123	8.29806	8.71351	9.00741	8.36404	8.00414	8.76367	8.89816	8.66437	7.27811	7.97021	8.23531	7.87388	8.07292	8.24578	8.25651	8.76086	8.6781	8.98546	8.92526	8.07683	7.68624	8.77237	4.59901	5.75305	5.32178	5.48145	5.75123	5.68003	5.91208
SLC25A36	5.6025	6.63403	5.79916	5.90154	5.68499	5.45783	5.94747	5.70275	5.94041	5.78033	6.27894	6.14075	5.7393	6.04402	6.00977	6.18252	6.04849	6.16581	5.43998	5.67404	6.06588	6.14075	5.80613	5.56147	5.2927	6.27412	5.71702	5.57538	5.47088	5.19775	6.51261	6.81451	5.81301	5.51231	5.41818	6.15655	5.83701	5.94747	5.60412	5.6573	6.32183	6.32859	3.56575	4.35023	3.73313	4.50879	4.33358	3.90346	4.46708
EXOSC10	3.93106	3.69146	4.11471	4.44682	4.49888	4.42048	4.06663	3.98514	4.00817	4.21232	4.24677	3.54109	3.76371	3.876	3.98152	3.9376	4.36208	4.40033	4.07595	4.35844	4.02805	4.4387	4.57076	4.04132	4.02805	4.18096	4.61554	4.67073	4.03278	3.60755	4.01393	4.23186	3.61661	4.36269	3.85829	4.39129	3.94188	4.37247	4.37184	3.76278	3.68835	4.25959	3.09876	3.17118	3.05198	2.69341	2.59898	2.74299	2.2802
CIRH1A	4.51454	4.88286	4.70204	4.96894	5.06383	4.92622	4.82853	4.78769	4.96963	4.21852	4.33476	4.93321	4.52944	4.05393	5.05801	4.92408	5.36917	5.45783	4.15137	4.32712	4.88909	5.0988	5.2857	5.32885	4.67332	5.44971	5.20996	5.01532	4.82786	4.32365	4.37488	5.06022	5.16281	5.37612	4.85348	5.29893	4.46352	4.42787	5.23122	4.66472	4.73704	4.85001	2.82288	3.97068	3.75921	3.00325	3.92594	3.21245	2.99057
VEGFB	5.28955	4.95527	5.56882	5.08468	4.69744	4.45485	5.30355	4.22781	4.87939	4.72909	4.49075	4.78562	5.28261	5.22673	5.2804	4.9495	5.10695	5.79833	4.58229	4.45853	4.69541	4.69475	6.03403	5.42791	4.95665	5.32809	5.50501	4.71925	4.60853	4.18487	4.9797	5.36361	5.10922	5.12888	5.18328	5.29189	4.80604	4.94026	5.18939	4.27863	4.81688	5.2534	3.45901	3.4624	4.11808	3.62667	4.11471	4.01072	3.52559
MPRIP	6.91995	7.25492	6.82924	6.96109	7.31277	6.67841	6.6437	6.89616	6.80649	6.74085	7.17812	6.36902	6.66749	6.5523	6.70416	6.00294	7.13687	7.0126	6.32282	6.98562	6.80991	6.78595	7.14454	6.34922	6.13982	6.62235	6.6373	6.53985	6.79046	6.35609	6.35513	6.87728	6.42858	6.95863	6.55129	6.60611	6.57131	7.23635	6.81564	6.57345	6.07861	7.12772	4.5663	5.65228	5.72909	4.99055	5.31145	5.45614	5.36917
ABLIM1	8.24578	7.70413	8.98218	8.79197	8.37336	8.49894	8.02646	8.92526	8.69178	8.06311	8.69971	7.57173	7.72561	7.15095	9.04336	7.14069	8.40819	9.04336	8.24578	7.97021	8.72432	8.69971	8.77807	7.64211	7.49461	8.8746	8.76663	8.7807	7.81191	7.47661	7.67617	8.04546	8.34126	7.76572	7.69104	8.8746	8.76663	8.62196	9.65243	8.02101	7.14069	8.14071	4.24097	5.39443	5.65559	5.33114	6.19123	5.90246	5.69081
CD52	6.16108	10.2762	8.24151	8.01368	8.02282	9.78489	9.38896	8.13868	8.62458	7.79122	9.06687	8.28486	10.421	9.19363	8.94427	9.98133	9.01067	8.85075	8.59658	8.9729	9.07657	8.25866	9.30747	8.60678	8.69971	9.27694	7.65335	8.4769	8.23948	8.34823	7.91513	10.4801	8.92226	8.20333	9.28088	8.39172	7.85584	8.91931	8.98862	7.82088	9.50791	7.59216	7.19922	6.40485	6.71873	9.16194	7.23363	7.70892	7.99477
CLPP	5.54185	5.40384	5.24264	5.58937	5.65394	5.67665	5.55018	5.3454	5.09807	5.62886	5.33673	5.89529	5.43592	5.4271	5.84744	5.78733	5.94398	5.70616	5.51566	5.15613	5.47647	5.6313	5.90062	5.43749	5.45127	5.57965	5.31549	5.50501	4.91145	4.89907	5.24577	6.03309	5.94312	5.90944	5.88306	5.47007	5.27732	5.18328	5.81554	5.18864	5.32655	5.56064	4.75728	4.53946	5.02415	4.67653	4.74715	4.84035	4.04293
MEN1	4.06397	3.24513	3.93155	3.57459	3.63993	3.46351	3.64212	3.57501	3.07471	3.42053	3.48921	3.6489	2.9248	3.02563	4.2729	3.02641	4.01649	4.0587	3.69012	3.33556	3.25424	3.39043	3.73769	3.58393	3.65443	3.45746	4.13802	3.88896	3.26573	3.39117	3.11985	3.03729	3.64677	3.02092	2.94003	3.65271	3.53522	3.68484	3.66227	3.51244	3.07693	3.10628	2.54058	2.92493	2.68096	2.988	3.14105	2.66793	2.71204
OXSR1	5.927	5.41101	5.55018	5.55496	5.38968	5.21148	5.59673	5.29428	5.58545	5.41101	5.92612	5.65063	5.12286	5.68499	5.08844	5.12138	5.08319	5.37536	5.3454	5.5518	5.32497	5.4823	5.47895	5.04688	5.66817	5.30995	5.49532	5.66817	5.88736	6.13244	5.89355	4.98766	4.86403	4.66611	5.50903	6.06225	5.76409	5.43914	5.38263	5.75305	5.46682	5.8672	6.5629	6.61047	5.99449	6.39989	6.44398	5.71371	6.68173
MRPL24	5.24958	5.9502	5.33271	5.49449	5.76495	5.94485	5.76331	5.63373	5.24577	5.20147	5.41344	5.64648	6.11765	5.82484	5.86377	5.48801	6.19965	5.42958	5.70275	5.69588	5.47325	5.50742	5.90682	5.73166	5.34462	5.93769	5.3605	5.63807	5.77079	4.90939	5.20448	6.28183	5.89355	6.18542	5.73675	5.34938	5.36599	5.94928	5.75394	5.46602	5.71198	5.2673	4.20188	4.55679	5.00799	4.52817	4.75395	4.53127	4.55549
FAM38A	4.27863	4.28974	4.4193	4.80057	4.76072	4.21627	4.01124	4.06558	3.64037	4.68464	4.05285	3.56258	4.46043	4.30958	4.39915	5.01238	4.8054	4.24619	4.54387	3.86368	3.84747	4.18995	5.15908	4.17984	4.99775	4.01596	4.65693	4.05233	4.2082	3.69278	3.96752	4.35844	4.32067	4.47819	4.3461	4.50132	4.15664	4.6393	3.58061	3.9065	3.77476	4.27575	2.99238	3.53382	3.47199	3.37511	3.20235	3.48996	3.06032
CYFIP2	8.04159	8.06514	8.42221	8.84777	9.03033	8.63756	8.27821	8.82102	8.61409	8.36632	8.85668	8.29592	8.59403	7.90624	8.65344	7.96281	8.85075	9.22957	8.4916	8.66162	8.93475	8.83284	8.98862	8.36181	8.60678	8.84777	8.95359	8.97907	8.59917	8.64529	8.59403	8.22233	8.27611	8.52875	8.24578	8.68082	8.6042	8.71628	9.13767	8.64274	8.02819	9.19704	7.92967	8.41057	8.89521	7.81741	8.87163	7.5781	7.58736
SDHAF1	3.71512	4.51883	3.6788	3.8213	4.23468	3.80667	3.95832	3.82704	3.45787	3.54348	3.75191	3.41437	3.6489	3.48959	4.06397	3.96398	4.36087	3.81182	3.52879	3.73004	3.91398	3.57133	4.09384	4.40152	4.23355	3.82944	3.68702	3.72139	3.77112	3.30075	3.80759	4.43213	3.90147	4.04658	3.80054	3.76836	3.5509	3.77519	3.79151	3.5517	4.33536	3.75191	3.30603	3.52404	2.99807	3.21617	3.53834	3.60006	3.2702
ST6GAL1	6.4409	6.3829	7.22179	7.26285	6.97204	6.46129	6.4511	6.76125	6.8761	6.87144	6.769	6.61266	6.1883	5.20369	6.91154	5.88827	6.5523	7.35507	6.21939	6.6329	6.48697	6.64263	7.10602	6.24621	6.16855	7.13165	7.10726	6.70189	6.87965	6.63622	6.30797	6.46633	6.47246	6.0079	6.90915	7.27122	6.71534	7.1034	7.08327	6.895	5.9555	6.98682	4.53192	4.49075	4.60853	4.10816	4.60916	5.33271	5.35259
PCYOX1	2.16878	2.84746	2.65302	2.93833	2.39835	2.62581	2.38322	2.46897	2.67709	2.72045	2.78342	2.41918	2.9713	2.40046	2.34554	2.56528	2.44185	3.08828	2.06831	2.56781	3.00741	2.63813	2.57671	2.41281	2.21239	2.7551	2.68931	2.6159	2.66453	2.25163	2.7317	2.61674	2.60258	2.49846	2.33624	2.91984	2.78697	2.68202	2.72109	2.42677	2.60424	3.01258	1.95005	2.3066	2.43862	1.95889	2.01417	2.04719	2.00881
RALA	5.523	6.50338	6.46633	6.46742	5.64138	6.62655	6.42858	5.81972	6.55872	6.07769	6.24424	5.60328	6.50541	6.43478	6.28864	6.35513	6.39474	6.02948	5.93951	5.70187	6.70747	6.09304	5.94928	5.4619	5.61074	6.41977	5.56479	5.88479	6.08773	5.68499	6.12224	6.96234	6.1003	5.70697	6.02408	6.29923	6.60611	6.37094	6.7477	6.40692	6.7578	6.33835	5.73675	5.25188	5.19775	4.85484	5.44403	5.66478	5.49692
PLEKHB1	3.35444	2.71378	2.89283	2.87876	3.06335	3.24014	2.64515	2.7981	2.96855	2.75081	2.8477	2.75551	3.21523	3.10293	3.80146	2.84885	3.0009	3.25647	2.9208	2.65029	3.09381	3.19778	3.70482	3.02854	2.52123	3.37849	3.59295	3.18499	3.06254	3.06142	2.73149	2.83484	3.42016	3.51321	3.33932	3.49033	3.24263	3.2821	3.40013	2.69341	2.72867	3.3448	2.32759	2.43569	2.25009	2.45813	2.68502	2.60002	2.78476
C20orf4	3.61829	4.03865	3.88699	3.88243	3.80099	3.51168	4.08779	3.74498	3.8199	3.71062	3.75332	3.94411	3.48421	3.44711	3.47809	3.89146	3.48996	3.63905	3.75875	3.30173	3.75875	3.60463	4.02491	3.98827	3.54738	3.9065	4.01753	3.69635	4.10156	3.45375	3.77563	3.88146	3.96752	4.08023	3.75288	3.53322	3.92954	3.8785	3.96398	3.28465	3.4438	3.8151	3.73449	3.42454	3.30009	3.20024	3.58513	2.96179	3.3548
ZBTB5	3.57779	4.10435	4.3461	4.05393	3.69503	3.99966	3.47426	4.05026	3.54546	3.82083	3.76882	3.84651	3.62039	3.77701	3.95021	3.35161	4.01283	4.16454	3.20568	3.83603	4.00817	3.37076	3.94057	3.66314	3.26508	3.99231	3.86515	3.79199	3.43414	3.57581	3.66401	3.79199	3.876	3.60006	3.79765	4.42908	3.43561	4.05764	4.45124	3.84747	3.20941	3.90098	3.20387	3.36515	3.05041	3.40973	3.32104	2.93359	3.15272
TEX10	3.20235	3.75741	3.50151	3.98675	3.5213	3.42673	3.50305	3.26863	3.44044	3.8151	3.93005	3.49376	3.27503	3.1947	3.73048	3.66314	3.7702	3.73859	3.41437	3.37357	3.44272	4.06772	3.80339	3.53908	3.83363	3.76468	3.84896	3.64123	3.66967	3.4819	3.60174	3.47468	4.24039	3.42931	3.71062	4.21908	3.34102	3.8318	4.28332	3.40152	3.22238	3.77655	2.47279	2.85787	3.21065	2.55635	3.01077	2.71851	2.62433
QRICH1	6.38389	6.60292	7.09565	7.29768	7.08449	6.7176	6.7972	6.79829	6.77121	6.89967	6.89616	6.51565	6.64906	6.47453	7.26285	6.30701	7.13038	7.27811	6.69966	6.73418	7.0126	7.14069	6.97832	6.79605	6.73971	7.00776	7.10859	6.89967	6.72426	6.39474	6.68281	6.69522	6.58275	6.62447	6.79494	7.10602	6.87256	6.9942	6.67071	6.75894	6.41184	7.00776	5.795	6.39784	5.42547	5.95812	5.72121	6.0503	5.85092
IRF8	6.48283	7.08575	6.73862	7.54992	6.75447	6.76565	6.1279	6.5629	6.88549	6.71424	6.44907	6.50338	6.57763	7.5451	6.97582	6.87256	6.50698	6.7927	6.42858	6.64797	6.50751	6.59038	7.23635	6.41481	6.66855	7.15744	6.79157	6.77347	6.45007	6.34028	6.91154	7.48697	6.75563	6.4266	6.27116	7.00531	7.05705	6.4389	6.32574	6.32479	6.59356	7.04352	5.12362	6.07496	5.23648	5.64565	3.53121	5.03654	5.95812
ZNF512	4.81214	4.92121	5.56147	5.65143	5.84227	5.48481	5.04545	5.39752	5.17187	5.29031	5.43276	4.787	5.15083	5.18249	5.32809	4.91284	5.30276	5.29349	5.11146	5.0988	5.06383	5.44728	5.71371	5.30435	5.09736	5.70529	5.73166	5.52381	5.09295	4.72118	5.16881	5.32963	5.5214	5.14551	5.11069	5.72651	5.12741	5.70447	5.61493	5.17032	4.71274	5.57218	4.82575	4.48511	4.6994	4.11752	4.6902	4.5332	4.06717
ZNF828	3.34173	3.38626	4.12371	3.54028	3.63046	3.76007	3.13233	3.56774	3.54148	3.77655	3.69725	3.252	3.18317	3.17751	3.66967	3.27888	3.29456	3.61084	3.42454	3.35026	3.79151	3.30603	3.5423	3.52363	3.66923	3.94915	3.73179	3.56692	3.80007	3.49837	3.68526	3.56651	3.17779	3.22238	3.20356	3.60174	3.49302	3.5835	3.56258	3.50814	3.50776	3.81848	3.02039	3.27471	2.87642	2.66099	2.79251	2.40163	2.71012
MMS19	3.61661	3.71962	4.12539	4.17585	3.66227	4.16851	4.22202	3.82083	3.41367	4.00333	3.88647	3.65356	3.86614	3.60503	4.22781	3.72006	4.19159	4.14779	4.41868	3.79334	3.7264	3.98777	4.1776	4.0092	4.17585	4.4419	3.82655	4.03182	3.87308	3.97118	3.39009	3.90849	4.0134	3.90849	3.79475	3.65228	3.33932	3.59252	3.99231	3.56692	3.94411	3.87061	3.40507	3.46792	3.64424	3.25549	3.47622	2.9978	3.09876
DCPS	4.27517	4.3461	4.94667	5.23048	5.96707	4.51697	5.22751	5.29741	5.22146	5.0527	4.76205	4.53003	4.70601	4.58801	5.5518	4.74987	5.53199	5.32729	4.3731	4.50879	4.50688	4.50629	5.41735	5.4271	5.07423	5.20295	5.31942	6.208	4.77751	4.49387	5.11299	4.3437	4.67332	5.19013	4.79569	4.54906	4.56568	5.25263	4.70866	4.75194	4.63031	5.30759	4.40822	4.51943	4.43213	3.95529	4.12648	4.70403	4.34189
KRAS	4.47384	3.96602	4.59966	4.49265	4.36029	4.53564	4.48886	4.65367	4.85909	4.67978	4.26996	4.68306	4.62387	5.12286	4.90521	4.59966	4.28155	4.42171	4.64122	4.75054	4.60467	4.36822	4.45424	4.32365	4.45186	4.13202	4.27346	4.34494	4.18377	4.24097	4.65167	4.21908	4.19386	4.19386	4.78427	4.53692	4.90385	4.54387	4.51758	4.89836	4.49767	4.25321	5.65559	5.70447	5.00434	6.12224	4.93736	5.3834	5.73166
TYW1B	3.71083	4.01045	4.25233	4.17843	3.82822	3.74474	4.1677	3.69568	3.54488	3.58001	3.70777	3.6164	3.93528	3.39203	4.05842	3.51379	4.02939	3.5977	3.90875	3.50093	4.21599	3.83248	3.40744	3.82822	3.99054	4.59739	4.10679	3.70503	3.76163	3.93987	4.23441	3.77089	3.62099	3.88269	3.88673	3.823	3.93628	4.61265	4.00734	3.77225	3.50093	4.08325	3.02133	3.47257	3.23379	3.18424	3.27068	2.9982	3.39382
TYW1	3.71083	4.01045	4.25233	4.17843	3.82822	3.74474	4.1677	3.69568	3.54488	3.58001	3.70777	3.6164	3.93528	3.39203	4.05842	3.51379	4.02939	3.5977	3.90875	3.50093	4.21599	3.83248	3.40744	3.82822	3.99054	4.59739	4.10679	3.70503	3.76163	3.93987	4.23441	3.77089	3.62099	3.88269	3.88673	3.823	3.93628	4.61265	4.00734	3.77225	3.50093	4.08325	3.02133	3.47257	3.23379	3.18424	3.27068	2.9982	3.39382
GGPS1	4.51007	5.12286	4.72512	4.62322	5.07803	5.62637	5.15083	3.74315	5.22521	5.33114	5.38263	4.57847	5.46442	4.7134	4.80193	4.83335	5.2857	4.98617	5.42628	4.71925	5.16582	5.16129	5.16505	5.20837	4.94237	5.43673	5.28726	5.17797	4.91216	4.70204	4.91494	5.28726	5.30435	5.01238	5.19703	5.10253	5.11601	5.24727	5.39595	4.77684	5.2335	5.22069	4.29902	4.94445	3.89243	4.88286	4.82575	4.59575	4.30081
DNAJC7	5.52381	5.85092	5.67235	5.89979	6.04402	6.01153	5.44156	5.39047	5.70275	5.50903	5.61906	5.72564	5.87963	5.7908	5.7759	6.03575	5.68417	5.58297	5.59999	5.82567	5.82314	5.88648	5.67493	5.49532	5.71371	6.01241	5.82314	5.86297	5.79248	5.43829	5.8761	6.19408	6.29923	6.32183	5.35103	5.7759	5.56147	5.97322	5.92177	5.51068	5.91829	5.76409	5.49692	5.64903	5.80525	5.52629	5.00799	5.14551	5.23048
NUP205	5.87963	5.59673	7.02001	6.62235	6.16199	6.22896	6.12972	6.11035	6.22517	5.77854	6.64478	5.81047	6.40291	6.0007	6.20523	6.22896	6.6773	6.49927	6.14449	6.23283	6.51886	6.69182	6.41481	5.9741	5.25115	6.21843	6.42368	6.0277	6.25658	5.83611	6.01067	6.00249	5.89799	6.24139	5.47816	6.57449	6.4168	6.79046	6.36408	5.9635	5.24653	6.80757	4.35144	4.57847	4.3366	4.43999	4.14236	4.33598	3.41764
NCOA5	4.65102	4.72713	5.40145	5.37144	5.04471	4.61364	4.6752	5.29816	4.81754	4.88978	4.60791	4.65825	4.39854	4.60529	4.99055	4.34012	5.02999	4.99631	4.85982	4.90319	5.36521	5.27342	5.43998	5.08764	4.90801	4.95738	5.34309	5.23952	5.02849	4.74715	5.27189	4.54071	4.88635	5.04398	5.24109	5.00064	5.28802	5.06383	4.67206	4.81346	4.26759	5.01238	4.21572	4.44804	4.04398	3.87109	4.25027	4.67912	3.65356
CDC25B	7.05086	6.62026	7.004	6.47246	7.133	7.28364	6.64263	6.47453	5.68003	6.43066	7.46619	6.20523	7.18206	6.47766	7.29343	6.53234	7.19528	7.85224	6.77688	6.5345	7.11373	7.45874	7.43999	7.16911	6.42757	7.12641	7.24296	7.32095	6.82924	6.35412	6.31678	7.67788	6.91751	7.4486	7.08575	7.02001	6.95251	7.25492	6.99912	6.90563	6.21553	7.39486	3.71062	3.99337	4.64188	4.23757	5.16208	4.50944	4.08243
MRPL4	2.97306	3.04643	2.97509	2.81024	3.1536	3.02407	3.04129	2.86132	2.68438	2.90353	3.07201	3.1422	3.01414	3.04775	2.88507	3.01984	3.42089	2.88577	2.82977	2.97813	3.27051	2.81046	3.73494	3.44965	3.21399	2.93039	3.49608	3.34173	2.86366	2.54566	3.09298	3.13145	3.19747	4.0092	3.37112	3.39399	3.31402	3.24573	3.09573	2.78187	3.36655	3.20419	2.73338	2.47921	2.84236	2.71204	2.78409	2.6067	2.49931
ADARB1	3.98566	4.01393	4.1098	5.54517	5.07729	4.10212	4.13854	4.20361	3.79668	4.80741	4.39672	3.84366	4.04079	3.72094	4.95088	4.44997	4.5855	4.98403	4.69475	3.61829	4.56256	5.19918	5.06975	3.71236	3.99545	4.41378	5.0022	4.38639	4.33005	3.92187	3.90901	3.85829	4.5344	3.51092	3.66097	4.90866	4.13634	4.69807	4.82988	4.47012	3.11671	4.75799	2.13551	2.98117	2.73233	2.88271	3.22087	3.16439	2.61278
PUS1	3.55818	3.46131	3.66622	4.04132	4.01072	3.97172	4.17702	3.84651	3.93407	3.58513	3.59011	3.45039	3.05789	3.83038	3.65313	3.1492	3.71283	3.58762	3.5517	3.40973	4.38639	3.86368	3.71603	4.24619	3.10742	4.09935	4.24152	3.65443	3.75048	3.40188	3.43184	3.02459	3.3349	4.47507	4.01178	3.83603	4.27751	3.14392	4.01442	3.02721	3.37148	3.81557	2.97054	3.19747	3.02379	2.67069	2.78299	3.29087	3.41509
TTYH2	4.66341	4.55933	4.74281	4.37005	4.70071	4.81688	3.74683	4.87038	4.9101	4.85982	4.71068	3.81464	4.68497	4.55806	4.63995	4.48074	4.2421	4.6034	4.92197	4.0134	4.5332	4.10101	4.30487	5.01904	4.45793	5.15761	4.36208	5.20369	4.99919	3.98978	4.68109	4.42848	4.09935	4.26646	3.58847	4.96461	4.35144	5.07655	4.3248	4.16282	3.97629	4.63411	2.54778	3.59295	2.80828	3.59586	3.24201	3.80339	3.4777
NME3	4.85772	5.52219	5.43673	5.22899	5.5115	5.51399	5.61074	4.97035	5.07956	5.19626	5.42149	5.14172	5.93138	5.27652	5.19476	5.5951	5.77503	4.9101	5.11373	5.24806	5.03504	4.93527	5.975	5.69256	5.71702	5.47244	5.0988	5.14551	5.31549	4.9474	5.20295	5.81214	6.10215	5.32178	5.39519	4.81892	5.22293	5.08616	4.97109	4.91771	5.65899	5.0256	4.32245	4.26244	4.6484	4.51758	4.34432	4.49825	4.76869
SF3A3	5.29966	5.61906	6.24043	6.08677	6.3364	6.21649	5.33917	5.83444	5.70447	6.0858	5.72818	5.33432	6.02498	5.73594	6.18158	5.93862	6.0494	6.18158	5.68668	5.48801	6.09937	6.40995	6.49504	5.54936	6.08863	6.20523	6.53132	6.08773	5.6775	5.51974	5.5165	5.88562	6.01241	5.95812	5.82226	5.74264	6.0178	6.30209	6.25467	5.72909	5.73336	6.20352	3.62245	4.52817	4.36329	4.87735	4.47445	3.70844	4.22081
METTL13	5.68417	5.27652	5.97928	5.99725	6.2299	5.3834	5.06022	5.4521	5.87694	5.65063	5.66225	5.06091	5.26341	5.31549	5.64138	5.85776	6.42962	5.75479	5.71456	5.52381	5.66563	5.8717	5.99631	5.415	5.29349	6.07769	5.60909	6.16108	5.48801	5.4619	6.02948	5.49051	5.73762	5.34938	5.92786	5.48721	5.959	6.13422	5.69002	5.68919	5.42233	5.71371	4.37065	4.4193	5.07047	4.53127	4.66874	4.88428	4.1776
NFS1	3.37881	3.26736	3.82846	4.15777	4.0797	3.5529	3.73948	3.45901	3.20356	4.16454	3.88445	3.04961	3.25424	2.88883	3.7812	3.70659	3.63005	3.58432	4.04606	3.88295	3.67141	3.72322	3.17386	3.906	3.55655	3.74635	3.92746	3.9184	3.18106	3.23547	3.71962	3.68659	4.0603	4.24039	3.57659	3.31271	3.3197	3.88243	3.96961	3.54624	3.27534	3.84747	3.95579	3.01749	3.1091	2.64559	2.7876	2.54268	3.07036
CDK5RAP1	3.73631	4.19328	4.21057	4.35904	3.96299	3.93504	4.04974	4.00333	3.8299	3.70525	3.99966	3.83933	4.09274	4.18771	4.28974	4.36579	4.7904	4.06136	3.80099	3.67404	3.93813	4.01545	3.83225	3.98514	4.13419	3.93256	4.51329	4.23186	4.39976	3.68526	3.93456	4.69283	3.99545	4.12042	4.19271	4.26302	4.02335	4.4387	4.50754	3.91149	3.6191	4.41992	3.57539	3.81799	3.21305	3.10433	2.89096	3.34241	3.16318
TTC27	3.38836	3.3308	4.15553	4.27807	3.21957	3.54468	3.44454	3.36828	3.89345	3.33216	4.13202	3.03702	2.85459	3.47237	4.29092	3.49876	4.0134	3.33693	2.92297	3.19531	3.56337	3.65921	3.8945	3.71512	3.14135	3.69459	3.51205	3.725	3.14597	3.60091	3.52918	3.89243	3.4397	3.77248	3.31336	4.19844	3.30039	4.00817	3.847	3.89297	3.31597	4.48202	2.30931	2.43523	2.19981	2.55528	2.57295	2.42057	2.37542
NMI	6.06499	5.97757	5.6875	5.42547	5.68249	6.44504	6.72317	6.17508	6.89744	6.16388	6.06768	6.37297	6.43993	6.5849	5.91295	6.63403	6.11765	6.0178	6.58165	6.55445	6.45212	4.81214	4.45124	5.78553	6.27798	6.40089	5.48063	5.92349	6.33935	7.32664	6.32669	5.81887	7.45874	6.8703	6.22896	6.5629	6.59257	5.04615	6.96721	6.43785	6.26631	5.97234	8.03213	7.54669	7.48255	7.32095	7.89162	7.47956	7.25492
HNRNPAB	7.37339	7.74224	8.34594	8.12819	8.1696	7.85943	7.67957	7.87735	7.93693	7.8505	8.11196	7.55787	7.79451	7.6632	7.46316	7.70093	8.33897	7.61394	7.6549	7.61702	7.69761	7.92775	8.03213	7.78251	7.40645	7.87209	7.88079	7.90801	8.03213	7.21259	7.92967	7.36067	7.88079	8.21801	7.79795	7.92224	7.76572	7.79795	7.87563	7.86659	7.90449	8.42221	6.5345	7.15358	6.95984	6.63186	6.31085	6.84081	6.39474
SMAD3	4.02647	4.61938	3.2821	4.57339	5.04615	4.16623	3.6888	4.20649	3.61495	4.34312	4.69087	3.84603	3.75875	3.2327	4.77751	3.90801	4.3195	4.28332	4.17814	3.91496	3.99337	3.96247	4.16797	3.90448	4.41752	4.59643	4.1038	3.65836	4.01393	4.01283	4.15446	4.6438	3.99388	4.35844	4.52944	3.42195	4.16282	3.77563	3.60463	3.83788	3.81372	4.92121	2.38755	2.75744	2.76665	3.58432	2.48184	2.52466	2.5674
EIF3L	8.63236	9.31122	9.45777	9.83077	9.62414	9.15877	8.88347	9.04995	9.3572	9.46992	9.45777	8.64529	8.50649	9.07337	9.20423	9.49974	9.49561	9.36085	8.91051	8.99183	9.28449	9.16872	9.38514	9.14821	9.12367	9.45342	9.38896	9.21129	8.74373	8.20742	9.28823	9.61485	9.77489	9.42462	8.96342	9.44526	9.18269	9.36481	9.73932	9.02689	9.29966	9.5122	6.51671	7.90624	7.40945	7.65651	7.40511	7.38191	7.22044
LOC340947	8.4769	9.19704	9.41273	9.46175	9.60609	9.36889	9.11365	8.94427	9.08672	9.29199	9.43701	8.41757	8.91931	9.34954	8.99793	9.43701	9.28449	9.16872	8.99183	8.91348	9.19363	9.141	9.50387	9.46576	9.09339	9.30747	9.22208	9.42462	8.8746	8.42919	9.09339	9.25826	9.31882	9.33011	9.10025	9.49561	8.9601	9.40485	9.50387	9.04336	8.95687	8.99183	7.11241	7.91513	7.30869	7.91161	7.13565	8.03591	7.90801
MRPL45	3.30237	4.51201	4.45363	4.01596	4.00281	4.20017	3.66052	3.82609	3.88598	3.85188	3.91594	4.46529	3.53598	4.21796	4.41992	4.95527	4.62132	3.8213	3.94764	4.27229	3.95985	4.08512	4.05815	4.1369	4.12318	4.15166	4.24736	3.84896	3.485	3.99915	4.42908	4.98329	4.62066	5.17268	4.35561	3.84747	3.42673	4.51134	4.6576	3.83603	4.34012	4.12702	3.27791	3.91051	3.14309	3.44006	3.80007	3.71784	3.5517
FXYD5	8.73246	8.45483	8.99793	8.91642	9.10364	8.76949	8.64274	8.65071	8.2914	9.01387	8.83899	8.53102	8.62196	8.59658	8.84478	8.8418	8.89521	8.85367	8.69435	8.26291	8.85075	8.95039	9.44526	9.27694	8.75216	8.98546	8.97591	8.95687	8.61929	8.00217	8.61929	8.83284	8.7807	9.13423	8.58891	8.32759	8.47438	8.78344	8.48653	8.30703	8.23733	9.23647	6.87849	7.30312	8.02819	7.59057	7.42527	7.6093	7.49921
NME2	7.589	8.77807	8.31161	8.52387	8.39405	7.77257	8.13254	7.79979	8.04744	7.84521	7.97021	8.13452	8.4719	8.41757	8.19499	8.71628	8.56378	8.02282	8.07292	7.80329	8.38264	7.79795	8.53357	8.85367	7.94776	8.34823	7.55475	8.51893	8.17179	7.19262	7.87735	9.09339	9.12718	9.21466	8.72987	8.04744	7.47514	8.04938	8.54097	7.69431	8.88635	7.55305	6.65996	7.48845	7.7373	7.32664	6.67294	7.22569	6.75894
KIAA0182	4.929	5.03946	5.46442	5.94928	5.49449	5.052	4.65035	4.82714	4.90663	5.07349	5.23727	5.0988	4.34012	4.03278	4.79441	5.12888	5.72296	5.67235	5.2581	5.40384	5.33271	5.52219	5.8717	5.01606	5.37455	5.46923	5.08764	5.6883	5.29741	3.93305	4.71207	5.06975	4.28155	5.11981	4.8438	5.00288	5.30995	5.62886	5.12818	5.07729	4.90048	5.85776	2.33493	3.6212	3.3431	3.85781	3.11301	3.11785	3.54624
HEG1	3.37954	3.18468	3.69146	3.21712	3.92084	3.23424	3.16201	3.53281	2.59519	3.06924	3.53121	3.71512	3.47657	3.40258	3.71374	3.01104	4.52134	3.28306	3.37638	3.16553	3.12521	3.49413	3.26989	3.19351	3.80146	3.40328	3.73726	3.52958	3.99436	3.33932	3.29779	3.38454	3.18827	3.18377	3.50541	2.98445	3.22331	3.72775	3.37954	2.98168	2.85138	3.9229	2.46787	2.83094	3.3163	2.63665	2.86132	3.48111	2.58603
TSPAN3	4.15664	3.77294	3.57215	4.52567	4.02018	3.7133	3.31434	3.61211	4.45059	4.63347	3.98102	3.26282	3.80523	4.54717	4.36515	3.32978	3.41509	3.10572	3.72867	3.23174	3.91149	3.01284	4.40276	3.34788	3.23606	3.71696	4.36643	4.02752	3.32343	3.03594	3.8252	3.74771	3.77519	3.74224	3.23547	4.6226	3.88598	3.31134	3.81604	3.39544	3.84076	3.70753	3.16672	2.56972	2.53612	3.05491	2.5895	2.80894	2.62308
NHP2	6.55337	6.85361	6.827	7.16653	7.27666	6.82023	6.80533	6.80757	6.87965	6.7353	6.80757	6.77802	6.77236	6.82352	7.00164	7.19262	7.34795	6.92822	6.6773	6.69629	7.07816	6.83499	7.36632	7.04969	6.76565	7.03355	6.82817	7.03725	6.75336	6.10566	6.5388	7.21792	7.43704	7.52662	7.16258	6.58383	6.68173	6.84773	7.20458	6.49605	6.73195	6.89382	4.91355	5.71029	5.86909	5.24958	5.71865	5.79671	4.79374
WDR5	3.15331	2.98927	3.45262	3.79911	3.57699	3.68011	3.48	3.58804	3.18529	4.11867	3.84463	2.90397	2.85344	3.22087	3.55937	3.67231	3.80007	3.45521	3.80902	3.42195	3.54546	3.34754	3.93813	3.85087	3.36034	3.60341	3.59421	3.90246	3.92338	3.62369	3.26508	3.38906	3.83885	3.7605	3.37742	3.3662	3.39399	3.63046	3.30735	3.2776	3.34822	3.67617	2.7129	2.70691	2.75314	2.8433	2.83094	3.24451	3.3197
PARP4	6.79387	6.14359	6.35122	6.71534	6.69522	6.47555	6.47766	6.54392	6.41282	6.59038	6.55872	6.46633	6.30797	6.41876	6.26922	6.13609	6.4839	6.60611	6.79046	6.71424	6.88434	6.60823	6.75447	6.35702	6.89616	6.50751	7.17041	6.76676	6.65662	6.78252	6.6373	5.94747	6.36306	6.34527	6.30701	6.45312	6.61923	6.89142	6.32669	6.7972	5.96707	6.7477	6.68506	6.57236	6.51565	6.54596	6.93792	6.39574	7.19528
NONO	5.61074	5.88306	6.30989	6.26728	6.05943	6.0286	6.19315	6.0913	5.88648	5.61742	5.84744	5.523	6.12224	5.87874	6.31189	6.09849	6.06314	6.18928	5.96435	5.84489	5.71029	5.99	6.65662	6.19408	6.20523	6.04755	6.20254	6.15743	5.8839	5.89002	5.74013	6.14449	5.927	6.31291	5.76076	6.16672	5.77166	6.37885	6.0695	6.0713	5.75039	5.94747	5.69081	5.99449	5.44971	5.50742	5.33432	5.49126	5.70106
CCNB1IP1	3.98827	4.64252	4.35264	4.25787	4.41003	4.39672	4.15166	3.9568	4.69217	4.47137	4.37005	4.5026	4.44931	4.155	4.38768	4.92761	4.07259	4.01442	4.19049	3.98411	4.58673	3.75468	4.91284	4.7694	4.19443	4.36703	4.59771	4.35844	4.23757	3.69056	4.17016	6.03044	4.6576	4.83899	4.76278	4.1098	4.27457	4.78017	5.22826	4.18715	5.42149	4.84796	3.16972	3.30139	3.17233	3.50305	3.75608	2.90583	3.61789
ZNF32	2.97789	3.47695	3.14626	3.37742	3.22238	3.67707	3.95579	3.40543	3.37954	3.2517	3.77607	2.775	4.6003	3.44234	2.88203	4.42238	3.56298	3.0949	3.3197	3.51473	3.59834	3.37181	3.61829	3.40614	3.14777	3.64037	3.38974	3.36584	3.10853	3.31336	3.23112	4.32884	4.14779	3.11671	3.39757	3.59834	2.87782	3.56378	3.71918	2.89661	3.64592	3.09101	3.38027	2.89808	2.9068	2.83276	2.73233	2.68824	2.93584
NSUN4	3.5622	3.75921	3.65271	3.82325	4.02281	3.43634	2.85436	3.61249	3.64677	3.3922	3.47053	3.22423	2.90848	3.08636	3.6212	3.38027	3.5909	2.93486	3.53834	3.37493	3.67965	3.59627	3.73135	3.00636	2.80894	3.97842	2.9713	3.3383	3.5431	2.86226	3.20723	3.18408	4.11984	2.7876	3.46792	3.84603	3.47585	3.3173	3.47237	3.66709	3.07892	3.37954	2.53113	2.8493	3.07609	2.69103	2.30215	2.75103	2.61632
EI24	3.39774	3.55248	3.29353	3.72274	3.48921	3.85485	3.35757	3.45939	3.44604	3.54817	3.52404	3.3972	3.81182	3.63258	3.73004	4.12539	4.13419	3.77248	3.92338	3.58228	3.55497	3.69503	3.68271	3.69635	3.76232	3.87799	3.44965	3.50033	3.92036	3.03066	3.79475	3.81557	3.77977	3.39117	3.14864	3.78632	3.25742	3.47926	4.1065	3.53281	3.50893	3.60052	2.87642	3.53639	3.27471	3.21215	3.24233	2.79048	2.81249
SRP68	7.27811	7.42387	8.04744	7.84521	7.92224	7.65651	7.24827	7.49921	7.58736	7.56551	7.82601	6.72092	7.26438	7.11749	7.56402	7.27395	7.94234	7.69594	7.38912	7.37627	7.67457	7.66148	7.83113	7.589	7.67133	7.82601	7.69761	7.76394	7.49148	7.02498	7.41234	7.57644	7.46316	7.58277	7.38329	7.70413	7.5954	7.58277	7.80676	7.42966	7.20458	8.03591	6.32081	6.6329	6.72864	6.05666	6.26728	6.47246	6.22517
MRPL54	5.81047	6.36306	5.94312	6.23949	6.53025	5.83878	6.33353	6.22421	6.19586	5.92436	5.94132	6.4168	6.5388	6.19681	6.30406	6.94771	6.51886	5.59841	6.18734	5.76827	5.85437	6.24523	6.73749	6.71424	6.27317	6.31678	6.23857	6.15655	6.12314	5.48887	6.23857	6.77236	6.73749	6.04035	6.74996	5.18402	5.88918	6.19774	6.24523	5.62722	6.50233	5.9042	5.55259	6.16482	5.63294	5.64138	5.62886	5.82837	4.98981
PSMG2	7.56091	8.42919	8.51636	8.53853	8.22027	8.04744	8.19088	8.21801	8.29806	8.36181	8.37573	8.00985	8.24816	7.71722	8.29806	8.54355	8.51636	8.11196	7.91329	7.99285	8.32759	8.19704	8.11401	8.07884	7.88433	8.5139	7.98343	8.01913	8.16131	7.42527	8.26946	8.48904	8.56114	8.56631	8.21801	8.3162	8.13452	8.46193	8.33213	8.10018	8.43603	8.54856	7.12375	7.12122	6.80421	7.1381	6.71309	6.84314	6.86186
KCMF1	7.33228	7.43856	7.19922	6.91638	7.09442	7.25757	7.23105	7.04352	7.40511	7.18609	6.87384	7.47661	7.33228	7.66804	7.2726	7.52198	7.34079	7.12641	7.36486	7.29196	7.23363	7.20721	7.35507	7.30722	7.36067	6.97459	7.3059	7.37198	7.41816	7.6231	7.41528	7.19123	7.79122	7.6215	7.28227	7.25883	7.32811	7.15358	7.40363	6.99297	7.34795	7.20858	7.76394	7.99285	7.72059	7.95139	7.88795	8.07292	7.58277
NKTR	8.23308	8.46698	8.77237	8.95359	9.31506	9.17926	9.07995	8.94719	8.40114	8.61409	8.99479	8.53602	8.90435	8.48395	8.99479	8.60905	8.89226	9.21466	8.92526	8.62458	9.22589	9.39302	9.40081	8.55096	8.70506	9.50791	9.28823	9.11688	8.68357	8.14496	8.43603	9.00741	8.59658	8.61157	8.71628	8.82675	8.80918	9.03689	8.71883	8.35491	8.24151	9.08332	6.89142	7.50233	7.16653	7.73554	7.56242	7.40511	7.4617
NRN1	2.77411	2.70543	2.69039	2.53824	2.93211	2.84632	2.79208	2.96032	2.51538	2.80718	2.71831	2.82405	2.72651	2.79924	3.0082	2.72932	2.82084	2.87782	3.02906	2.45384	2.66017	2.80473	2.94887	2.61861	2.7843	2.63603	2.75314	2.56656	3.09018	2.76665	2.64965	2.67365	2.70819	3.23639	2.74558	2.75251	2.48207	2.74798	2.87619	2.94493	2.56165	2.47921	3.24106	2.62622	4.53003	4.26244	5.45289	3.99436	2.92008
MTSS1	5.80008	6.27412	6.35025	7.18206	6.86186	5.67404	5.93862	5.89706	7.03974	6.17043	6.48697	4.80193	6.48897	5.89443	6.52294	6.25561	6.75218	6.54392	4.65561	6.40291	5.65899	6.11128	6.68281	4.89836	5.1493	6.42467	5.52629	6.17689	5.65309	5.98555	6.3413	6.30209	4.80262	5.3454	4.73638	6.40588	5.73425	5.93138	5.48801	6.81564	5.76662	5.81047	3.85338	4.91977	4.31422	4.18941	2.58561	4.47445	4.88568
CREB3L2	6.86427	6.89021	7.22839	7.43115	7.24827	6.70527	6.71309	6.99297	6.76565	6.70416	7.31683	6.65013	6.89616	6.54187	6.90445	6.77008	7.42527	7.133	6.7578	6.89021	6.98925	7.07692	7.06333	6.76237	6.8655	7.01883	7.3005	7.06209	6.75894	6.46129	7.02378	6.60611	6.41088	6.75894	6.46027	7.17812	6.97706	7.33085	7.14454	6.8655	6.73971	7.5451	5.26951	5.63629	5.46111	5.57051	4.68692	5.2434	5.53365
KIAA1147	2.6616	3.20084	3.28955	3.64548	3.41582	2.7291	3.13635	3.38836	3.3655	2.79473	3.38309	2.48162	2.42422	3.48691	2.84398	2.81364	3.27728	3.36001	3.00897	3.1706	2.99834	3.4438	3.08908	2.98545	2.8175	3.199	2.94124	3.45939	2.76665	2.48362	3.17148	3.11812	2.83666	2.89687	2.82265	3.54663	3.14336	3.51589	3.65017	2.9186	3.02854	3.30703	2.4047	2.65386	2.35053	2.47145	2.54523	2.22669	2.37664
CNPY2	6.22615	7.3993	6.98438	7.03481	7.03725	7.21118	6.80421	6.69522	7.03108	6.98312	7.31544	6.92702	7.2698	6.88894	6.69294	7.49771	7.67457	6.67514	6.71424	6.6974	7.02619	6.88198	7.22044	7.21656	6.98804	6.90206	6.71643	6.71534	6.91276	6.33544	6.35315	7.84521	7.74224	7.59695	7.44286	6.89021	6.55661	7.02001	7.17169	6.50029	7.17948	6.99172	5.5846	5.68088	6.19774	6.14174	5.39047	6.15196	5.99539
C3orf75	3.48268	3.70889	3.74224	3.79765	3.50227	3.65313	3.63645	3.35825	3.70612	3.31466	3.52641	3.78449	3.29456	3.72274	3.33285	3.90448	3.80759	3.65616	3.26863	3.708	3.72006	3.66709	3.76651	4.01124	3.63173	3.83933	3.65356	3.906	3.2252	3.01389	3.68229	3.45561	3.99077	3.41979	3.80805	3.71423	3.06388	3.31101	3.39149	3.62411	3.20568	3.45484	3.21305	3.70036	3.59211	3.00115	3.08664	3.4326	3.65443
SYNE2	5.37144	4.73511	5.75563	5.46845	5.29741	5.60412	5.57051	5.63972	5.49769	5.65644	5.96971	5.20763	5.25961	6.14542	5.43829	4.85704	5.58861	6.02408	5.59175	5.91562	5.86909	5.88479	5.58213	5.45451	5.47647	5.70018	5.48558	5.63894	5.85604	6.04665	5.55259	5.80091	5.24264	5.02999	5.23727	5.88479	5.84744	5.15083	5.1387	5.02339	4.58929	5.91562	4.33358	5.78643	4.62582	5.3478	3.63046	4.02226	5.70946
C6orf89	2.66877	2.7491	2.80427	2.54839	2.83598	2.85645	3.12917	2.91256	3.02854	3.03091	2.80473	2.87477	2.75723	3.29353	2.92844	2.87094	2.85787	3.2054	2.75145	3.07008	2.9641	2.64817	2.64453	2.63878	3.0949	2.7226	2.64711	3.10516	2.97432	3.1766	3.0333	2.81501	3.15095	3.67185	2.75938	2.75145	2.93211	2.70008	2.6977	2.85459	2.80894	2.73903	4.10545	3.59749	4.28272	3.50734	3.65399	3.40653	2.9794
POGK	6.26922	6.45514	7.10988	7.02127	6.91751	6.91875	6.75671	6.65662	6.60192	6.88894	6.89266	6.22037	7.05577	6.5481	6.92229	6.62026	6.72754	6.99661	7.05705	6.34724	6.6974	7.08072	7.01883	6.94771	6.64695	7.05332	7.02859	7.19528	6.914	6.23665	6.4039	6.24523	6.82924	6.81801	6.40995	7.25358	6.67406	7.19123	6.54706	6.51565	6.46846	6.81451	5.59016	5.81635	6.11405	5.83444	5.24958	6.27608	5.65559
PAN2	3.90147	4.20877	4.38149	4.79441	4.20535	3.73313	4.39309	4.55806	3.67446	4.31015	4.2497	3.62411	4.04293	3.93654	3.84217	3.58022	3.69725	4.13854	4.1369	3.906	3.96037	4.11471	4.56256	3.90147	3.88394	4.16282	3.79765	4.36822	4.267	3.61044	3.58187	4.15446	4.55872	4.08835	4.00546	4.08243	3.61211	4.37724	4.5232	3.81275	4.01858	4.30313	3.67404	3.34925	2.85045	3.03196	2.43748	3.21898	3.29946
ADA	4.86679	5.09736	5.7838	5.88648	6.76007	5.19846	4.8148	4.61364	5.49532	4.66874	4.75799	4.50323	4.77816	5.15833	5.87963	4.92829	6.64797	5.18555	4.38884	5.74013	5.16654	5.50664	6.32768	4.98403	4.95953	5.29659	5.83085	6.06225	4.52944	4.57847	5.20147	4.32245	4.91284	5.97587	5.14397	4.86753	5.44241	5.63048	5.79589	5.2581	3.96701	5.31145	3.41909	3.54933	4.06993	4.61938	4.50009	4.87038	2.79994
PRKCH	3.67276	3.74771	3.78775	4.77551	4.55933	3.81653	4.12813	4.32245	4.40395	3.50656	4.55933	3.64123	3.06361	3.00481	3.56975	3.19683	4.6615	4.30664	3.13606	3.95428	4.51638	4.01858	3.21215	3.26282	3.21681	4.05285	3.94561	3.94511	4.11925	4.03278	4.16851	3.69101	3.10628	3.67749	3.6254	4.46529	3.86614	4.03442	4.19905	3.65313	3.53362	4.71735	2.28758	3.0949	2.775	2.96082	2.71725	3.18076	2.66708
PABPN1	5.76247	6.35609	6.22134	5.83171	6.38588	6.36701	6.62655	6.30797	5.64809	6.09216	6.10386	6.4572	6.21939	6.05759	6.33353	6.33835	6.36998	6.35025	6.15103	6.0585	6.20254	6.25949	6.79046	6.19586	6.38189	6.44504	6.30022	6.48697	6.41776	6.16018	6.00521	6.49302	6.49927	6.14637	6.25373	6.24808	6.07405	6.05943	6.15655	6.11677	6.50644	6.45926	5.85862	6.53132	6.42075	6.13063	6.10125	6.1922	5.40706
BEX2	2.39527	2.82241	2.88697	2.60962	2.62138	2.77367	2.7521	2.80204	2.76925	2.68824	3.11585	2.76443	3.2066	2.28196	2.44771	2.46455	2.48869	2.45406	2.69451	2.62911	2.79497	3.10993	2.78098	2.61947	2.49091	3.10099	2.66535	3.19291	2.58498	2.56908	2.71463	4.0134	3.20054	3.06281	2.81318	2.73664	3.05841	3.50151	3.19778	2.45791	3.11355	2.65787	2.19097	2.26672	2.42608	2.22409	2.1601	1.9466	2.38949
PTPRCAP	6.24523	6.80757	6.67514	6.95616	6.98925	7.21792	6.65775	6.95251	6.44398	6.57345	6.87502	6.8655	7.36486	6.75218	7.35363	6.68281	7.83113	7.38912	6.52919	6.71873	6.9942	6.37593	7.56091	7.35363	6.46433	6.69522	7.02984	7.08575	6.78477	6.27798	6.37593	7.39198	7.03974	6.99172	7.23502	6.01241	6.56817	6.20613	6.77121	5.68334	6.38881	6.84195	4.60467	4.91629	4.99919	4.6175	5.75394	5.30515	4.76737
SRPK1	4.17984	2.87477	3.07864	3.01179	3.57581	3.54856	3.64466	3.25233	3.40973	3.12295	3.31531	3.83981	4.05764	4.21461	3.08747	3.41689	3.15331	3.61044	3.9401	3.80339	3.55331	3.06628	3.15009	3.62711	4.3248	2.89002	3.07892	3.58721	3.4873	4.37005	3.39079	3.06281	3.91545	3.7929	3.92084	3.85338	3.74815	3.01258	2.95012	4.23298	2.99468	3.07283	5.07197	5.28726	5.33834	5.20685	5.81805	5.75394	5.1673
TMEM85	8.0573	8.55353	8.3572	8.35948	8.18872	8.32093	8.45953	8.1846	8.1304	8.58156	8.19088	8.28916	8.43366	8.28916	8.43366	8.53102	8.65071	8.43366	8.16131	8.20742	8.45011	8.4769	8.53853	8.51893	8.2246	8.50649	8.10225	8.15513	8.20543	7.98532	8.09438	8.38264	8.6042	8.48149	8.70236	8.15302	8.08655	8.5791	8.3162	8.13452	8.30476	8.57664	7.66148	7.89527	7.58736	7.84521	7.4109	7.673	7.52828
NUDCD3	4.40455	4.01124	4.63605	4.11867	4.54906	4.24562	4.04501	4.03709	4.14832	4.1065	4.66806	3.76232	3.94561	3.7793	4.35502	4.88074	4.53192	3.90747	4.18828	4.28096	3.89699	4.20877	4.62839	4.89626	4.65561	4.42048	4.49075	4.64711	4.08835	3.74591	4.19556	3.9981	4.95459	4.4623	4.36944	4.23526	3.8716	4.76205	4.32067	3.93155	3.95934	4.32245	3.39009	3.63474	3.37638	3.40691	3.66841	3.72274	3.02774
POLG	4.76675	4.76413	5.40307	5.59095	5.63373	5.69759	5.55097	5.36123	4.98617	5.40706	5.26117	5.15833	5.52545	5.45127	5.57965	5.19846	5.85092	5.62966	5.49612	5.30597	5.5805	5.61416	5.83701	5.6133	5.70616	5.4521	5.55817	5.92786	5.62802	4.92197	5.10767	5.25961	5.16654	5.22368	5.523	5.46923	5.47729	5.81388	5.09445	4.82304	4.91494	5.61906	5.22368	4.892	5.60328	4.91836	4.90866	4.92622	4.63222
TGIF2	4.12928	4.06085	4.23926	3.54856	4.30722	4.4425	4.11471	3.81182	3.97483	4.42597	4.14289	4.42478	3.99131	3.99703	4.97035	4.45306	4.24152	4.53564	4.0254	3.7679	3.82229	4.78225	4.31251	4.37788	4.22895	4.41752	4.36579	4.18941	4.10816	3.76095	4.24619	3.71962	4.95088	4.32765	4.04812	3.80523	4.06188	3.77788	4.71538	4.00018	4.06343	4.02388	2.35437	3.52681	3.24823	3.51129	3.18377	2.98191	3.06225
CAPN2	4.0044	4.38386	4.80604	4.94519	5.01238	4.2659	4.70136	4.59575	4.7311	4.18039	4.60213	4.13256	3.37112	3.877	4.39854	4.50385	4.76003	4.14341	4.59188	4.57781	4.30546	4.11525	4.83619	4.10816	4.40636	4.63734	4.97109	4.62387	4.60152	4.3154	4.49008	4.17642	4.2659	4.53378	4.05815	4.7533	4.52506	4.80397	4.39309	4.61686	4.44871	4.92829	3.56298	3.5835	4.00493	3.83788	3.70976	4.11196	4.40152
HTATIP2	6.8703	6.44504	6.14637	6.14267	6.18443	6.37985	6.55661	6.56606	6.70082	6.208	6.30504	6.50132	6.4787	6.50029	6.5629	6.52185	6.03946	6.23091	6.41977	6.53132	6.38086	5.77079	6.15923	6.6329	6.68063	6.09576	6.41381	6.27116	6.10301	7.03108	6.52715	6.10301	6.49	6.48182	6.79157	5.89355	6.18734	6.17222	6.39277	6.54085	6.361	6.1241	8.43603	7.15484	7.87905	7.29343	7.04601	7.34649	7.74894
MSRB2	2.23087	2.12073	1.82228	2.16329	2.00957	2.04975	1.98302	2.12216	2.10143	2.02079	2.04071	2.00881	1.96198	2.09647	1.92716	2	2.16411	2.43433	1.99342	1.94891	2.18879	1.92457	2.23688	2.14107	2.37518	1.86556	2.08013	2.01866	1.95239	2.10092	2.26733	2.33701	1.9535	1.90795	2.30522	1.74845	1.9546	2.12168	2.32707	2.06775	2.14828	2.17032	2.89591	2.36233	3.31799	2.49696	2.55974	2.48097	1.96906
EIF2S3	8.04349	8.39405	8.30933	8.31161	8.69178	8.18661	8.36181	8.17179	8.45483	8.29806	8.4769	8.11813	8.49894	8.25866	8.19912	8.32544	7.98906	8.60678	8.46433	8.32759	8.69435	8.80631	8.42692	8.12619	8.13452	8.07091	8.28916	8.27821	8.1304	8.28916	8.45727	8.51154	8.86566	8.67255	8.1099	8.93154	8.75216	8.36632	8.66716	8.20957	8.64274	8.76367	7.56551	7.32095	7.49614	7.38626	7.35924	7.5205	7.77593
WDR18	2.80673	2.93284	2.82265	2.78782	2.97228	3.2517	2.98494	2.60361	3.25327	2.91135	2.83182	2.82933	2.68375	3.18138	3.25011	3.56144	3.24854	2.93113	2.90444	2.91836	3.14978	2.67559	3.27216	3.49302	3.12778	3.20356	2.91641	2.83415	2.92297	2.57987	2.84514	3.08524	3.33625	3.01258	2.72521	3.1706	2.75292	2.87712	3.04617	2.95107	2.92819	2.91788	2.45341	2.62033	2.83161	2.21476	2.69898	2.75961	2.27614
RPUSD4	3.37181	3.7929	3.92746	3.68746	3.81557	3.9738	4.33536	3.72775	3.9466	3.97892	3.90448	3.52839	3.86812	3.87109	3.94111	3.99649	4.0254	3.79151	3.94511	3.64466	3.73268	3.37323	4.54717	4.11579	3.55209	4.32308	3.62078	4.0254	3.59792	3.24607	3.94764	4.16623	4.01806	4.49265	3.52363	4.09274	3.19778	3.89851	3.75048	3.48883	3.7524	4.23298	2.62412	2.83936	2.89144	3.22711	3.08384	2.84398	3.13722
TRUB2	3.23021	3.50344	3.52721	3.71603	3.53223	3.92849	3.80146	3.31799	3.8417	3.08802	3.44674	3.7679	3.36584	2.82334	3.45375	3.4397	3.81229	3.57174	3.33797	3.29087	3.57741	3.4873	3.86961	3.10714	3.58228	3.66271	3.29978	3.67574	3.44748	3.26313	3.26863	3.32914	3.62039	4.02805	3.93407	3.71603	3.36898	3.56612	3.88598	3.43374	3.46609	3.36105	2.81046	3.09961	3.26672	3.16408	3.13606	3.61127	3.33216
TAB1	3.05198	3.36724	3.53362	3.36933	3.5946	3.44272	3.41798	3.50074	3.28987	3.51707	3.07444	3.18557	2.92744	3.46093	3.38098	3.32309	3.43859	3.25264	3.37881	3.30735	2.84213	3.50932	3.24573	3.76974	3.39544	3.25392	3.89095	3.62498	3.61495	2.92346	3.45002	3.0606	3.68484	3.52998	3.13204	3.42343	3.38766	3.50776	3.01231	3.06603	2.91159	3.19011	2.75336	2.77743	2.6906	3.10658	2.66557	3.04316	2.78518
ELMO2	5.12593	5.10994	5.4271	5.13944	5.70529	5.62886	5.22146	5.74871	5.26341	5.49769	5.01681	5.08616	5.45699	5.06383	5.42547	5.05418	5.60081	5.55342	5.47647	5.03654	5.10253	5.61827	5.69674	5.26268	5.92436	5.43749	5.94747	5.81301	5.7435	5.60328	5.65063	4.64906	5.28955	5.5772	5.49367	5.42791	5.49769	5.49449	5.02849	5.4102	4.9474	5.57298	6.5671	6.26144	6.25373	5.13414	6.29825	5.80008	6.20254
C11orf1	2.58093	3.36689	2.86976	2.89877	2.83621	3.0949	3.46977	2.64515	2.90536	2.45813	3.25804	3.2728	4.04606	2.5979	3.28987	3.11841	3.12861	2.93584	3.23892	2.9551	3.68313	3.05248	2.79229	2.65787	2.58093	3.40152	3.19993	3.4438	3.02146	2.71872	2.73903	3.41437	3.38134	3.66841	3.1425	2.93584	3.21033	3.0827	3.12521	2.70564	2.66708	2.83048	2.40613	2.79139	2.62433	2.35255	2.98168	2.63729	2.61925
CGRRF1	3.26767	3.18317	3.29682	2.93511	2.70134	3.39186	3.22393	3.13864	3.20054	3.42267	3.08935	3.40291	3.59252	3.17148	3.17264	3.09326	3.14777	3.20387	3.21586	3.11957	3.02721	2.89214	3.14016	3.24949	2.97534	3.19531	2.99986	3.08802	3.06388	3.02746	3.0974	3.75832	3.04961	2.90514	3.0844	3.23021	3.30569	3.05789	3.31531	3.25264	3.28048	2.8029	4.78017	3.68142	3.40867	3.3315	3.87011	3.68099	4.27982
THOC1	5.40145	5.35651	6.27993	6.4409	5.93138	5.85006	5.22673	5.76907	5.41656	5.65817	5.89887	5.74871	4.75395	5.42791	5.5805	5.63629	5.83352	6.00977	5.45049	5.5165	5.66137	5.75902	5.68417	5.17187	5.232	5.86544	6.16855	5.2958	5.53447	5.3462	5.12888	5.6133	5.48721	5.65644	5.50419	5.86123	5.88134	5.66057	6.09044	5.70616	4.87306	5.37455	3.97483	4.24388	4.70403	4.09441	4.15946	4.79504	4.77142
EIF3D	7.95139	8.32759	8.94098	9.00741	8.82985	8.75509	8.72432	8.74089	8.74373	8.72729	8.83284	8.29806	8.4916	8.27161	8.71628	8.82102	8.70787	8.46698	8.43842	8.2805	8.62458	8.63236	9.10025	8.65071	8.5263	8.77237	8.75216	8.85367	8.46433	8.08087	8.54097	8.88925	8.98546	8.85668	8.48653	8.72432	8.34823	8.61929	8.91348	8.55353	8.59153	8.92226	7.10087	7.3993	7.44574	7.61548	7.44719	7.59985	7.46915
POLR1C	2.48847	2.9111	2.92518	3.00741	2.76071	2.69451	3.01026	2.59305	2.74471	3.02641	2.63331	2.80584	2.76554	2.47547	3.21491	2.84678	2.62412	2.88883	3.15331	2.6184	2.75038	3.25742	3.09682	2.97255	2.73213	3.17386	2.87526	3.16792	3.01853	2.38057	2.85645	2.87876	3.45337	3.44929	3.32343	2.64559	2.73297	2.91909	3.09903	2.8853	2.97105	3.03381	2.0689	2.58928	2.50698	2.15689	2.43433	2.3658	2.31119
SOCS3	2.38542	2.29435	1.96511	2.22473	2.01186	2.12933	2.44232	2.2553	2.27699	2.13334	1.97674	2.50546	2.22572	2.35759	2.3166	2.31367	2.62848	2.38322	2.46744	1.99596	2.65954	2.48759	2.36059	2.24979	2.09597	2.25133	2.3796	2.2805	2.38519	2.57691	2.3242	2.10283	2.38879	2.3541	2.53972	2.35153	2.37542	2.4147	2.19766	2.32917	2.13023	2.39999	2.65513	2.7349	2.88861	2.80718	2.72564	2.96206	2.39263
CD79B	4.19328	4.78971	3.56692	4.88773	4.8148	5.11677	4.02121	4.94306	4.86117	4.87668	4.31832	3.65142	4.61428	4.93953	5.68003	4.10324	4.28391	4.75799	4.28566	5.03143	4.22665	3.49608	5.99087	3.74359	3.98053	5.18174	5.34703	5.55417	4.18828	3.42489	4.38024	4.79374	5.29741	5.415	4.69609	4.72055	4.36944	4.24097	4.15109	4.66806	3.74359	3.83551	3.04695	2.57628	3.47846	2.85973	2.83823	3.39436	2.51388
COQ10A	2.63665	3.41114	3.57501	3.24854	3.85188	3.14392	3.08664	3.50776	3.34411	3.233	3.8213	3.23236	3.17929	3.39149	3.25996	2.99542	2.92844	4.31191	2.9718	3.233	3.35304	3.49033	3.81087	3.24791	3.14045	3.12322	3.14597	3.66447	3.4126	3.01439	2.88412	3.43221	3.9229	3.74954	3.55536	3.40507	3.1451	3.68142	3.55536	3.16378	3.10405	3.33251	2.64858	2.61278	2.89995	2.68737	2.87526	2.9145	2.64689
KCNN4	4.76478	3.73179	4.48009	4.66341	4.07154	4.8148	4.92197	4.51579	4.65888	5.16881	4.68627	4.11867	6.12972	5.78643	5.18102	5.26191	4.59188	4.70734	4.27807	4.53946	4.34905	4.3479	5.22521	4.69807	4.6935	4.83405	5.56801	5.37225	4.9811	4.54387	4.4641	4.35789	5.11601	5.78465	4.39001	3.73587	4.26244	3.80054	4.71858	3.98566	4.43628	5.27107	3.98926	4.47698	3.61789	4.82988	3.47585	3.84896	4.22781
EFTUD1	2.78409	2.84076	2.92346	2.9641	2.80762	2.87477	2.66918	2.70991	2.9713	2.4661	2.73254	2.56444	3.11328	2.71527	2.8818	3.0188	3.22805	3.18557	2.67132	2.58865	2.92444	2.87094	2.6848	2.68056	2.68418	2.988	3.06656	2.96154	2.6614	2.33364	2.84492	2.90752	2.63121	2.51302	2.37446	3.3383	2.97637	3.19531	3.42749	2.68202	2.44254	3.24918	2.17649	2.15809	2.31763	2.09179	1.86116	2.17421	2.05533
C2orf29	6.31487	6.20057	6.35315	6.50029	6.48593	6.09849	6.17971	6.34225	6.04402	6.24994	6.45926	5.88216	5.92261	5.9635	6.25373	5.9555	6.61695	6.39277	6.25852	6.24139	6.42467	6.50438	6.54915	6.46538	6.01518	6.5146	6.25949	6.45514	6.51671	5.59016	6.06131	6.21355	6.23949	6.33935	6.31982	6.26826	6.13148	6.3139	6.62337	6.09304	5.88216	6.51886	5.39519	6.12314	5.76331	5.51811	5.5214	5.17032	5.20837
MRPL17	3.26153	3.6133	3.71512	3.84989	3.52206	3.7605	4.10545	3.60133	3.88194	3.8275	3.99596	3.74404	4.07313	3.622	3.66664	3.95223	3.89397	3.70036	3.44566	3.6191	3.76232	3.61412	3.63949	3.53871	3.73587	3.84124	3.44528	3.43634	3.85781	3.6788	3.55536	4.08565	4.15446	4.33717	4.27229	3.68099	3.43822	3.62837	4.11035	3.32309	3.87359	3.60258	2.99674	2.73751	3.11103	3.14891	2.42539	2.98117	2.80247
KDM1A	4.65955	4.28038	5.26268	5.03432	5.21455	5.15982	5.07803	5.03873	4.47698	4.93953	4.80262	4.87668	4.8148	4.66021	4.45793	4.71002	5.1569	4.64973	5.03727	4.77619	4.95162	5.23277	5.31145	5.20221	4.61494	4.94306	5.17268	4.86822	5.06237	4.61494	4.59061	3.98514	4.9255	4.90319	4.6003	5.29741	5.43829	4.7694	5.12439	4.75799	4.03127	5.09807	3.94915	4.08672	4.37965	3.96961	4.25842	4.43505	4.055
PPIH	4.63801	4.22723	4.90801	5.14475	4.91977	4.57076	4.77485	4.85633	4.72244	4.6175	4.56508	5.15908	4.6484	4.11086	5.275	4.74112	4.92761	4.53254	4.68368	4.76869	4.13419	4.1572	5.35259	4.99846	4.56449	5.04173	4.82506	4.79239	4.89907	4.055	4.09384	4.49387	4.99265	5.92964	5.36361	4.51134	4.6393	4.81965	5.35968	4.47884	4.04759	4.71604	3.48653	4.11579	3.65616	3.1445	3.21957	3.59834	3.24356
FBXO32	3.00403	2.85881	3.81703	3.04749	3.6937	2.95355	3.27471	3.17779	3.71559	3.24483	3.37816	2.95132	2.6488	2.90704	4.02071	3.46387	3.26122	4.05026	3.08162	2.88883	3.35721	3.26313	3.2892	3.67836	2.62118	3.51168	3.58144	3.63645	3.98102	3.11275	3.23955	3.37849	2.89237	3.223	3.43184	3.74039	3.53639	3.69546	3.57016	3.29121	2.94863	4.18151	2.5281	2.53866	2.63457	2.66285	3.78775	2.2773	2.37809
RPS6	9.13767	10.129	9.7447	9.81552	9.69018	9.91991	9.59708	9.12718	9.67135	9.40485	9.58346	9.90968	9.84574	9.86658	9.68568	10.2165	9.63321	9.95346	9.21838	9.26946	9.85611	9.69507	9.9043	9.77489	9.32648	9.88838	9.45342	9.556	9.39696	9.00424	9.29966	10.6373	10.3643	10.0867	10.3297	9.50387	9.25826	9.70018	10.0455	9.34545	10.0455	9.04656	8.19912	8.32093	7.70728	8.58156	8.75216	7.98532	8.79493
PRPF31	4.66088	4.77751	4.94237	5.05872	5.55575	5.25188	5.34462	5.28112	4.5288	5.24577	4.65561	4.7134	4.63031	4.30081	4.69415	4.59707	5.17644	5.32655	4.99846	5.13267	4.86679	4.71274	5.30995	5.48145	5.27652	5.30198	5.52545	5.29189	5.39752	4.5663	5.24727	4.78156	5.34228	5.63807	4.95385	4.90521	4.62515	4.78835	4.79776	5.11524	4.60405	5.54185	4.11579	4.40152	4.76347	4.39189	3.69414	4.63222	3.40116
IRF2BP2	7.07331	8.16526	8.18872	8.02464	6.9942	6.95735	7.27952	7.11749	7.56091	7.55148	7.68781	6.58596	7.4341	7.49614	7.16653	7.80676	6.8703	7.08575	7.2615	7.0882	7.27666	7.31409	7.08698	6.47766	6.769	7.30178	6.53558	6.85132	7.14582	6.8761	7.68447	7.68119	6.63512	6.55337	6.63948	7.73231	7.46471	7.34649	7.4167	7.4617	7.81021	7.4855	5.68668	5.26117	5.72735	6.81907	5.30435	5.56558	6.70638
CLK2	7.47956	7.40645	7.97021	7.75721	7.69431	7.54358	7.50838	7.83993	7.67457	7.77425	7.46915	7.20858	7.54669	7.65181	7.79979	7.44286	8.03591	7.82088	7.6231	7.49921	7.44719	7.71059	8.18872	7.59216	7.50076	7.87735	7.78957	7.82435	7.40363	7.61394	7.36067	7.63578	7.8015	7.60149	7.50387	8.06514	7.52828	8.1304	7.60782	7.56242	7.10859	7.40078	6.88198	6.94162	6.85245	6.74543	6.95616	7.04601	6.93184
ZNF259	3.53716	3.40044	4.05183	3.24823	3.66841	3.5517	4.18995	3.52879	3.7614	3.34993	3.57581	3.13522	4.10596	4.06937	3.71019	3.82275	3.74129	3.52246	3.52521	3.55897	3.22269	3.38974	3.78165	3.83225	3.51784	3.62286	3.53401	3.79668	3.54584	3.28465	3.42859	3.74315	3.60419	3.43859	3.7929	3.48421	3.33591	4.02752	3.40941	3.33117	3.45077	3.96299	2.98545	3.44272	3.23736	2.80405	2.91909	3.16408	2.85021
NFATC3	7.20989	7.06835	7.31821	7.48697	7.59839	7.35647	7.02255	7.49771	6.78701	7.33228	7.51296	6.84195	6.87849	6.63948	7.51453	6.67071	7.4167	7.87905	7.18742	7.16911	7.60312	7.38912	7.52662	7.10726	7.26714	7.4855	7.73887	7.49921	7.56551	7.04969	7.21912	7.09201	6.92584	6.66105	7.31409	7.3059	7.13565	7.27952	7.42246	6.74198	6.47766	7.71556	4.86822	5.30836	5.52709	5.82136	5.91033	5.18249	5.64648
CSRP2BP	3.65836	3.44711	3.23985	3.53243	3.89802	3.42636	2.95307	3.30967	3.2731	3.21183	3.3894	3.1235	3.71603	2.9237	3.80433	3.95477	3.36242	3.37742	3.62581	3.59335	3.83086	3.56418	3.62286	3.50112	4.15387	3.50656	3.76512	3.98204	3.87946	3.39827	3.16201	3.43522	3.58513	3.39827	4.06241	3.895	3.60258	3.63433	3.49915	3.58557	3.05491	3.28825	2.64239	2.81388	2.69683	2.49908	2.88812	2.6235	2.33931
PHC1	2.99315	3.00794	3.73769	3.59666	3.58721	3.68616	3.32445	3.62581	3.39653	3.6937	3.12549	3.57174	3.09903	3.34102	3.83271	3.38168	3.58513	4.10596	3.66271	3.56022	3.41367	3.75096	4.37247	3.67574	3.33899	3.725	3.57581	3.77519	3.16553	3.62623	3.34207	3.28179	3.77788	3.73135	3.77788	3.97892	3.83363	3.42159	3.88946	3.84217	3.1492	3.43596	2.81003	2.78718	3.14193	3.26736	3.52599	3.04371	3.2853
FBXL16	4.5332	3.91099	5.58545	5.38181	4.34494	4.93736	4.51579	3.59919	4.77485	5.40941	5.2673	4.43999	4.58106	4.19102	4.32712	4.68306	4.26358	5.08616	3.83788	4.21968	4.29614	5.61165	4.84931	4.73241	4.51007	5.1569	4.64122	4.27401	5.23048	4.69807	4.1087	4.52069	4.43999	4.84242	4.72311	5.10844	5.12888	4.91216	5.11373	4.24736	3.87109	5.24806	2.43839	3.12322	3.00531	2.81817	3.36655	2.53026	2.9009
AP3M2	3.66622	3.52839	3.82704	3.88896	3.80385	4.02911	4.52005	3.86368	3.47926	4.18883	4.01393	3.49876	3.69546	3.69993	3.04263	3.60503	3.75921	3.71374	3.32004	3.24075	3.57699	4.26877	4.04501	3.12012	3.53322	4.3479	4.2082	3.85976	4.18319	3.71559	3.6129	3.77563	3.40188	3.5316	3.48575	4.04709	3.40577	3.53038	4.08407	3.98514	3.37426	3.62837	2.77921	3.03972	2.97865	3.25742	3.40941	3.02774	2.83072
TMEM194A	3.05465	3.12099	2.3986	2.93956	2.59054	2.49718	2.40163	2.75314	2.99986	2.92468	2.90727	2.25103	2.10042	2.44254	2.93089	2.68696	2.79338	3.00011	2.92128	2.84908	3.08608	2.60382	2.61547	2.38974	2.66495	2.76114	2.76665	2.62495	2.571	2.56865	2.72803	3.10348	3.01154	2.49458	2.58714	2.61278	2.86062	2.94566	2.72303	2.75788	2.70819	3.12778	2.02573	2.18693	2.28367	2.1561	2.39385	2.25499	1.9466
CHCHD8	5.85437	6.6632	6.26045	5.88736	6.37593	6.60712	6.34028	6.27022	5.90853	6.08773	5.90503	6.15103	6.42757	6.36306	6.33259	7.12252	6.75894	5.96614	5.70864	6.30307	6.21843	6.30989	6.10948	6.66534	6.19408	6.65996	6.27412	5.94041	6.14542	5.82136	5.9741	7.02001	6.99661	6.48897	6.4572	6.44806	5.91208	6.0913	6.3364	6.17222	6.42467	6.51055	5.00508	5.38732	5.24958	5.43914	4.70071	5.70776	5.25423
QARS	7.14712	7.68447	7.99285	7.96281	8.15718	7.87209	7.72223	7.88255	7.74224	7.87388	8.17179	7.31277	7.88975	8.08284	7.95139	8.32093	8.17821	7.75068	7.81375	7.89889	7.69932	7.76572	8.43144	8.28697	7.88255	7.96826	8.17179	8.25443	7.63413	6.93792	7.86122	8.30252	8.26734	8.02282	7.52662	8.00414	7.67617	7.92967	7.88079	7.47065	7.94957	8.18661	5.85946	6.89853	6.16388	6.80298	6.04402	6.68506	6.60086
HIGD2A	7.48697	8.00414	7.82773	7.6215	8.27611	7.94414	8.14888	7.34367	7.59057	7.93159	7.94234	7.88608	7.26571	7.93159	7.89706	8.3872	8.19499	7.59985	7.81021	7.50076	7.70563	7.38329	8.22027	8.41992	7.70413	7.76917	7.65018	7.98724	7.78423	7.26571	7.56242	8.00598	7.91862	8.03005	7.7123	7.6632	7.78598	7.30312	7.43999	7.52344	7.97772	8.00985	6.22517	7.05705	6.53025	6.94408	6.08036	6.77465	6.78477
SFRS14	5.5173	6.39079	6.60292	6.95735	6.77236	6.71424	6.93307	6.63078	6.4572	6.43683	6.47146	6.19869	6.59977	6.17508	6.50233	6.66749	6.60823	6.85015	6.3413	6.56501	6.73749	6.80064	7.22434	6.64478	6.26045	6.79829	6.56817	6.51159	6.65118	5.98199	6.10759	6.63186	6.45312	6.00429	6.6373	6.48794	6.31781	6.92702	6.60292	6.37401	6.14819	6.70747	5.55817	5.96971	5.50173	5.73336	5.46031	5.79833	5.7444
BIN1	7.59057	7.8191	8.78344	8.55613	8.7107	8.19297	8.09634	8.22027	8.58403	8.18661	8.93154	7.6549	7.92036	7.68278	8.59917	7.46773	8.32544	8.56378	7.49921	7.62621	8.31862	7.99477	8.74089	8.65882	7.74717	8.36632	8.81508	8.63756	8.0573	7.41816	8.16131	8.4152	8.30476	8.03591	8.47438	7.9098	7.59216	8.45247	8.19297	7.80329	7.4486	8.83899	4.50816	5.69674	5.25961	5.56234	7.2032	5.77681	5.08917
RARRES3	6.91751	7.72726	7.54358	7.24696	8.53853	7.94234	7.70728	7.71722	7.55943	7.34506	7.83472	7.78089	7.82773	6.64263	7.72726	7.53293	8.2936	7.60149	7.0646	7.3252	7.73063	6.68729	7.39486	7.35924	6.99297	7.89527	7.08204	7.15997	7.2905	6.47041	7.00531	7.88255	8.07884	8.32759	7.93159	6.89853	6.60503	7.39198	7.70892	6.46232	6.74654	6.96959	3.90901	5.72735	4.35676	5.67493	5.99539	5.12439	4.29497
RNF113A	5.68919	6.07219	6.2424	6.0695	5.9174	6.13244	6.07947	5.86544	5.74616	5.90062	5.64313	5.89887	6.39989	5.99631	6.30022	6.07496	6.46538	6.36505	6.03044	5.88216	5.98642	6.34624	6.22615	6.24139	6.09757	6.35315	6.00706	6.28374	5.88918	5.71542	5.95273	5.76827	6.18542	6.37297	5.98377	5.96971	5.85353	5.84657	6.11217	5.80434	5.82056	6.45415	5.26191	5.235	5.25657	5.55657	5.07197	5.5295	5.39519
CD79A	3.52559	3.52918	2.52619	3.46461	2.95307	3.0844	2.91307	3.23639	2.83554	3.20235	3.12833	2.64131	3.15065	2.88225	3.41114	2.54438	3.03918	3.39079	2.80181	4.40636	2.68224	2.39906	4.89699	2.54715	2.89591	3.40258	3.33523	4.19727	3.00948	2.39619	2.78164	3.44965	3.23333	3.75191	3.15533	3.87751	2.84213	2.46941	3.14716	2.97406	2.6201	3.01465	2.63036	2.24006	2.64432	2.34554	1.9671	2.34903	2.25986
NF2	4.81754	4.09166	4.39554	4.75799	4.9818	4.80941	4.33838	4.98981	3.72775	4.55108	5.238	3.95274	4.48074	3.89397	4.51329	4.31599	4.84515	4.62902	4.80193	4.51007	4.48511	3.91099	5.08988	4.67073	4.63605	4.8633	5.27029	4.95881	5.15008	4.22955	4.8787	4.15278	4.36453	4.84931	4.20305	4.6902	4.45793	4.61686	4.76675	4.25264	3.86168	4.79914	3.36207	3.50579	3.61871	3.09157	3.14978	4.32423	3.14105
RPS23	11.3315	11.6392	11.7815	11.6392	11.6604	11.4828	11.6	11.5469	11.6604	11.4982	11.6191	11.6	11.4675	11.4828	11.6392	11.6	11.6191	11.7294	11.4675	11.4828	11.7052	11.6604	11.5298	11.5641	11.3968	11.6	11.6191	11.6392	11.6	11.4539	11.6392	11.6604	11.6822	11.7294	11.8085	11.6392	11.7551	11.7551	11.6392	11.6822	11.6392	11.5641	9.99308	10.613	9.92576	10.5571	10.5729	10.6963	10.6463
RRS1	5.40464	5.00944	5.97674	4.67782	4.94519	4.35789	4.83405	5.04688	5.41186	5.42067	4.90319	4.48511	3.95428	4.22431	5.31708	4.26244	4.99775	5.10102	5.12593	4.43213	5.50093	5.43914	4.71068	4.75126	4.70866	4.77007	4.9797	4.71735	4.63542	4.81081	4.99846	5.56064	5.93402	4.84796	5.09736	4.7553	5.5115	5.55018	4.95953	5.84397	4.71796	5.41656	3.25105	3.79008	3.69414	3.43895	3.57699	4.02491	3.57093
C19orf63	8.81806	9.51654	9.52545	9.49134	9.48696	9.08672	9.05666	9.05335	8.90435	9.38896	9.42462	9.07019	9.04995	9.34545	9.22957	9.52986	9.7447	9.11035	9.05335	8.90739	9.09683	9.31122	9.43701	9.49974	9.16872	9.31882	9.21466	9.24019	9.05335	8.24816	9.24771	9.46992	9.38108	9.5122	8.99479	9.27694	8.89521	9.46992	9.28088	8.89226	9.70521	9.68568	8.02819	8.22875	8.1099	8.08284	7.6231	8.48904	7.79631
SLC2A4RG	3.70976	3.7605	3.58144	4.09054	3.847	3.6857	3.30336	3.5517	3.3458	3.80759	3.32274	3.23577	3.26188	2.95107	3.97225	3.71283	4.68109	3.70976	3.5155	3.45708	3.94411	3.69459	4.30958	3.56692	3.57581	3.77563	3.52404	3.66493	3.65616	3.36515	3.70932	3.81042	3.83788	3.80239	3.88146	3.66967	3.56258	3.46131	3.8945	3.45901	3.81799	3.98152	2.39433	3.01104	2.70671	2.66037	2.49952	2.52317	2.60587
SMAGP	2.77149	2.71681	3.23333	2.61799	3.41437	2.82334	3.36001	2.90254	2.9138	2.61217	3.17118	2.9929	3.07582	2.59919	3.09074	3.16581	3.35932	2.886	2.71915	2.81003	2.89496	3.48575	3.35791	2.94467	2.5975	2.80017	3.43634	3.18138	3.18768	2.71895	2.95585	2.856	2.79229	3.30768	2.80562	2.97813	3.13836	2.71702	2.9688	2.65007	2.62828	3.11049	2.49479	2.54778	2.57143	2.69232	2.53931	2.68587	2.33287
TRRAP	3.47585	3.41764	4.17237	3.97738	4.22081	3.48075	3.78449	4.13745	3.8365	3.51435	4.3544	3.23859	3.43672	3.19531	4.26819	3.39436	4.17183	4.47946	4.23642	4.05285	3.83363	4.33896	4.43392	3.46684	3.73769	4.00706	4.33358	4.60152	3.78449	3.61454	3.54189	3.92849	4.02491	3.86023	3.899	3.94411	4.15831	4.55549	3.88146	3.82471	3.26027	4.267	3.19321	3.46826	2.55032	2.65072	3.05069	2.71872	2.64644
ANKRD40	4.38942	5.23048	4.49888	4.61428	4.59188	4.6034	4.81965	4.67587	4.7391	4.4113	4.59901	4.72118	4.80604	5.05801	5.15314	4.96313	5.00799	4.75662	4.70601	4.27982	4.87038	4.80741	5.18102	4.71988	4.95385	4.97181	4.58167	4.69217	5.06817	4.32946	4.70668	4.90663	4.4193	4.54319	4.74917	4.5701	5.34228	4.70204	4.5663	4.43934	4.95088	5.06091	4.51883	4.0044	4.11145	4.14832	3.64123	4.09496	3.91936
GM2A	4.00281	4.32602	4.3195	5.21072	3.98514	5.44568	3.75096	4.19787	3.64212	4.24677	3.85682	3.64424	5.42233	4.38451	4.94169	5.03284	3.84266	4.27863	4.40091	3.42343	4.42478	3.52363	4.43091	4.61875	4.35324	4.12485	4.36391	5.2434	4.13306	4.29382	5.06237	4.4387	5.1175	4.13965	4.46708	4.27751	4.94093	3.52681	4.52069	4.05764	4.267	3.91299	5.54688	5.40384	4.99337	6.66534	5.72651	5.50824	4.82103
CTBP1	7.68119	7.6632	7.63099	7.30453	7.62002	7.36781	7.4855	7.50682	7.4341	7.63099	7.59057	7.66148	7.40078	7.66148	7.81021	7.54992	8.08852	7.65018	7.40945	7.65181	7.38054	7.61847	7.82088	7.42678	7.51748	7.66484	7.87388	7.76062	7.67788	7.00776	8.02819	7.74386	7.6231	7.52828	7.3114	7.38329	7.16782	7.49302	7.09693	7.09565	7.59216	8.09241	6.67406	6.93911	6.58596	6.44193	6.18252	6.25467	6.31189
NVL	2.94566	3.70213	3.02721	3.33014	3.27407	3.15037	3.14135	2.78825	3.14569	2.97686	3.14978	2.92056	3.4438	2.85274	3.11585	3.28306	3.56893	2.96755	3.19438	2.83252	3.04803	3.106	3.24106	2.8029	3.41909	3.05014	3.10853	2.95585	3.19929	2.88459	3.01853	3.43634	3.28402	3.06196	2.85183	3.37849	3.49799	3.12463	3.72822	2.65808	3.06361	3.28081	2.78804	2.74191	2.64711	2.60567	2.77676	2.71506	2.37223
RAI1	4.19102	3.78404	4.54131	3.69635	4.86117	4.0376	4.11925	4.01967	3.65101	4.04079	3.60838	3.71019	3.91197	4.12928	4.66543	4.32712	4.50571	3.88047	4.30896	3.84366	3.74404	4.1065	4.06085	3.70436	4.15109	4.22665	4.39129	4.3851	3.86564	3.73179	3.77607	3.54071	4.00226	3.85928	3.96346	3.82895	3.91594	3.70392	4.32946	4.06397	3.62498	3.8299	3.21523	3.87455	3.03381	3.60006	3.25615	3.29779	3.52484
SYNJ2BP	2.72651	3.48307	3.14135	3.70258	3.26895	3.54663	3.34173	3.65399	3.26344	3.23859	3.45039	3.2792	3.83132	3.03755	3.44417	3.41728	2.97991	3.70753	3.61249	3.07693	2.97611	3.39186	3.6968	3.52015	2.71419	3.71651	4.0445	3.72822	3.49033	3.39582	3.28146	3.0971	3.67011	3.47426	3.36242	3.58022	3.08692	3.54109	3.5356	3.33384	3.42895	3.48575	2.90467	3.12268	2.85414	2.97637	2.60236	3.36068	2.89615
EMG1	3.77476	5.77503	5.18555	4.90319	5.35968	5.30355	4.83197	4.71988	5.16881	4.69609	4.9255	5.05801	6.2906	4.65693	5.0937	5.64565	5.38732	4.76347	5.05494	4.9999	5.20147	5.10253	5.38423	5.71702	5.02631	5.20837	4.72244	4.74654	4.55872	4.45306	4.72579	6.08773	5.84312	5.54269	5.51566	4.91216	4.74848	5.23122	5.55342	4.55108	6.07496	5.32415	5.0527	4.79305	4.68431	4.6752	4.49888	4.46588	3.72274
METAP1	6.03223	6.30406	6.69849	6.65996	6.58383	6.28374	6.43993	6.39679	6.34922	6.5345	6.5481	5.8672	6.28667	6.13148	6.36902	6.43993	6.92229	6.78928	6.16292	6.31291	6.82585	6.62771	6.51671	6.14075	5.73675	6.37885	6.29923	6.23567	6.26045	6.38784	6.27798	6.11855	6.60086	6.52816	6.23379	6.57763	6.60823	6.71309	6.62235	6.35702	6.44707	6.68729	4.68045	4.93254	4.85633	4.82506	4.73976	4.79914	5.1486
SLC26A2	3.5431	3.64342	3.60859	3.86416	3.46721	3.83695	3.56337	3.30834	3.2821	3.5517	4.04026	3.25074	3.7605	2.6827	3.49721	3.81182	3.7309	4.16908	3.34684	3.62581	3.56258	3.66753	3.3922	3.51244	3.51668	3.9095	3.56418	3.49837	3.45262	3.24544	3.27184	3.91793	3.05248	3.54778	3.43115	3.68922	3.64342	3.78818	3.9563	3.67359	3.86368	4.02174	3.13145	3.06603	2.68292	2.80066	2.90655	2.96105	2.71506
ITPKC	4.30138	3.19747	3.98926	3.28689	3.90295	3.78404	3.58022	3.60299	3.13263	3.99388	3.69146	3.76468	3.28987	3.48	3.21806	3.51205	3.60547	4.03657	3.67359	3.80713	3.44748	3.27084	3.47125	4.08243	4.09274	3.74954	3.66537	3.81087	3.6857	3.453	3.6212	3.5155	3.47315	4.15607	3.54817	3.40653	3.3746	3.80339	3.68185	3.74224	3.49452	3.48075	5.33432	5.56064	5.83791	4.54455	5.06022	4.90732	5.95191
NDUFAF4	2.5238	3.15884	2.9464	3.10211	3.07228	2.92669	2.89354	2.90559	2.77171	2.76554	3.25043	2.75292	2.81614	2.54544	2.72393	3.13722	3.03675	3.24324	2.78848	3.08828	3.73904	3.14626	3.1947	3.02616	2.60382	3.00845	2.83048	2.89995	3.18857	2.9068	3.21867	3.03675	3.08664	3.57093	3.06813	3.20419	2.63749	2.96706	2.9673	2.87431	3.17001	2.841	2.59391	3.03892	2.56019	2.28079	2.80784	2.49998	2.65682
MGMT	3.82566	4.49265	4.50446	4.44744	4.8438	4.79985	4.08723	4.27115	3.94611	3.15563	3.39364	4.18995	3.54663	3.44819	3.51473	4.68175	4.93111	4.12152	4.05285	4.25677	4.0254	4.56195	4.45546	5.57134	3.83455	4.19844	4.29614	4.20133	4.24736	3.53948	4.03127	4.89982	4.66212	4.5288	4.78296	3.12691	3.67707	3.87011	4.62515	4.08565	4.69676	4.09274	2.6426	3.31134	2.9272	3.81848	3.15825	3.93915	2.7317
PPAN	3.16259	3.14597	2.83161	3.75288	3.20479	2.93186	3.15592	3.24918	2.98018	2.60298	3.39186	2.85857	2.65218	3.24513	3.3163	2.77217	3.40013	3.07554	3.21867	3.46571	3.08053	3.15648	3.4957	2.86715	3.34241	2.97776	2.52651	2.99057	3.18797	2.8625	2.89853	2.83644	2.88459	3.24668	3.50189	3.3315	2.77036	2.93161	3.11469	2.69898	2.63963	3.34411	2.18951	2.75188	2.54566	2.39362	2.66877	2.24669	2.35935
PIGU	2.74471	2.56844	2.78276	3.08908	2.87876	3.04695	2.79273	2.92128	2.88789	2.58157	2.46941	2.79451	2.28925	2.2963	3.16084	2.84375	3.73769	2.87735	2.91061	2.9237	3.02354	2.54736	2.92493	2.47899	2.55613	2.8581	3.10586	2.94566	2.61421	2.54079	2.79654	2.5606	2.7129	2.9138	2.77987	3.01026	2.74975	2.99701	2.85575	2.6694	2.55076	2.879	2.35858	2.26407	2.57922	1.99678	1.9557	2.5655	2.26106
AK2	4.99195	5.75216	5.96083	5.9502	6.06679	5.89529	6.17133	5.42311	5.17644	6.127	5.67919	5.56636	6.0422	6.00429	5.92008	6.14637	6.09398	5.42469	5.53857	5.85776	5.82226	5.71292	6.26922	6.38086	6.04127	6.14075	6.04578	6.06314	5.61165	5.35335	5.91468	5.53281	6.02948	6.10759	5.97841	5.76907	5.45289	6.08863	5.82056	5.58131	6.01153	6.0422	4.83832	5.38423	4.94306	5.47647	5.01453	5.21148	5.34309
RNMTL1	3.34378	3.5423	3.56063	3.53362	3.74359	3.10768	3.31597	3.63688	3.2143	3.13058	3.58971	3.16526	3.29353	3.68966	3.39186	3.18797	3.78354	3.70706	3.23924	2.91565	3.29422	3.04589	3.52092	3.55818	3.37112	4.06772	3.56612	3.52521	3.22989	2.9237	3.71696	3.54817	4.0971	3.84851	3.78818	3.39436	3.2821	3.41909	3.84124	3.233	3.42267	3.29585	2.95611	3.08189	3.28146	2.88389	3.07554	2.47256	2.83345
SELM	3.27375	3.27664	3.2327	3.15389	3.13635	3.60628	3.29053	3.81322	3.6489	3.09326	3.13664	3.31134	3.47846	3.44196	3.69233	3.60052	3.55574	3.64212	3.25836	3.60091	3.59666	2.94962	3.7264	3.22773	3.07036	3.81897	3.19105	3.45262	3.67965	3.14978	2.89995	3.74404	3.98259	3.40614	3.94261	3.50541	3.19561	3.10405	3.28624	3.40188	3.04961	3.21928	2.2127	2.56952	2.53113	2.48362	2.64559	2.31286	2.40495
GIMAP5	7.27526	7.70249	8.89226	8.25443	8.71883	8.37802	8.27387	8.42453	8.08476	7.93348	8.42692	8.00598	8.30252	7.51	8.33445	7.97401	8.82675	8.88925	8.32093	7.88255	8.58891	8.31862	8.38946	8.16526	7.86485	8.8122	8.00217	8.48904	8.07091	7.70093	7.68278	8.59153	8.04938	8.4152	8.41757	8.36404	7.82773	8.20543	8.90435	8.00985	7.60312	8.19088	5.30917	6.60934	5.78733	6.45312	6.98682	6.57131	6.51055
SLC41A1	3.27118	2.82908	3.11275	3.12406	2.76136	3.08692	3.20972	2.87308	2.79316	3.01697	2.9405	3.15737	2.63835	2.69854	3.13145	2.82473	2.6159	3.69503	3.18707	2.93359	2.88743	3.12889	3.31498	3.15707	2.81546	2.87047	3.32644	3.39688	3.22679	3.38871	2.84259	2.87285	3.31068	3.50501	2.58671	2.87947	2.85715	3.11614	2.93236	2.8625	2.70457	2.92056	2.45133	2.3796	2.4119	2.49157	2.63984	2.81501	2.0164
MRPL9	6.44504	7.29343	7.32095	7.06084	7.51453	7.30312	7.15871	7.02498	7.20184	7.08072	7.32952	7.22969	7.54047	7.38054	7.4855	7.2726	7.78423	7.40078	7.16258	6.77688	7.40221	6.76455	7.65992	7.17169	6.93184	7.6231	7.14201	7.13431	7.28086	6.6437	6.98562	7.673	7.45292	7.59382	7.43115	7.28227	7.18343	7.2323	7.55787	7.14712	7.04849	7.50682	5.7393	6.1529	6.16482	5.9174	5.75479	6.27508	5.48887
PARN	5.62395	5.61416	5.95191	6.08863	5.8761	5.74953	5.56234	5.96614	5.64732	5.89706	6.22517	5.76495	5.56234	5.62802	5.98737	5.08988	6.07038	6.0913	5.54436	5.523	6.11589	5.67665	6.43785	5.64732	5.63048	5.67578	6.33259	6.10759	6.05213	5.20147	6.01603	5.44078	5.56316	5.91208	5.25734	6.06314	5.69759	5.91914	6.08863	5.78033	5.13491	6.02682	4.88703	5.03284	4.2944	4.47262	4.93953	4.63411	4.21402
ALDH3A2	4.7533	4.54971	5.0988	5.07882	4.65497	4.64445	4.03865	4.41992	4.90048	4.5051	4.43091	4.17237	3.83086	4.3306	4.15553	4.51007	4.95459	4.15387	4.69807	4.31191	4.9304	4.42597	4.5344	4.07916	3.84851	4.67137	4.16118	4.70668	4.03388	4.28215	4.3615	5.10844	4.47507	4.38451	4.0123	5.02999	4.7553	4.66341	5.44807	4.84173	4.51515	4.43213	3.57741	3.80523	3.8417	4.28974	3.65057	4.0971	4.05764
ZBTB4	6.97582	6.69522	7.16125	6.86666	7.69263	7.11867	6.61923	6.93307	6.21076	6.45926	6.65118	6.78024	6.26045	6.6974	7.24565	6.60292	7.5451	7.51748	6.9513	6.55337	6.38982	7.09201	7.43556	6.73749	7.27666	7.10212	7.20184	7.05577	7.1979	6.59674	6.42858	6.56817	6.80064	6.61266	7.08449	6.6773	6.71197	7.14582	6.98562	6.46129	6.7176	7.23363	5.275	5.93495	5.72818	5.72818	5.66225	5.77166	5.55817
PEBP1	6.06768	6.43993	6.31487	6.73195	6.2424	5.88827	5.62886	5.77253	6.20893	6.14075	6.38881	6.053	5.81972	5.35181	6.5388	5.86377	6.65442	6.34322	5.23048	5.87429	6.22134	6.12883	6.25092	5.68668	5.52629	6.26435	6.04127	5.97587	5.59591	5.30679	6.11217	6.7994	6.25467	6.31085	5.75394	6.01153	5.69167	6.29923	6.72204	5.77419	5.795	6.46538	3.44855	4.40276	4.1065	3.52599	4.13802	3.5529	3.35932
FLVCR2	2.81178	3.04695	2.8525	3.2776	3.33625	3.11812	3.19167	3.39688	2.79788	3.28179	2.93808	2.81861	2.98471	2.86018	3.04	3.16495	3.27822	2.93634	3.68746	3.26989	2.99674	3.16346	3.00741	3.0606	3.4101	3.13087	3.23112	3.09326	3.15244	3.39079	3.01595	3.27051	3.12889	3.14569	3.15853	3.54778	2.85093	3.28016	3.09654	3.03729	3.56063	3.23236	3.38731	5.01828	3.53038	4.40152	4.11925	3.94511	4.38086
ARHGEF18	8.91642	8.56114	9.28449	9.42855	9.17569	8.68624	8.71628	9.07995	8.98218	9.11365	8.88635	8.48149	8.71883	8.45011	9.05666	8.34126	8.80631	8.98218	8.69971	8.69178	8.94719	9.25119	9.17218	8.45483	8.7807	9.05666	9.36085	9.13767	8.91348	8.57405	8.58403	8.51893	8.62975	8.64274	8.62458	9.31506	9.09683	8.73246	9.08672	8.80348	8.19088	9.27323	6.92111	6.71309	7.02001	7.59216	7.11749	7.33228	7.77928
POLD2	5.10695	4.41868	5.37379	5.02705	4.74586	4.53501	4.68109	4.7134	4.80397	4.91284	4.27517	4.65035	4.79374	4.28215	4.57271	4.83619	4.75194	5.09663	4.76072	4.55422	4.92336	4.71668	5.62966	5.29031	4.4236	5.19626	5.53281	5.26042	4.60467	4.64445	4.31191	4.92408	5.47729	5.64732	4.72644	4.71471	4.75459	4.68887	5.37612	4.52196	4.17183	4.59508	3.50189	3.47388	4.43027	3.93553	4.29902	4.01393	3.74269
PHB	3.56774	3.60755	4.12813	3.33899	3.87751	3.90497	4.13092	4.05815	3.7929	3.65836	3.97329	3.6919	4.24152	3.87308	4.23757	4.24914	4.23757	4.25202	3.88445	4.06717	4.07595	4.1087	4.10268	4.39189	3.92901	3.56534	3.91496	4.75459	4.35205	3.75048	4.06241	4.51638	4.20305	4.23867	4.08565	3.41617	3.9376	3.91985	4.1467	3.90197	3.80007	4.20649	3.13836	3.76468	3.77158	3.46939	3.88343	3.50541	3.34754
HNRPDL	6.27317	6.55022	6.99912	6.95863	6.49099	6.82136	6.46633	6.40089	6.67514	6.51671	7.10475	6.34527	5.9502	5.47561	7.10602	6.16672	6.14075	7.14582	6.24043	6.19586	7.17688	6.49605	6.25279	6.21748	5.61989	7.20053	6.46742	6.20352	6.6329	6.67514	6.37789	7.1497	6.30504	6.16292	6.39375	6.99056	6.39079	6.62976	7.21395	6.40588	6.27508	6.67841	4.55933	5.11069	4.42478	4.47507	5.10102	5.4521	5.15613
MRPS27	3.00064	3.36242	3.65964	3.50541	3.68702	3.37991	3.60419	3.66709	3.39436	3.35094	3.46757	3.20876	3.14135	3.52056	3.11021	3.6191	3.2702	4.03182	3.41653	3.33899	3.58187	3.32508	3.65921	2.9152	3.18857	3.63993	3.16732	3.71019	3.27184	2.92644	3.39043	3.74039	3.59421	3.9655	3.63645	3.53401	3.15418	3.34241	3.26606	3.17601	3.62667	3.50074	2.16991	2.74278	2.46987	2.42883	2.54673	2.53503	2.07177
SPTLC2	6.35025	5.49532	6.32962	6.1922	6.30406	6.20254	6.60823	6.15836	6.04035	6.57657	5.99177	5.72909	6.55975	6.50952	6.06768	6.30307	6.41282	6.24333	6.92349	6.20893	6.15563	6.30209	6.36902	6.46232	6.70971	6.62771	7.0982	6.38086	6.12745	6.15196	5.79331	5.26951	5.97147	6.20704	5.78912	6.6373	6.50438	6.23949	6.48078	6.26239	5.67235	5.88827	7.98343	7.56699	7.85943	6.36408	8.96342	7.29492	7.74717
SYNCRIP	6.69629	7.35221	7.12375	7.28778	7.35788	6.76007	6.62771	6.8761	6.87256	6.58705	7.75556	6.64695	6.74198	7.13565	7.09693	6.80991	7.46915	7.115	7.27952	6.67621	7.14843	7.3508	7.28909	6.82243	6.71083	7.34795	7.22839	7.173	7.0423	6.34423	7.37773	7.22708	6.74654	7.07692	6.99056	7.13431	7.25084	7.38626	7.0982	7.15358	7.16258	8.0573	4.77007	5.63972	6.12603	4.8431	5.13267	4.98837	5.06237
DGKA	5.39908	4.29788	5.07803	5.57629	5.40941	5.46845	5.76662	5.47244	5.12058	5.62313	5.48481	4.93254	5.15613	4.70866	5.5173	4.79638	4.96166	6.39989	5.6775	4.91355	5.6125	5.70946	6.29156	5.41735	5.5214	6.24333	6.13609	5.73166	5.29109	5.29741	4.92336	4.55237	5.415	5.40145	5.87694	5.91914	5.55657	5.64401	6.41481	5.17109	4.94376	5.01377	4.88773	4.75662	5.19994	4.70334	5.43749	4.86893	4.84796
B3GALT6	3.29456	3.45149	3.93654	3.59706	4.11035	3.69635	3.725	3.30205	3.77519	3.52918	3.88699	4.21057	3.88194	3.63993	3.51901	3.81897	3.66052	3.04668	3.7205	3.81897	3.899	3.83132	3.55574	3.90901	4.18941	3.30039	3.78165	3.84463	3.90295	3.47163	3.95477	3.34857	3.25868	4.02281	3.98308	4.06085	3.39043	3.85386	3.7205	3.7309	3.59421	3.96247	2.96032	3.73679	3.09354	2.95634	2.80495	2.78453	3.08747
USE1	3.41437	3.90246	3.89194	3.61537	4.05079	4.14073	3.29682	3.82895	3.93005	3.73179	3.7702	4.05131	4.34251	3.92849	4.72244	4.24097	4.34494	4.20249	4.36087	3.37638	3.66709	3.77655	4.18208	4.5026	4.27807	3.89345	4.04185	4.30664	3.69414	3.56298	3.69546	4.06993	4.17984	4.19668	4.05764	3.65836	3.46536	3.92798	4.21232	3.36828	3.89297	3.69591	3.50696	3.93155	3.847	3.29019	3.36207	3.07228	2.9842
ITPKB	7.22301	6.21263	7.99852	7.87735	7.98724	7.4341	7.11241	7.47356	7.44286	7.52976	7.30869	7.06588	7.01377	6.31678	7.68447	6.61593	7.34367	7.72397	7.41963	7.07452	7.28778	7.73391	7.84873	7.60312	7.27952	7.52662	8.22233	7.63578	7.18609	7.14843	7.23769	6.57131	7.07331	7.13165	7.27952	7.53129	7.36486	7.2615	7.53896	7.08954	6.23758	7.42966	5.95812	4.89127	6.45926	6.24333	6.50029	6.0913	6.45824
KLHL22	2.86693	3.04398	2.6543	3.2051	3.14045	2.81024	3.229	3.00636	2.5706	3.00171	2.83299	2.87735	3.03066	2.43862	2.84353	2.77987	2.98826	2.55635	2.82908	3.00845	2.83276	2.75443	3.38168	2.39527	3.01826	3.11985	3.10045	2.9009	2.99315	2.64494	3.05707	2.93584	3.36793	3.28146	3.1763	3.05866	2.59097	2.97736	3.10377	2.6878	2.42353	3.02774	2.10143	3.13924	2.01417	2.37271	2.57378	2.06372	2.19874
EDF1	8.76663	9.34143	9.31506	9.50387	9.32648	9.27694	9.19363	9.03033	9.07337	9.02345	9.26188	9.04656	9.21466	9.15174	9.35335	9.31506	9.64738	9.31122	9.00103	8.98218	9.27323	9.33011	9.56967	9.41273	9.15174	9.32648	9.21838	9.33011	9.11035	8.5791	8.70506	9.08672	9.41273	9.46576	9.20075	8.95687	8.82985	9.22589	9.50791	8.86254	9.07019	9.22208	8.20543	8.33445	8.23308	7.99285	7.84873	8.27161	7.91329
BOLA1	2.78782	3.55536	2.72457	2.93461	2.55466	2.89121	2.97991	2.82288	2.81178	2.74385	2.91666	3.22836	3.02721	2.61464	3.04803	3.00663	3.59335	2.90583	2.57795	2.74798	3.08189	2.98241	3.28758	3.04617	3.32946	2.82561	3.24854	2.72347	2.9009	2.49436	2.85069	3.30569	3.17205	3.19747	2.73127	2.82908	2.7276	2.91741	3.19716	2.54331	3.27084	3.10687	1.93724	2.13288	2.1136	1.99763	1.79388	2.08013	2.00799
QSER1	4.78296	4.72118	4.82853	4.76205	4.47819	4.34844	4.04293	4.33838	4.6034	4.28566	4.95808	4.00226	4.14341	4.75799	4.00226	5.06742	5.16654	4.51943	4.35264	4.30836	4.43277	4.96749	4.11695	3.83933	4.1634	4.84447	4.7134	4.09441	4.31367	4.39797	4.93809	5.21841	4.14616	4.31015	3.85338	4.45186	4.63411	4.68368	4.94519	4.44314	4.86403	4.79985	2.77854	3.2965	3.19959	3.76186	2.51798	2.83072	3.86812
NELL2	5.93223	6.361	7.27526	6.61695	6.72317	4.88635	5.76907	6.50541	6.30888	4.67073	6.63842	5.56234	6.2809	5.1478	6.68389	3.98619	5.50582	7.42966	6.5987	5.34462	5.85092	6.92936	6.5618	5.0712	5.78993	6.86072	6.14267	6.40191	6.91154	5.01168	5.80876	6.90324	6.0277	5.98015	5.74096	6.34527	6.89021	7.42246	7.96826	6.09398	5.89529	5.98199	2.50806	2.89995	2.71226	3.10714	3.76418	2.82999	3.30139
HSPA8	10.73	11.4104	11.3833	11.4249	11.4828	11.0916	11.3179	11.1451	11.4104	11.1894	11.4539	10.613	10.9302	11.0395	11.1025	11.0505	11.3968	11.0505	11.1666	11.1125	11.2237	11.2461	11.27	10.6545	11.0296	11.1894	11.1228	11.1228	11.0709	10.989	11.1228	11.1666	11.1666	11.3444	10.9496	11.4675	11.2349	11.3179	11.4539	11.2349	11.0916	11.5469	8.95359	9.27323	10.6463	9.21466	9.23293	10.4355	9.33011
SRM	6.07038	5.59757	6.39574	6.25561	6.53342	6.35702	5.89706	6.27608	6.3522	6.45007	6.06314	5.33834	5.64313	5.8839	6.29825	6.06041	6.57449	6.21553	6.03132	6.17222	6.25279	5.9635	6.61923	5.93862	5.98642	5.7908	6.361	6.29448	5.64565	5.40706	6.04849	5.61742	6.56606	6.827	6.38684	6.24523	5.99539	6.07861	6.127	6.23665	5.64487	6.4039	4.66472	4.70668	6.07405	4.20249	4.83619	5.06237	4.47319
SNRPB	6.5806	6.37985	7.26714	7.27395	7.13565	6.99056	7.07816	7.09693	6.80064	7.24696	6.82469	6.58383	6.66855	6.6664	7.17688	6.86072	7.40945	7.10602	6.70862	6.5523	6.95735	6.7488	7.30722	7.23105	6.68389	7.38191	7.09442	7.16782	6.77121	6.31291	6.26337	6.65775	6.95616	7.37773	6.88661	6.9152	6.75447	6.74543	7.13165	6.85725	6.74996	7.2905	6.08863	6.8703	6.45415	6.10759	5.98105	6.25754	5.63544
RPL30	8.94427	10.8459	9.91991	10.1594	10.0394	10.5333	10.2762	9.61961	10.1973	9.81552	10.2165	9.99308	10.5651	10.0336	10.0282	10.7827	10.1168	10.3435	9.84574	10.0807	10.3366	9.89903	10.2165	9.96433	9.8357	10.4143	9.62849	10.0394	9.76977	9.79489	9.66159	11.178	10.5885	10.0282	10.4002	10.0166	9.95346	10.3092	10.6373	9.98729	10.6545	9.88838	9.13423	9.48262	8.69178	9.5122	9.61961	9.35335	9.95346
SAT2	6.11217	6.70416	6.54392	6.49399	6.27116	6.43066	6.27214	6.33835	6.14075	6.769	6.70305	6.07219	6.9513	6.66427	6.42272	7.05086	6.52613	6.43578	6.66749	6.09671	6.34028	5.92349	6.6773	6.84314	6.70862	6.63186	6.76455	6.34922	6.3849	6.19965	6.40588	6.70862	6.97832	6.63948	6.39079	6.24424	6.21748	6.57131	6.17876	5.88134	6.5618	6.35903	6.31982	6.65551	5.87521	6.82243	5.38263	6.84892	6.54289
ABCF1	5.04763	4.45671	5.57379	4.94809	5.46273	5.03801	4.92829	4.83689	5.27189	5.10253	5.31549	4.48388	4.32884	4.97389	5.44807	4.48886	5.7308	5.72994	4.91906	4.94519	5.38968	5.24882	5.45127	5.43034	5.10695	5.36599	5.32497	5.56316	4.9255	4.55108	5.30995	4.35205	4.72644	5.47976	5.11904	5.41656	5.35731	5.61578	5.38968	4.85348	4.50072	5.81388	3.76974	4.21172	4.47012	3.64212	3.68356	3.93256	3.63087
GART	4.02752	3.40941	4.29266	3.76696	4.29092	3.89601	3.32914	3.80477	3.99865	3.876	4.10324	3.31434	3.60341	3.42016	4.03547	3.80902	4.1456	4.24914	4.31251	3.45447	3.72139	3.95934	4.10044	3.52998	3.56144	4.00333	4.25561	3.87109	4.24097	3.7962	4.03974	3.88647	3.83551	4.50879	3.96142	4.42108	4.08023	4.29902	3.79199	3.93005	3.47548	4.5332	3.96398	3.34207	3.97118	3.00636	3.83132	3.30205	2.92128
MED1	4.51638	4.1634	4.49137	4.69744	4.51697	4.49008	4.11579	4.82169	4.54717	4.53064	4.5791	3.83695	4.40276	3.91643	4.69609	4.1572	4.41254	4.85139	4.24448	4.41506	4.77551	4.63605	4.37788	4.28272	4.23242	4.53064	4.76072	4.48636	4.6484	3.98514	4.5344	4.01283	4.15278	4.17814	4.03442	4.28974	4.90591	4.63669	4.92482	4.25619	3.9065	4.82853	3.74315	3.80667	4.82575	3.83933	4.15332	3.39899	3.47509
MTMR3	3.31336	2.5448	2.55382	2.66037	2.75702	2.93881	2.76772	3.19074	3.13409	2.445	2.56295	3.19808	3.11355	3.08079	3.16469	2.8098	2.89166	2.94518	3.58228	2.86413	2.80359	3.32678	3.04343	3.10348	3.06953	2.84954	3.13467	3.07283	3.34547	3.18015	2.94937	2.82357	2.73297	2.6675	2.92104	3.06603	2.89214	2.85881	2.37148	3.08524	2.52231	2.98852	3.32138	3.68099	4.33838	4.00226	4.25321	3.28591	2.77239
IL11RA	3.8721	3.69993	4.34726	4.76003	3.95985	4.84586	4.19668	4.03601	4.06885	3.8716	4.69217	4.30254	4.54192	3.34033	3.89699	4.18548	4.04501	4.22431	4.10435	3.66923	4.62839	4.57528	4.28332	4.10925	4.56387	4.41067	4.7971	4.1136	3.78496	3.63474	3.65485	4.31367	4.34131	4.09384	4.25441	4.99631	4.20707	4.49767	4.17126	3.85087	3.61705	4.29034	2.9766	3.29978	2.99834	3.20113	3.28274	3.05655	2.98852
TUBGCP6	2.83576	3.12463	2.79632	3.12861	3.13693	3.01906	2.7651	3.04129	3.01932	3.35026	3.10045	2.69472	2.8625	3.13058	3.03515	2.84861	2.93735	3.42528	2.93186	2.89995	3.02223	2.9474	3.7133	2.99032	3.24573	3.25264	3.59834	2.94322	3.16439	2.38925	2.98117	3.19993	2.76071	2.88295	2.58222	3.26282	2.69124	3.4115	3.74543	2.8134	2.87549	2.98241	2.5208	2.29882	2.36828	2.37835	2.26934	2.4286	2.17072
PRKX	4.84242	4.67782	4.34965	4.2082	5.16354	4.3437	5.3202	3.88445	3.84989	4.02967	4.80057	5.11981	5.17797	4.19844	4.23982	4.43688	4.39189	5.21227	5.21841	4.92336	5.43749	5.20607	3.86614	4.68175	4.42597	4.46648	4.43566	4.52567	4.95459	4.54906	4.23077	4.25143	4.929	5.13038	4.16454	4.97389	5.3999	4.14394	5.01754	4.14019	4.65102	5.49204	2.44816	3.59878	3.37672	3.2702	4.18096	3.16229	4.0813
ELP4	3.12072	3.15969	3.38555	3.11328	3.51978	3.31134	3.1451	3.55248	3.25138	3.22269	3.32946	3.28689	3.44965	3.50932	3.26251	3.20024	3.48537	3.30173	3.37287	3.38239	3.25105	3.31697	3.2776	3.36034	3.14891	3.5136	3.28048	3.48959	3.57741	3.22582	3.24918	3.2063	3.26672	3.29554	3.42417	3.3349	3.56575	3.25138	3.46019	3.15009	3.39043	3.20568	2.7618	3.31564	3.11841	3.32914	2.86086	3.24791	2.99596
MTCH2	5.07047	5.49937	5.94398	6.21454	6.06402	5.55657	5.99269	5.54517	5.48313	6.21454	5.59345	5.0102	6.03309	5.45866	5.96971	6.01241	6.0205	5.57379	5.57456	5.44324	5.57134	5.85092	6.04578	5.68334	6.08485	5.73675	5.73762	5.88134	5.97057	5.42149	5.43514	4.89836	6.2896	6.03487	5.74871	5.66225	5.79756	5.82659	5.34703	5.57629	5.73762	5.93046	5.20918	6.36701	5.33753	5.6025	4.95527	5.79248	5.33196
ESD	7.54828	8.12819	8.45247	8.60172	8.50143	8.26946	8.07884	7.96636	7.82088	8.30703	8.28697	7.98532	8.39172	8.0573	8.20333	8.68357	8.35491	8.05136	8.33682	7.79287	7.98906	8.32324	8.68082	8.3872	8.15093	8.54601	8.19297	8.45011	7.89889	7.54358	8.12014	8.56631	8.57149	8.88635	8.22875	8.17605	8.14071	8.55096	8.29592	8.01554	8.50907	8.3872	7.44719	7.14712	7.36347	7.58583	7.23105	7.37773	7.14201
YLPM1	3.79245	3.95934	4.98687	4.90801	4.84104	4.24326	4.01494	4.72713	4.09328	4.22781	4.8556	3.54348	3.85087	3.81464	4.82643	3.6408	4.48451	4.78769	4.23757	4.58292	4.26935	4.80397	4.6902	4.11695	3.98566	4.4876	4.95808	4.67912	4.32602	4.2497	4.30138	3.94561	4.29844	4.02967	4.25901	4.31832	4.4945	4.6856	4.77551	4.48451	3.65057	4.93254	3.67231	4.07863	3.63645	3.14777	3.49799	3.20295	2.74733
UCKL1	3.18228	2.99883	3.622	3.48883	3.30205	3.68702	3.11132	3.37004	3.38662	3.20419	3.2702	3.08384	3.03945	3.34925	2.90801	2.94962	3.46279	3.68142	3.847	3.39863	3.05465	3.24791	3.69233	3.12129	2.66918	3.34719	3.63215	3.3117	2.85414	3.33864	3.47509	3.22869	3.46536	3.19351	3.32881	3.32712	3.27982	3.14749	2.90374	2.97003	3.33046	3.37707	2.79316	2.58115	2.89783	2.90893	2.53417	2.76858	2.62559
TCEA3	3.03304	2.87806	2.77943	3.16612	2.9186	2.82196	2.879	2.8581	3.38203	3.03648	3.29716	3.18768	2.63271	2.58157	3.11699	3.23577	2.9506	2.95806	2.6331	2.53177	3.22119	3.18499	3.07417	2.76729	2.67731	3.67011	2.7551	3.05465	2.9208	2.50912	2.59368	2.63963	3.80523	2.63749	3.39471	3.28591	2.81522	3.15185	3.44566	3.40797	2.31311	3.03622	2.38082	2.65093	2.45813	2.445	2.43455	2.33364	2.38804
TRIM32	3.36445	2.60298	3.25836	3.72822	2.89096	2.80828	2.7181	2.98494	2.83229	3.15592	3.11555	2.77411	2.77455	2.73946	3.67923	3.03541	2.94074	3.45186	2.78892	2.59898	3.38802	3.47352	3.24918	2.91355	3.15331	3.49264	3.5155	3.58432	3.17688	2.75103	2.76421	3.06308	2.99493	2.5182	3.04961	3.01231	3.71283	3.46536	3.07362	3.11132	2.79139	3.26329	2.44952	2.20016	2.56908	2.4768	2.29964	2.57016	2.18024
RRP1B	5.99539	5.97234	6.79157	6.66959	6.57657	5.97322	5.83171	6.49	6.52715	6.21553	6.26922	5.55342	5.63807	5.72475	6.21939	5.97841	6.54491	6.82924	5.91119	6.0503	6.71534	6.57657	6.39679	5.54517	5.41186	6.42272	6.6329	6.42757	6.70082	5.81887	6.22706	6.07496	6.29448	6.1922	5.56316	6.58814	6.61593	6.94771	6.36797	6.39474	5.91381	6.67294	3.25615	4.1572	4.54906	3.33999	4.40152	4.4647	3.75832
ANK3	2.57944	2.92569	3.11412	3.3458	3.39792	2.79093	2.74526	2.59264	3.26408	2.36925	3.21033	2.36209	2.80673	2.45272	2.95831	2.7276	3.15648	3.11077	2.90353	2.77631	3.38063	3.0927	2.85183	2.45249	2.55273	2.90655	2.58242	2.63582	2.56507	2.9016	2.66495	3.15185	3.07228	2.77543	2.80042	2.70306	2.6201	3.13893	2.93309	3.10742	3.03223	3.20598	2.01262	2.03408	2.78143	2.2188	2.29321	2.10381	2.29854
IFFO2	3.0888	3.12185	3.44344	4.14073	3.51092	4.17469	3.10714	3.23051	2.99729	3.89048	4.34251	3.18076	2.54268	3.05356	3.6614	3.03355	3.77383	4.17642	3.73631	2.90989	4.03182	3.81799	3.70569	3.45039	2.97029	3.54071	3.83132	3.34513	3.82566	3.14392	3.13058	3.14777	3.76468	4.04293	3.7656	3.51284	3.6373	3.83603	3.38203	3.51589	3.17176	3.8785	2.63015	2.60897	2.65365	2.91764	2.6426	2.66773	3.04988
SCRIB	5.05418	5.00799	4.86679	5.02266	5.57051	5.2581	4.76544	5.03727	4.87378	5.21611	4.95162	4.61938	5.0022	4.66088	4.74182	5.27652	5.46442	5.01681	4.92408	5.12362	5.14551	5.60829	5.19247	4.62715	5.08253	4.78427	4.81279	4.91216	5.14021	4.98256	4.71796	4.86612	5.08988	4.68754	5.32963	4.57464	4.80941	5.275	5.07274	5.29506	4.57591	5.01975	3.98777	4.48886	4.65561	4.17585	4.0645	4.17872	4.20476
MSRB3	2.29882	2.01866	2.51907	2.43816	2.24006	2.16572	2.30494	2.19409	2.33364	2.40163	2.39741	2.17072	2.91355	2.40751	2.44589	2.38298	1.84214	2.0382	2.30931	2.43479	2.29321	2.08754	2.24419	2.09445	2.4963	2.11308	2.41006	2.30326	2.18916	2.14576	2.17801	2.36362	2.38853	1.93607	2.32024	2.27935	2.1715	2.26074	2.02504	2.27411	2.65787	2.24979	2.77324	2.63229	2.30076	2.31257	2.73818	2.5378	2.76333
LOC150776	6.28815	6.79214	6.8968	7.29979	7.18934	6.59821	6.34273	6.26874	6.59923	6.15699	6.80477	6.04985	6.07268	6.35655	6.64852	6.2266	6.86851	6.75505	6.37046	6.36052	6.28815	6.44655	6.7797	6.62392	6.54136	6.92524	6.71479	6.41728	6.34177	6.02636	6.52239	6.73805	7.01564	6.62602	6.41431	6.38137	6.20936	6.61975	6.82298	6.51004	6.42126	6.98251	5.208	5.4973	5.15276	5.0391	5.30004	5.38616	5.05087
SMPD4	6.28815	6.79214	6.8968	7.29979	7.18934	6.59821	6.34273	6.26874	6.59923	6.15699	6.80477	6.04985	6.07268	6.35655	6.64852	6.2266	6.86851	6.75505	6.37046	6.36052	6.28815	6.44655	6.7797	6.62392	6.54136	6.92524	6.71479	6.41728	6.34177	6.02636	6.52239	6.73805	7.01564	6.62602	6.41431	6.38137	6.20936	6.61975	6.82298	6.51004	6.42126	6.98251	5.208	5.4973	5.15276	5.0391	5.30004	5.38616	5.05087
POLR2H	3.73539	4.48138	4.4945	4.03333	4.35382	4.50629	4.07313	3.96651	4.22665	4.2497	4.39309	4.33598	4.1572	4.45853	4.20934	4.66276	4.36703	4.13148	4.57076	3.94764	4.38701	4.34312	4.58355	4.26182	4.13306	4.46771	4.06136	4.08996	4.00706	4.29959	3.71871	5.18939	4.72375	4.92265	4.24508	4.04863	4.13965	3.85537	5.03873	4.15607	4.52753	4.21345	3.53522	3.42528	4.04863	3.66537	3.50696	3.9949	3.24201
PREP	4.59575	4.59966	4.81214	5.18024	5.61416	4.78769	4.43999	4.27401	4.51515	4.8054	4.76869	3.93864	4.21461	4.67396	5.1569	4.61938	5.39908	4.76869	4.83477	4.18883	5.03215	5.01828	5.25423	4.76869	4.3154	4.73976	4.80126	5.17109	4.6856	4.35084	4.67396	4.43027	4.7134	5.00582	4.73704	5.16055	4.57076	4.7614	5.00508	4.6117	4.42787	5.31862	3.96037	3.93005	4.14394	4.20133	4.05183	3.85485	4.29788
WWOX	3.26956	2.85903	2.72238	3.16332	2.92419	2.62766	3.05789	2.45835	2.86155	3.25074	3.0333	2.83072	2.7213	2.89307	3.05383	3.14392	3.68484	3.04104	2.89402	3.19621	3.21399	2.83936	2.62328	3.22055	3.48384	2.98168	3.3207	3.04723	3.13409	2.72045	3.25772	2.79026	2.76836	3.23577	3.00897	3.08412	3.02407	3.27118	3.1694	2.76006	2.8625	3.26408	2.30494	2.71959	2.64174	2.59182	2.34169	2.34704	2.34298
LYRM4	2.56165	3.22487	3.14891	2.83484	3.00871	2.88553	2.58028	2.70047	3.14336	3.16642	2.445	2.53653	3.23333	2.89995	2.71527	3.72592	3.01492	2.62054	2.54969	2.87782	2.82174	2.77676	2.73019	3.05145	2.82933	2.72586	2.78914	2.67795	3.0844	2.36532	2.57944	3.25454	3.24356	2.61464	3.02826	2.68139	2.8433	3.38522	3.14891	2.62859	3.65748	2.60319	2.51777	2.3218	2.45226	2.37687	2.4047	2.28168	2.27259
FAM172A	3.59502	3.87751	3.70347	3.95021	3.93504	3.88795	4.22431	3.90747	3.94358	4.06136	4.24097	3.83038	3.81799	3.99231	3.84266	3.86564	3.99077	4.1391	3.70706	3.83038	3.93205	3.89297	3.91545	3.70482	3.61495	3.92238	3.61211	3.79862	3.73859	4.35382	4.01019	3.91051	3.78775	3.57857	3.83835	4.15553	3.99596	3.68011	4.05605	3.80949	3.69278	3.65057	4.54779	4.47012	4.18548	3.99703	4.7553	4.48636	4.35023
BCL2	4.43213	4.25381	5.92436	5.05726	4.94376	5.38263	5.76994	4.75459	5.13414	4.62451	5.53281	5.01532	4.26476	4.60094	4.94237	4.79569	4.35144	5.17567	4.94306	4.86117	5.17268	6.23665	4.46708	4.71925	4.54071	4.94592	4.8148	4.91425	6.18064	5.88306	4.71407	4.17814	4.07313	3.90246	4.34432	6.08863	5.78033	5.52709	6.00706	5.22146	5.12663	5.86544	2.4475	2.96654	3.04988	2.52874	3.38239	2.88295	2.86576
P2RX5	5.64227	5.45945	5.31309	5.88918	6.12314	6.208	5.05652	6.1131	6.13897	6.35025	5.48887	4.40152	5.46602	5.02415	6.68173	4.97826	4.57076	6.35513	5.1478	6.18158	5.29189	5.18864	7.45442	4.70005	4.68497	5.35103	6.74996	6.29639	5.23277	4.90866	4.50754	5.97674	6.59462	6.208	5.49287	6.17597	5.16208	5.03579	4.84724	5.47088	4.19386	5.14625	4.31422	2.96206	5.93769	3.38522	4.27807	4.82506	4.29614
PAOX	2.87666	3.04907	2.71788	3.01077	3.18076	2.6788	3.22087	2.5994	2.94396	2.69297	2.73276	3.2702	3.43747	2.48494	2.78804	2.70928	2.71767	2.73882	3.33899	3.09767	3.20084	2.85667	3.33046	2.88697	2.79208	2.80158	2.72238	3.04881	2.88837	2.22214	3.07892	2.87828	2.96332	3.11049	2.93785	2.62602	2.70262	2.78231	2.89783	2.61904	2.9169	2.97406	2.3409	2.08593	2.21205	2.34654	2	2.24918	2.12353
STK16	4.2082	4.40822	3.81418	3.74084	3.64635	4.26358	3.66579	4.38884	3.86913	4.09441	3.73268	4.07313	4.76278	4.68368	4.14508	4.34073	3.85781	3.49915	4.00071	3.76745	4.03811	3.40291	4.14236	4.93254	4.27517	3.91545	3.6749	4.17183	3.90999	4.34012	3.80805	4.40944	4.08996	3.88896	4.04185	3.62498	3.95378	4.06397	3.8721	3.42823	4.07537	3.73179	5.91914	5.83005	5.68249	5.23048	5.77079	5.49769	4.96676
TOR1AIP1	6.30115	5.86995	5.44648	5.84571	5.78116	5.73762	5.97841	6.04402	6.24139	5.69759	5.87521	6.19586	5.88562	6.0913	6.03132	5.959	5.97928	5.72818	6.17597	5.9635	5.84489	5.86297	5.75734	5.86816	6.10759	5.6573	6.02408	5.70697	6.28667	6.38086	6.60823	5.85776	5.75394	6.57131	5.96614	6.20523	6.09849	5.67235	5.99899	6.24621	6.17971	6.0858	6.74085	6.12603	6.67406	6.02589	6.58814	6.31085	5.50501
MAN1B1	4.64055	4.28623	4.78362	4.30722	4.35324	5.03946	4.93459	4.69541	4.19443	4.27055	4.65297	3.83835	3.9568	3.94969	4.43392	5.17187	5.25423	4.32656	4.23133	4.80193	4.47698	4.45913	4.95665	4.46529	5.00434	4.92408	4.90801	4.76413	4.16454	3.89243	3.96449	4.63734	4.6523	4.48202	4.23526	4.85277	4.25381	4.74715	4.48511	4.35561	4.6935	4.90939	3.87061	3.69233	3.30402	4.63285	3.54738	3.86961	3.65616
NIT2	2.40542	3.23736	2.85691	2.96979	3.13117	2.96855	3.03755	2.82791	2.77876	2.9111	2.67731	2.71117	3.41224	3.19959	3.3027	3.70569	3.34137	2.98395	2.84746	3.1088	2.94937	2.6134	3.32274	3.26251	2.87285	2.79004	2.75767	2.88507	2.83415	2.866	2.88459	2.94666	3.20084	3.04027	3.17233	2.77036	2.83139	2.54502	3.24387	2.75807	3.28791	3.09214	2.3187	2.27411	2.1661	2.44636	2.79766	2.15236	1.98215
ZDHHC17	2.70564	2.64432	2.50719	2.23405	2.34629	2.28168	2.55697	2.41448	2.51	2.36434	2.8263	2.68118	2.70008	2.61005	2.61968	2.41235	2.47436	2.36802	2.72803	2.53242	2.68566	2.54268	2.62433	2.33261	2.33049	2.5973	2.50019	2.46192	2.62704	2.58284	2.64067	2.42999	2.52726	2.49351	2.60402	2.60816	2.59602	2.57208	2.61092	2.5264	2.88364	2.66495	3.18618	2.5046	2.51302	2.6921	2.81364	2.64901	3.17264
2025-03-09	3.49681	3.91349	3.43711	3.48615	3.76605	3.48537	3.67533	3.19531	3.37991	3.66097	3.88146	3.31697	2.93684	3.65228	3.92695	3.08412	3.50541	4.40455	3.05789	3.26442	3.58638	4.34905	4.46833	3.21399	3.61661	3.65142	3.70213	3.98102	3.63344	3.44006	3.40507	3.95832	3.35304	3.78211	3.65877	3.6489	4.29266	3.83981	4.15278	3.32746	3.37816	3.74999	2.30796	2.92966	2.67384	2.41683	2.83438	2.38031	2.51885
AHCYL2	4.70005	3.91197	4.04658	4.55679	4.16	4.18771	4.0846	4.37965	4.34494	4.62781	4.06136	3.47125	4.31714	4.10044	3.73179	3.75424	4.1391	4.50879	4.39554	4.21572	3.9563	4.72909	4.21402	3.87011	4.37965	4.04026	4.86182	4.38386	4.34667	3.88844	4.33416	3.77429	3.99966	4.63669	3.74771	4.50816	4.49326	3.93456	4.38701	4.55237	3.69324	4.0781	3.37148	3.26956	3.34033	3.71104	3.42859	4.25027	3.68142
Septin 6	6.57965	6.42563	6.55337	6.89266	7.95518	7.4139	7.06084	7.07692	6.3829	6.84081	7.16911	7.13431	7.61847	6.01693	7.31005	6.95863	7.11373	7.85584	7.52198	7.173	7.48697	7.51748	7.68278	6.61484	6.55022	7.63099	7.52198	7.1034	6.7488	6.52514	6.85609	7.47065	7.52198	7.7373	7.17688	7.39486	7.20184	7.13431	7.74057	6.56606	6.86186	7.589	4.24562	3.95378	4.9818	4.77142	5.31708	3.8785	5.03284
GPATCH4	3.39774	3.23798	3.83363	2.93089	3.61412	3.54109	2.90655	3.26122	3.3972	2.81434	3.63474	2.98774	3.01179	2.79654	3.52879	3.44748	3.98777	3.34959	2.79563	3.14749	3.49681	3.30139	3.21867	3.11957	3.3383	3.6254	3.50112	2.98748	3.27342	2.82312	3.31336	3.52206	3.72822	3.11755	3.69414	3.47388	3.3655	3.41187	3.97225	3.252	3.0408	3.0541	2.69599	2.90397	3.06707	2.49263	2.70819	2.88459	2.44276
KLHDC4	4.1391	4.21114	4.43337	3.65399	3.7793	3.36828	4.1049	3.56258	3.45708	4.81892	3.69233	3.57055	3.61084	3.71374	3.78865	4.27807	3.848	4.35844	3.90246	3.89297	4.34965	3.43184	3.31271	4.30896	3.72094	4.11035	3.77203	4.24619	3.71739	3.04643	4.17469	3.76095	4.01545	3.66271	3.89345	3.41078	3.18797	3.76418	4.03601	3.77338	3.35584	4.4157	2.83072	3.42417	3.30237	3.43522	3.39255	3.01362	3.0844
NXT1	4.80468	5.71542	5.13267	5.39123	5.51399	5.54185	5.23879	5.48721	5.33917	5.08694	5.66312	5.52789	5.7444	5.41264	5.55897	5.96083	6.25561	5.82056	4.9495	5.50903	5.72909	5.44889	6.0503	5.67578	5.42958	5.41981	5.20837	5.46845	5.42875	4.88635	5.33196	5.93587	6.16581	5.71865	5.8672	5.33834	5.2335	4.98687	5.98199	4.77342	5.26191	5.80962	4.00333	4.73303	4.0603	4.08723	4.54006	3.76974	3.20753
MRPS9	4.58865	4.17702	4.79441	4.2717	4.43566	4.66611	4.90048	4.37005	4.58738	4.31714	4.92622	3.92489	4.16174	4.25787	5.11904	4.40518	5.41656	4.87452	4.3366	4.40152	4.02698	4.64314	4.8081	4.99631	4.62515	4.80193	4.42417	4.78296	4.39309	3.79524	3.94915	4.73704	4.58613	4.73373	5.00508	4.07098	4.11695	4.70136	5.0595	4.87735	4.17469	4.88008	3.42636	3.64254	4.52384	3.76418	3.61495	3.82609	3.87751
CMTM7	7.86659	7.68624	7.93693	8.04938	8.05921	7.79795	7.82269	7.78251	7.62621	7.79631	7.71393	7.81375	7.91689	7.89706	7.51	7.96826	7.63578	7.73887	7.98343	7.30869	7.49614	7.85759	8.12619	8.14888	8.01913	7.47805	8.19912	7.83646	7.52828	7.74224	8.03213	7.53129	8.23308	8.03411	7.76572	7.85759	7.53293	7.8156	7.8382	7.58277	7.63413	7.81375	7.67788	7.51296	7.47356	7.70249	6.59257	7.30453	7.67788
CRIP1	7.99664	9.03689	8.77522	8.99479	8.76663	8.69178	8.83284	7.95703	8.94427	9.05992	8.45727	8.03005	8.74373	9.05666	8.79493	9.26576	8.63236	8.50403	8.96661	8.78344	8.52387	8.94427	9.46576	8.9729	8.73528	8.49894	8.54601	8.7107	8.70506	7.62002	7.80329	8.58156	8.53357	9.12027	8.65071	8.02282	8.58891	8.81806	7.99285	8.06898	8.60172	9.00424	5.56479	6.7364	6.77688	7.88975	6.45824	7.14454	6.64478
NAAA	7.30453	7.4326	7.20989	7.82269	8.83899	8.54355	7.94234	8.46698	7.79631	8.11813	7.83993	6.72864	8.30933	8.50649	7.30869	8.36181	7.86122	8.17605	8.08284	8.18872	8.09241	8.4152	8.35035	7.73063	7.75885	7.57968	7.88608	7.85943	8.17821	8.11196	8.49648	7.81191	7.44146	7.99477	6.82352	8.47922	8.20543	8.86868	7.49302	7.93348	7.35507	8.31388	5.12741	6.55022	5.10844	6.2935	5.03073	6.86186	6.88661
LATS2	5.22445	4.36029	4.08407	4.43154	3.89345	4.48636	4.33123	4.16174	4.25787	4.36579	4.15332	4.35382	4.14508	4.26358	3.89397	4.31367	4.50385	4.09824	4.8081	4.11525	4.15446	4.32602	4.00124	4.07652	4.39797	4.12318	4.42597	4.26416	4.25441	4.47137	4.61428	3.84463	4.02752	4.31891	4.29671	4.16282	4.60853	4.07704	4.21114	4.10925	4.16564	4.11415	4.62715	4.5804	5.50824	5.57965	5.51487	5.04249	4.67267
TSEN54	4.4876	5.47088	4.45977	5.04906	5.23277	4.91145	4.81214	4.93527	4.43505	4.36453	5.44156	4.82714	4.46953	4.29382	4.78971	4.08723	5.68249	5.10994	4.56063	3.97629	4.53254	4.38575	5.14021	5.15464	4.03974	4.79305	4.63285	5.11677	4.98981	4.23077	4.67007	4.99411	4.67206	5.35491	4.75054	4.79441	4.14125	3.8374	4.90456	4.36453	3.74591	4.99919	3.03648	3.84217	3.51473	3.28065	4.06993	3.8213	3.86168
C1orf226	2.46677	2.33076	2.26848	2.43952	2.21105	2.2231	2.23593	2.27499	2.17725	2.52101	2.38731	2.53845	2.64515	2.37026	2.30326	2.21069	2.34326	2.1561	2.66244	2.30353	2.20721	2.20016	2.00957	2.69297	2.29462	2.3339	2.34704	2.0607	2.27052	2.371	2.49351	2.52287	2.30931	2.50304	2.07794	2.10331	2.36604	2.08013	1.94317	2.37785	2.1212	2.26934	2.55032	2.73361	2.91159	2.70284	3.50501	2.39339	2.34377
FAIM3	7.52506	7.40511	7.89889	8.13254	8.39172	8.17179	7.31277	8.10018	7.87209	7.71893	7.89345	7.68447	7.16388	6.93184	8.53357	7.11749	7.90255	8.78612	7.55475	8.01913	8.06311	7.93693	8.60172	7.38191	7.21395	8.61929	8.01734	7.9759	7.36067	6.90206	7.47356	8.36632	8.11607	7.86659	7.67957	8.1304	7.53129	7.96281	8.54856	7.31683	7.02498	7.89162	4.13634	5.03654	4.88568	4.53378	5.33114	4.94592	5.232
ZNF689	3.35304	4.27807	4.74448	4.55485	4.49574	4.2129	4.47201	4.37429	4.11415	4.39001	3.97683	4.32245	4.06241	4.04345	4.06188	4.48574	4.74917	4.25677	4.54971	3.8945	3.91694	4.21517	4.74314	4.3248	4.54006	4.58738	4.6117	4.40033	4.42417	3.5946	4.54071	4.37547	4.18941	4.07208	4.56449	3.65877	3.85485	4.00385	4.17469	3.74084	4.05764	4.48698	2.98596	3.47886	3.47926	2.81636	3.17779	3.40797	2.91497
POP5	3.61994	5.17109	3.74635	4.29092	4.6484	4.51943	4.33416	4.44997	4.34131	4.06993	3.88896	4.03127	5.0212	4.07482	4.16851	4.93527	4.91284	4.51638	4.14073	3.9691	4.03494	3.70612	4.22665	4.35676	4.25381	4.87526	3.85537	4.58801	3.93305	3.71871	4.12427	5.35891	5.04173	5.07956	4.33838	3.85188	3.98462	4.11471	4.59315	3.79105	4.48325	4.39065	3.1303	3.18827	3.59132	3.15244	3.22023	3.09517	3.26672
ANAPC1	4.91906	4.7553	5.42149	5.32497	5.59175	4.58355	4.28155	5.0712	5.3557	4.56758	5.10324	4.27115	4.36883	3.96501	4.21572	4.15607	4.70136	5.46361	4.58738	4.40822	5.08764	5.04906	5.19775	4.38942	4.53819	5.11069	4.87306	4.84796	4.70268	4.32884	4.6111	5.13038	3.98566	4.10212	4.85277	5.10617	5.10324	5.42875	4.6856	4.97389	4.32365	5.18102	3.19808	3.36105	3.81322	3.15302	3.60463	3.27439	3.70482
C12orf24	2.94987	3.42381	2.98927	3.39149	2.93956	3.30039	2.94592	2.9049	3.11161	3.39508	3.39327	3.14835	3.04934	3.30039	2.75145	3.71062	2.89307	2.90632	2.87215	2.77013	2.95012	3.12549	3.10993	2.95585	3.20295	3.27791	2.76244	2.91788	2.705	3.10017	3.21399	3.7296	3.23174	3.38626	2.86621	3.27375	3.08636	2.85506	3.60628	3.22178	3.85485	2.94836	2.70371	2.42239	2.74932	2.67795	2.44454	2.46521	2.58907
NMRAL1	4.60853	4.27863	4.42171	5.02924	4.78156	4.99055	4.76869	4.72909	4.19612	5.10324	5.13339	4.59061	4.30836	4.44744	4.42967	4.19271	5.00288	4.69415	3.38488	3.9401	4.9797	3.81848	4.65561	4.94667	4.45977	4.71796	4.71274	4.48886	4.19159	4.02388	4.57271	4.42539	4.50132	4.77007	4.98038	4.20074	4.56195	4.25082	4.94376	4.67587	4.08077	4.69153	3.05014	4.44373	4.10435	4.6098	3.92338	3.60214	3.29524
TMC8	7.30312	7.95518	7.87388	7.99477	7.55305	7.67957	7.75235	7.39198	6.77236	7.38774	7.85224	7.31005	8.21365	7.1381	8.16131	7.27122	8.20333	8.23948	7.03725	6.29156	7.78089	8.04546	8.46433	7.87905	7.68624	8.45727	8.01913	7.67133	7.52506	7.32811	7.08327	7.52662	7.79451	7.08575	7.49461	7.86122	7.46619	7.78776	8.03213	6.62655	6.67514	7.17688	5.73166	6.769	6.57024	6.53132	6.5987	6.0431	6.14449
RABL2B	4.24267	4.52384	4.33416	4.91145	4.71604	4.29034	3.96752	3.82178	4.25441	4.47572	3.95883	4.25264	3.51244	3.47585	4.41254	4.05713	4.5288	4.69475	4.16282	4.14289	4.44559	4.38267	4.45977	4.32067	3.84314	4.76607	3.99436	5.03073	4.14182	4.03021	4.05183	4.1065	4.68497	4.02441	4.93809	4.09602	4.21852	4.67396	4.64646	4.16061	3.90448	4.16399	3.09767	3.33182	2.86086	2.54502	2.73082	2.91788	2.8009
PRKAR1A	6.65551	4.78562	5.69256	6.07496	5.66648	5.6775	5.60492	6.30209	6.41583	5.88047	5.82922	5.76748	5.58937	5.93587	5.62886	5.10031	5.47407	5.68668	5.79331	5.93951	5.62157	5.97757	5.51317	5.76409	5.79589	5.29109	6.21355	5.75646	5.94928	6.208	6.66534	4.29382	5.64565	5.00799	4.95308	5.9741	6.33835	5.45783	5.80525	6.84538	5.17032	5.49612	6.7511	6.24424	7.38191	6.32859	6.0422	6.46939	6.0277
EIF2B3	3.81943	4.65955	4.39915	4.1049	5.14625	4.74782	4.72118	4.54523	4.78494	5.18024	4.25677	4.64777	4.49574	4.32365	4.04863	4.73373	5.33673	4.48451	4.66611	4.3195	4.51073	4.00333	5.28491	5.06091	4.4462	4.81892	5.17032	4.97247	4.14723	4.24619	4.59508	4.72579	4.99411	5.09064	4.35676	4.25901	4.10212	4.90048	4.54906	4.31309	4.59446	4.55108	3.74451	3.88699	4.59966	4.01283	3.83504	3.90246	3.7896
TEX2	2.19235	2.87285	3.20024	2.71033	2.23341	2.37075	2.20582	2.34298	2.54839	2.39596	2.5046	2.37344	2.36186	2.33417	2.42422	2.39409	2.54142	2.50806	2.06547	2.29964	2.50105	2.4286	2.33287	2.0375	2.12027	2.33469	2.33493	2.74102	2.73839	2.66877	2.36059	2.42057	2.33209	2.72174	2.5895	2.74843	2.2949	2.54736	2.86108	1.95675	2.67448	3.05681	3.74175	3.66183	2.84468	2.65007	2.76815	2.47503	3.74129
LOC731602	5.84181	6.2266	6.56447	6.75505	6.85901	6.474	6.42611	6.0138	6.06994	6.8219	6.66373	6.31633	6.55713	6.24947	6.6746	6.22184	6.8356	6.3685	6.07542	6.12269	6.52563	6.41728	7.01564	6.58329	6.4064	6.71701	6.93972	6.10522	6.40946	5.92743	5.78422	6.81279	7.27461	6.71027	6.81854	6.54341	5.81429	6.58981	6.51833	6.15335	5.95232	6.54441	4.8227	5.43237	5.53654	5.65517	5.46965	5.75521	5.15871
METT11D1	5.84181	6.2266	6.56447	6.75505	6.85901	6.474	6.42611	6.0138	6.06994	6.8219	6.66373	6.31633	6.55713	6.24947	6.6746	6.22184	6.8356	6.3685	6.07542	6.12269	6.52563	6.41728	7.01564	6.58329	6.4064	6.71701	6.93972	6.10522	6.40946	5.92743	5.78422	6.81279	7.27461	6.71027	6.81854	6.54341	5.81429	6.58981	6.51833	6.15335	5.95232	6.54441	4.8227	5.43237	5.53654	5.65517	5.46965	5.75521	5.15871
PLSCR3	4.87378	4.29092	5.38263	5.47168	5.57965	5.41574	5.54688	5.22445	4.92969	4.82786	5.65817	4.49825	5.20526	4.98912	5.46682	5.32497	5.17187	5.40464	5.10398	4.65497	5.0631	4.88568	5.51893	5.21227	4.98617	5.49051	5.44241	5.13339	4.94093	5.17268	5.14625	5.0212	5.40706	5.1387	5.38968	4.93459	5.28412	5.25885	5.4521	5.11221	4.91629	5.5992	3.77977	4.07652	3.71918	3.93056	3.66967	4.71858	4.21461
REEP3	3.12549	3.223	3.02616	2.80381	2.97029	3.13204	2.89637	2.82933	3.15009	2.77367	3.49264	2.91615	3.40471	2.89121	3.24263	3.52998	3.09601	2.80894	2.68908	3.11614	3.08243	3.15244	2.83733	2.72109	2.94789	2.94396	2.48362	2.81364	3.05198	3.33216	2.95282	3.05014	3.26122	3.09437	3.4326	3.14364	2.84791	3.26408	2.75379	2.93409	3.32138	2.91812	3.55574	3.15533	3.30899	3.53281	3.74451	2.73839	3.47926
RUFY3	4.8787	5.73251	5.20996	5.90682	5.97147	5.88306	5.96435	5.34078	5.2927	5.38501	5.42958	4.91699	5.87786	5.40065	5.91119	6.21263	5.52056	5.95101	5.38577	5.08764	5.25038	5.35259	6.18928	5.17032	5.27806	6.39887	5.34858	5.46923	4.85982	4.46529	5.41981	5.9042	5.82226	5.29506	5.07882	5.32963	5.33753	5.73166	5.67665	4.95596	5.28491	5.8079	3.07919	4.59315	3.78914	4.39065	3.28306	4.0603	4.01701
Septin 1	3.3067	3.35721	4.12485	3.8318	4.46292	4.27346	3.87455	3.83455	3.98827	3.36034	4.02226	4.16564	4.04185	3.48459	4.73638	3.71104	4.4419	4.27115	3.52599	4.08353	4.38575	3.94358	4.76072	4.34131	3.95428	4.14723	4.55872	4.60595	4.35737	3.67836	3.47963	3.83835	4.07098	4.43392	4.57206	3.6937	4.11579	4.1467	4.82237	3.96857	3.34344	4.01753	2.40845	2.39619	2.65029	2.1613	3.13494	2.74102	2.41028
NR1D2	4.36515	3.73948	3.47426	3.11497	3.06361	3.81322	3.65271	3.14949	2.98671	2.69556	4.69609	3.63861	3.55415	3.74999	4.66611	4.03919	3.60503	3.46939	3.38417	2.88649	4.43154	4.09384	2.91135	3.60299	3.43822	3.74315	3.04723	3.86416	3.23955	3.72914	3.49148	5.30597	3.19808	3.12861	3.46536	3.42267	3.9401	3.12833	3.41331	3.07665	4.11984	4.64906	2.73213	2.5309	2.60278	2.40566	2.57773	2.28534	2.54948
ECHDC2	5.35335	5.82484	6.64165	6.55661	6.30209	6.34322	6.57131	6.37692	5.7308	6.44707	6.5388	5.44156	5.25038	6.18343	6.19408	5.56316	6.11128	6.68729	6.55661	6.16199	6.03132	6.25183	6.72317	6.35513	6.32574	6.53025	6.66855	6.65118	6.4787	5.99815	5.45783	5.91119	6.49302	6.1241	6.33736	6.40799	6.12603	6.52919	6.34922	5.70864	4.99337	6.2935	4.63801	4.90252	4.46292	4.64445	4.91355	5.22973	5.00363
TNFRSF25	5.6346	6.54596	6.68506	6.64588	6.77347	6.86427	6.74316	6.1547	6.46742	6.35412	6.37593	6.17419	6.49927	5.41186	6.55445	6.45312	6.99787	6.93062	5.90246	6.27608	7.18992	6.85132	7.25219	5.0505	5.24958	6.96602	6.40089	6.39989	6.07317	5.43357	5.81214	7.24296	6.91031	6.34028	6.65551	6.47766	6.09216	7.07452	7.40221	6.07038	6.01336	6.39887	3.16113	3.74954	3.73769	3.79105	4.1634	3.81653	3.48883
GRB10	3.36793	2.81364	3.22962	3.59011	3.01697	3.16408	3.76882	2.86343	3.30435	3.2821	2.89901	3.37357	3.00794	4.16851	3.10266	3.35304	2.98344	3.20753	3.50227	2.91184	3.23577	3.86515	2.81364	2.58781	3.29488	3.04424	2.82584	3.28689	3.54663	3.76324	3.12295	2.8263	3.48575	3.55857	3.05601	3.13233	3.4873	2.841	2.92819	3.30039	3.44157	3.54427	7.51146	5.541	7.45292	5.71865	7.53596	6.0277	7.12122
CSE1L	4.27632	5.17797	5.06456	5.29816	4.70005	5.23952	4.8438	4.43688	5.36123	4.39554	4.70334	4.80262	4.55108	4.11145	4.96461	5.14172	4.96604	4.93321	4.67653	5.23575	4.91906	4.85001	4.95016	4.17126	4.6484	4.89052	4.8605	4.62515	4.86543	4.3544	4.91425	5.02415	4.96313	5.19325	4.93111	5.27342	4.90117	4.76607	5.3557	4.9818	4.52449	4.96166	3.77788	3.52958	4.00124	3.75964	3.13722	3.78496	3.77476
NDUFS8	6.37199	6.63186	6.43368	6.70747	7.15484	6.91638	6.76007	6.3306	6.54289	6.84419	6.49099	6.67071	7.06835	6.88782	6.99056	7.25883	7.49461	6.76455	6.53774	6.75447	6.3413	6.55661	6.86427	7.06333	6.75563	6.83971	6.895	7.004	6.68281	5.87874	6.48897	6.80298	7.08449	7.44996	6.89967	6.18641	6.18641	6.70416	7.10475	6.4266	6.77347	6.80182	5.52465	5.76827	6.23475	6.16948	5.5772	6.02498	5.33917
NPM3	3.43041	3.99337	3.11049	3.29946	3.69858	3.52521	3.84509	3.95934	3.75832	3.28689	3.42417	3.41653	4.08185	3.95934	3.44566	4.26534	3.95326	3.72322	3.54894	3.50854	4.00226	3.47277	3.80571	3.89699	4.07098	3.70612	3.895	3.97068	3.77788	3.40973	3.36001	3.5316	3.94358	4.31251	3.23424	3.25392	3.36689	3.44781	4.03709	3.4819	3.59011	3.51707	2.91959	3.49837	3.27632	3.05248	3.91149	3.1492	3.21742
DNAJC30	3.60381	3.91985	3.81653	3.35825	3.59252	3.59252	3.29286	3.15389	3.25804	3.51129	3.42159	3.27503	3.66493	3.74359	3.65877	3.86865	3.6216	3.79524	3.74862	3.26188	3.53322	3.3027	3.76095	3.70168	3.71651	3.84989	4.0971	3.77607	3.88946	3.39149	3.37287	3.97892	3.97892	3.89601	3.41874	3.34241	3.97172	3.21742	3.09544	3.38098	3.23236	3.34754	2.54694	3.43561	3.1895	3.21991	3.07864	3.76371	2.6184
PDP1	4.16623	5.17268	5.22673	6.06768	5.96614	4.95738	5.45289	5.12439	5.23277	5.64138	5.04173	4.51263	5.06456	5.36991	5.02194	5.84657	5.43436	5.29816	4.94445	5.12593	5.02194	4.97613	5.35731	4.82373	5.08764	5.19703	4.70668	4.85206	5.02045	4.71604	4.93184	4.69087	5.1493	5.14397	4.48574	5.41101	4.78017	5.12439	5.61074	5.6058	4.58421	5.20918	4.88428	4.79914	4.53946	5.43117	5.09736	5.09295	4.90732
CNO	5.19775	5.58788	5.57538	5.43514	5.63294	5.45289	5.37855	5.33917	5.14172	4.95016	5.39908	5.42628	5.2642	5.15083	5.77767	5.42791	5.58213	5.33917	4.74515	5.24653	5.28491	5.61074	5.16129	5.35103	5.34309	5.36676	5.65143	5.31389	5.415	5.11146	5.54852	5.51566	5.03801	5.35968	5.17949	5.30759	5.04615	5.75734	5.67493	5.64057	5.69002	5.79671	4.64777	5.02631	4.71988	4.6994	4.71668	4.75054	4.76478
RASSF1	4.31309	4.70005	4.80333	5.3605	5.02999	4.83265	4.31367	4.92052	4.22546	4.42848	4.91906	4.90521	4.85842	3.82424	5.18328	4.6882	4.91836	4.77953	4.44744	4.35904	4.96894	4.44997	4.92622	5.10398	4.86258	4.85414	4.95162	5.0102	4.85772	3.97948	4.57781	5.09445	4.67458	4.51758	5.33432	4.15278	4.35844	4.84173	4.73511	4.34131	4.36822	5.08253	3.13924	3.81042	3.08747	4.18548	3.89146	3.44674	4.04398
ZNF84	3.4315	3.54738	3.50268	3.54269	3.43596	3.95934	3.86368	3.56651	3.72456	4.09274	3.72139	3.76928	4.09769	3.0827	3.31035	3.77203	3.43079	3.877	2.99624	3.70976	3.82037	3.92438	3.55129	3.44234	3.42931	3.86071	3.57459	3.4777	3.47886	3.34993	3.32445	4.1136	3.74591	2.9551	3.4315	3.70082	3.43672	3.39757	3.64931	3.90697	3.72274	3.41472	2.45428	3.21555	3.01414	2.82334	2.85506	3.23236	2.856
LIME1	4.85414	4.74782	5.04834	4.57076	5.03073	4.49888	4.27575	4.51697	4.09881	4.24508	4.43628	5.33114	4.52134	3.72322	5.06975	4.0797	4.37845	4.44373	4.47201	4.06085	4.55933	4.48388	4.69876	4.83546	4.89052	4.38149	4.71604	5.51068	4.83056	4.7311	4.27517	5.76748	5.88648	4.83966	4.62195	4.20535	4.95881	3.80239	4.81346	4.17585	4.35737	4.82786	3.39976	3.63344	3.70932	3.92084	4.41314	3.48615	3.26956
GGA2	3.53598	3.79245	3.81557	4.22025	3.93205	3.79815	3.60547	3.84076	3.68011	3.96299	3.7524	3.06469	3.66401	4.33476	3.82178	3.51861	3.48075	3.79334	3.69101	3.69324	3.59878	3.54348	4.37724	4.15831	3.89802	4.01806	4.79504	4.4387	4.04132	3.75288	3.60381	3.43079	3.44855	3.40867	3.45077	4.15664	3.33014	3.547	3.56103	3.62369	3.22269	3.58598	2.85205	3.66622	3.18289	3.73268	2.69683	3.28016	2.9837
PLEKHO1	7.66969	8.22875	7.24827	7.69104	8.06514	8.10806	7.79631	7.33936	7.55787	7.54669	7.41816	8.16328	7.8295	7.69104	7.69932	8.6781	7.97401	7.91161	7.75235	7.47805	7.94234	7.81191	8.01174	7.95518	8.15302	7.88255	7.89527	7.77928	7.83646	6.91154	7.79979	7.77761	8.4719	8.01734	7.9721	7.23105	7.56551	7.25757	8.12619	7.35507	7.87209	7.66804	5.49937	5.85269	6.94408	7.02001	5.11373	6.79387	6.43267
PPP3CC	4.18715	5.15536	4.95308	5.48801	5.05418	4.95808	4.64973	4.62715	4.936	4.50571	5.2335	4.87526	5.49051	3.84747	5.31942	4.70403	5.42469	5.30597	4.31015	4.91145	5.30435	4.92265	5.36521	4.5938	3.87799	5.16129	4.10545	4.70601	4.17702	4.16511	4.54971	5.36754	4.71668	4.96822	5.08694	4.92121	4.70532	4.73976	5.15833	4.60094	4.43213	4.96822	3.3746	3.67404	3.74862	2.6458	2.96755	2.666	2.886
C17orf81	3.79151	4.0683	3.53038	3.60838	3.56815	3.73587	3.35161	3.40973	3.85928	3.81133	3.91545	3.8588	3.06196	3.86515	3.78775	3.61578	3.83933	3.82471	3.27439	3.2476	3.21867	3.53281	3.66183	3.31068	3.16201	3.69012	3.49187	3.70753	3.37672	3.05145	3.79008	3.79668	3.3197	4.1098	4.16282	4.12427	3.80385	3.15389	3.26573	3.3163	3.02774	3.47468	2.91565	2.76772	3.14687	2.99442	2.98748	2.65639	2.79163
MFF	3.50734	3.13204	3.30735	2.88765	2.98344	3.20024	3.18439	3.29978	3.11328	2.91473	2.85857	3.25392	3.54933	3.40044	3.10293	3.1763	3.04507	2.82196	2.94789	3.32274	3.22148	3.12663	3.39186	3.56418	3.22023	3.46536	3.14045	2.98117	3.16823	3.1492	3.00741	2.84492	3.67276	3.20144	3.01697	3.31564	3.42636	3.16026	3.1445	3.15648	3.05789	3.01284	4.25264	3.65964	4.31129	3.61748	4.79239	4.38386	3.29387
HIP1R	4.45028	3.62602	3.43355	4.4233	4.3128	4.5826	4.01204	4.30693	4.18293	4.0015	4.05	4.4644	4.78121	3.35669	4.86016	3.70822	4.44774	4.89734	3.99837	4.50721	3.80409	3.7104	5.30004	3.92875	4.18237	4.54748	4.52037	4.32571	3.89526	3.31919	3.67208	3.97145	4.65922	4.48791	4.71892	4.6422	4.27892	3.42617	4.06745	4.10734	3.63411	4.05842	2.9627	3.08734	3.30124	3.45541	3.44473	3.39957	3.61558
LOC100294412	4.45028	3.62602	3.43355	4.4233	4.3128	4.5826	4.01204	4.30693	4.18293	4.0015	4.05	4.4644	4.78121	3.35669	4.86016	3.70822	4.44774	4.89734	3.99837	4.50721	3.80409	3.7104	5.30004	3.92875	4.18237	4.54748	4.52037	4.32571	3.89526	3.31919	3.67208	3.97145	4.65922	4.48791	4.71892	4.6422	4.27892	3.42617	4.06745	4.10734	3.63411	4.05842	2.9627	3.08734	3.30124	3.45541	3.44473	3.39957	3.61558
CRTC3	6.95984	6.72092	7.70093	7.41234	7.32664	7.27952	6.81451	7.34649	7.07816	7.173	7.16653	6.63622	7.02255	6.72426	7.31955	6.7511	7.42246	7.63578	7.05832	6.94283	7.09321	7.30722	7.20989	6.69294	6.76676	7.53596	7.56091	7.16653	7.13431	6.88198	6.70189	6.85483	6.81105	7.03725	6.53985	7.53596	7.26438	7.15997	7.44719	6.96841	6.74431	7.28778	5.0505	7.05086	6.74543	6.20979	6.00158	6.49197	5.19918
TMCO4	3.04479	3.13438	3.18618	3.43335	3.27599	3.31336	3.30139	3.00351	2.96929	2.99493	3.64635	2.78848	2.74625	2.66688	3.34137	2.9996	3.3641	3.30336	3.05815	3.04749	3.57659	3.05815	3.56103	3.4408	3.11899	3.31697	3.01906	3.18317	3.02668	2.705	3.26282	3.1757	2.8419	3.33285	3.0113	3.2308	2.76902	3.31236	3.27982	3.02459	3.20175	3.16763	2.71745	2.63541	3.40653	3.00378	2.71139	2.52166	2.51366
HADH	4.70601	5.31231	4.86472	4.89626	4.14946	3.83933	4.62966	4.53564	5.18249	4.72375	5.19169	4.53564	3.98308	4.00493	4.8313	4.75662	5.08468	4.32187	3.53639	4.68497	4.71068	4.96461	4.75868	4.21461	3.93963	4.82304	4.46168	4.32712	4.43277	3.9568	4.90252	4.68109	4.45124	4.77415	4.24796	4.85842	4.71002	4.62322	5.02924	4.47507	5.21917	4.73511	3.15037	2.45249	3.51435	2.76333	2.70798	2.9356	3.01722
CDK4	3.92954	4.14508	4.7391	4.37788	4.52817	4.30664	4.5536	3.93205	4.34965	3.93407	3.86023	4.15221	3.6408	3.81133	4.52944	4.54523	5.22222	4.5938	4.36579	4.29959	4.67332	4.82575	4.50879	4.81147	4.24267	4.29207	4.17183	4.40577	3.73539	3.40904	3.86219	4.47012	4.71471	4.69807	4.71735	4.94445	3.81464	4.30487	4.79175	4.03865	3.46093	4.07537	2.93089	3.2165	3.86316	3.48653	3.62039	3.26122	2.78914
G3BP1	4.13148	4.95308	5.01168	5.39833	5.44324	5.04097	4.26534	4.86182	5.53281	4.90663	5.27266	4.9018	4.10156	4.46529	5.64648	4.18151	5.09518	5.20448	4.46953	4.39369	5.3478	4.787	4.70866	3.75142	4.24619	5.10542	5.46682	4.55175	5.31231	4.52134	4.79305	4.25733	4.48822	4.99703	4.39493	5.42628	5.5846	4.30722	5.47325	5.21148	4.96894	5.43514	3.99649	2.91355	4.02071	3.9738	3.97683	3.77655	3.98308
KIAA1967	5.98642	5.36599	5.77079	6.24808	6.28282	5.96614	5.68088	6.10386	5.235	5.56636	6.04665	5.62395	5.82922	5.86634	5.76495	5.11221	6.0277	6.02141	5.85437	5.08917	5.78203	6.11589	5.85006	5.98468	5.68169	6.22517	6.44193	6.21843	6.09044	5.71456	5.97147	5.48887	5.50334	5.91033	5.02194	5.70946	5.57298	5.91033	5.9502	5.6775	4.87378	5.84827	4.6226	5.73251	4.90117	4.95881	4.83899	4.91145	4.51697
STEAP3	3.29387	2.78586	2.63142	2.89661	2.84908	2.75103	3.18348	2.52555	2.44728	2.50105	2.47367	2.31311	2.87454	2.77809	2.45698	3.0325	3.23827	2.77455	3.02249	2.63229	2.67322	3.05274	2.65153	2.74932	3.13955	2.26074	2.73019	2.41028	2.34116	2.54523	2.82382	2.62663	2.87782	2.76621	2.78959	2.73534	3.47963	2.76729	2.75336	2.69662	2.53972	2.80937	3.41979	4.75459	3.67965	3.44528	5.10767	3.64804	3.22582
AVEN	3.26895	3.98462	3.55012	3.61748	3.25647	3.23827	3.50893	3.0162	3.46387	3.61578	3.75142	3.57375	3.12491	3.49608	3.39976	3.40471	3.52445	3.28242	3.38589	3.84603	2.95082	3.46536	3.26057	4.11145	3.69056	3.13204	4.02174	4.09991	3.29524	2.70435	3.48036	3.50033	3.46019	3.38974	3.24573	3.68702	3.15475	3.21806	3.56774	3.22023	3.6489	3.64846	3.09408	2.66058	2.88039	3.34547	2.70134	3.15037	2.49653
ZNF286A	3.16567	3.79741	4.1964	4.27259	3.5776	3.41961	3.48518	3.71762	4.07731	3.54875	3.56357	3.48595	3.84825	3.29139	3.61106	3.12057	3.91324	3.78095	2.80616	3.82967	3.78379	3.44473	3.79312	3.25663	3.22853	3.91075	3.38399	3.61351	3.62732	3.47789	3.8927	4.08158	3.41062	3.29439	3.14906	4.52228	3.51149	3.73291	4.39766	3.69568	3.45466	4.2316	2.52265	3.04223	2.57409	2.26211	2.51249	2.41551	2.26421
ZNF286B	3.16567	3.79741	4.1964	4.27259	3.5776	3.41961	3.48518	3.71762	4.07731	3.54875	3.56357	3.48595	3.84825	3.29139	3.61106	3.12057	3.91324	3.78095	2.80616	3.82967	3.78379	3.44473	3.79312	3.25663	3.22853	3.91075	3.38399	3.61351	3.62732	3.47789	3.8927	4.08158	3.41062	3.29439	3.14906	4.52228	3.51149	3.73291	4.39766	3.69568	3.45466	4.2316	2.52265	3.04223	2.57409	2.26211	2.51249	2.41551	2.26421
GATA2	6.88894	6.71873	4.98981	7.4617	6.48897	3.24201	6.85245	3.18377	5.5846	6.25183	5.14321	6.7477	2.90916	6.19123	4.19612	4.08779	5.77335	4.89488	5.5805	6.10566	3.98978	7.15221	3.48459	3.1959	4.8162	4.48636	3.99865	4.33416	5.31073	5.75563	4.69217	2.44612	5.49769	4.96604	3.93603	6.39679	6.10125	6.76349	4.62066	4.42597	5.11299	7.28505	2.19981	2.5182	2.4293	2.19409	2.37446	3.48384	2.60527
C12orf23	2.81704	4.14289	3.85634	3.83788	3.64548	3.45862	2.99754	3.90346	4.43154	3.68142	4.43688	3.01984	2.59182	2.89378	3.33728	3.0872	3.09463	4.51134	2.87167	3.29286	3.87946	3.46684	3.08468	2.56908	2.57628	3.48691	2.69451	2.80696	3.06813	2.81522	3.87997	4.86822	3.01465	2.91426	3.10628	4.03657	3.85634	3.2837	4.0123	3.71512	4.06085	3.53989	2.14618	2.2388	2.30244	2.19483	2.18951	2.25591	2.50631
WDR54	4.17702	4.54649	4.10101	5.10253	5.35891	4.53692	4.38386	5.10994	4.42417	4.83546	4.94519	4.46043	4.11752	4.39854	4.98687	4.63995	5.18481	4.28623	4.22723	4.46648	4.61364	4.11305	5.16055	4.88773	4.63411	5.05418	5.21995	5.03215	4.95016	4.03811	4.60467	4.37609	4.84654	5.63629	4.82304	4.67587	3.96299	4.88499	5.43749	4.68887	4.46292	4.78085	2.79406	2.89543	2.92844	3.29255	3.79573	3.39544	2.9678
PABPC4	5.90154	5.77253	6.55661	6.35513	6.49399	6.18252	6.29448	6.21454	6.26728	6.24424	6.30209	6.19494	5.7838	5.8405	6.45007	6.56077	6.66855	6.45212	6.30307	6.07219	5.959	6.38086	6.48182	6.49927	6.16581	6.50132	6.40799	6.6632	6.18343	5.72296	6.13609	6.00706	6.05481	6.44603	6.1732	6.2935	6.4839	6.3849	6.29257	6.26144	6.08773	6.26922	3.8374	4.96604	4.66212	4.41439	4.1098	4.53501	4.75662
ZNF3	3.18015	3.19408	3.59502	3.20356	3.18348	2.98748	3.39327	2.95207	3.1445	3.52246	3.03118	3.23333	2.65912	2.53417	3.25264	3.46497	2.89901	3.14193	3.34719	2.89615	3.23021	3.18259	3.57333	3.12833	3.18499	3.20815	3.07499	2.97079	2.97483	2.68012	3.1763	3.11555	2.69319	3.53322	3.02721	3.01543	2.99569	2.89853	3.10293	2.90137	2.879	3.53281	2.34704	2.84492	2.48539	2.34503	2.83621	2.38494	2.57649
SDAD1	3.85537	4.16	4.5232	4.30081	4.16797	3.8213	4.35205	4.01596	4.27229	3.78211	4.27229	4.15607	4.06609	4.07423	4.20877	3.97738	4.28737	4.31075	3.59132	3.8318	4.27055	3.66183	3.85585	3.4823	3.56575	4.5772	4.39001	4.54839	4.01494	3.66664	4.27694	4.16963	3.72727	4.10707	4.16118	4.26073	4.08617	4.44435	4.50571	3.96961	4.10268	4.35904	2.74235	3.20387	2.92032	2.86831	2.49002	2.62223	2.95483
LYAR	4.55806	5.25263	4.19271	5.83611	5.78203	5.26495	4.34667	4.59252	4.96243	4.74654	5.00653	4.86543	4.4425	4.13471	5.49849	4.81549	6.16292	5.46524	4.68431	4.88703	4.95881	4.78427	4.99846	4.56692	4.63734	4.74314	5.1569	4.70334	4.39797	4.37724	5.20221	5.21534	5.11146	5.24958	5.28112	5.16129	5.16354	4.95596	5.49937	4.51638	4.69609	5.59591	2.9678	3.76232	4.48009	4.32187	4.36208	3.6732	3.60381
BIRC3	3.75921	6.21355	4.7614	4.89127	4.5855	4.6523	4.37247	4.48698	5.29659	4.71604	4.95016	4.45424	4.59446	4.59125	4.53882	5.01532	4.27807	5.42628	3.65836	4.65367	5.44241	5.09518	4.48511	3.3922	3.67057	4.54319	3.31697	3.895	4.55175	4.03229	4.34073	6.52402	3.88896	4.42597	4.67206	5.39752	4.46292	4.59837	5.0712	4.96166	5.33834	4.58486	2.18063	2.79994	2.97763	2.56972	2.5606	2.14828	2.35307
HABP4	2.97003	3.07389	2.8625	3.52363	3.07008	3.02276	3.22456	3.26475	3.12214	3.35896	3.93963	3.5827	3.05356	3.37393	3.00663	3.1355	3.1187	3.54071	3.32978	2.95957	3.33864	3.71559	3.14045	3.49491	3.07946	4.03919	3.50464	3.37881	3.25074	3.21991	3.46792	2.84586	2.98293	3.23395	3.18919	3.61044	3.17719	3.43221	3.19683	2.9068	2.85117	3.3197	2.42701	2.47702	2.76487	2.5182	2.39189	2.53972	2.48937
ZNF395	5.57629	5.27266	5.63894	5.98015	5.7759	5.69339	5.52381	4.9797	5.43357	5.71542	5.73762	5.23122	5.26803	4.96749	5.89616	5.18174	5.34703	5.91562	5.44078	4.99775	5.2335	5.57804	6.11217	5.58376	5.16582	5.77335	5.74013	5.95364	5.22293	4.19556	5.0595	5.45451	5.43829	5.43914	5.48801	5.67235	5.32101	5.32497	5.69841	5.24806	5.35019	5.72564	3.24668	3.42343	3.64931	4.0813	3.99596	3.70753	3.88946
TBC1D9	4.68109	5.73594	6.56817	6.27022	5.29428	4.6772	3.75379	5.97234	6.45007	5.35891	5.40464	2.61883	4.38884	6.01336	5.0988	5.62886	5.29428	5.29428	4.62582	6.14908	5.13564	4.75662	5.65559	3.94712	5.16281	4.95088	5.18249	5.34703	4.892	4.29614	5.58376	5.09295	4.22373	4.44127	3.6888	6.14174	5.63212	5.57134	4.68045	5.19169	5.24034	4.89768	3.46792	3.18377	2.63206	4.28155	1.77644	3.57333	4.5804
USP13	3.17957	2.81434	2.83621	3.34547	3.51629	3.38239	3.17868	3.8199	3.25583	3.49376	3.78308	3.06524	2.73685	2.7213	3.18348	2.93039	3.74909	2.83438	3.25996	3.04237	3.04934	3.11985	3.41874	2.20052	2.77854	2.71549	3.19959	3.24791	3.2892	2.94813	3.10072	2.84838	3.33353	3.01801	2.82041	3.6857	3.45039	3.48691	3.38168	3.23424	2.87333	3.18557	2.14066	2.55339	2.80158	2.1338	3.02223	2.43433	2.60023
CDRT4	2.79833	2.63457	2.47659	2.93735	3.19993	2.69081	2.76071	3.03196	2.84398	2.98826	2.57733	2.75636	2.65954	2.25009	3.09463	2.81024	3.00222	2.92569	2.60173	3.12157	2.64559	2.80381	2.66984	2.44908	2.7551	2.42261	2.46809	2.88389	2.80473	2.71117	2.78541	3.61127	2.60608	2.81318	2.35909	2.9673	2.58993	3.06577	2.84445	2.53327	2.64217	3.00143	2.46677	2.16725	2.42194	2.15568	2.28223	2.42422	2.25315
CYB561D1	6.0695	6.32382	6.39174	6.053	6.2896	6.32768	6.37885	6.44806	5.76163	6.40191	6.1279	5.57298	6.05943	6.15655	6.28183	5.94485	6.18252	6.16672	5.89616	6.01518	6.23091	6.31189	6.44707	6.32183	6.32183	6.21939	6.39784	6.45312	6.15103	6.25949	6.28183	5.95364	6.10301	6.09671	6.19408	6.16018	5.85181	6.08128	6.39474	6.15007	5.94041	6.14637	5.82837	6.00706	6.05213	5.88479	6.01603	6.02226	5.69674
AMMECR1	4.62582	5.34938	5.68334	5.43998	6.01067	5.79248	5.58297	5.34153	4.86893	5.52056	5.84227	5.09215	6.03403	4.67978	5.51231	5.33834	5.9174	5.87339	5.21305	5.73594	5.60412	5.6875	6.13609	5.50903	5.20221	5.45289	5.56636	5.41735	5.53694	4.58801	5.48395	5.88434	5.16055	5.17032	5.65559	5.5115	5.39123	5.36836	5.76409	5.38099	5.09807	6.01425	4.76072	4.48451	4.83265	4.56256	5.29428	4.46168	4.0645
BCKDHB	4.32884	4.87735	5.28877	4.77485	4.71735	4.55038	4.34012	5.00653	5.27422	4.71471	4.9818	4.31015	4.39189	4.24562	4.93953	3.78914	4.77881	4.74586	4.12152	4.29788	4.94809	4.40122	4.70934	4.13854	3.81703	5.18787	4.00493	4.49825	4.54523	4.37124	4.76544	4.68953	5.08917	4.38024	4.60529	4.91836	5.00653	4.93392	5.01828	5.36445	4.45124	5.29031	3.41837	3.37218	3.19868	3.23701	3.72822	3.60588	3.52803
ENDOG	3.58598	3.37707	3.29946	3.32038	3.27471	3.31498	3.03675	2.8769	3.0304	3.15648	3.54427	3.62455	3.53204	3.04854	3.64722	3.47622	3.42053	3.27888	3.26799	3.25011	3.33353	3.13117	3.63775	2.98723	3.31466	3.1617	3.80007	3.35861	3.54148	3.00845	3.56975	2.73406	3.43822	3.27151	3.61951	3.259	3.21461	3.20235	3.19381	3.01517	3.35932	3.60628	3.08216	2.80762	2.89096	2.97865	2.32313	2.58369	3.19778
BCL9L	4.32423	3.71374	3.88546	3.81653	4.40395	3.82178	4.59771	4.77485	3.53908	4.35737	4.55038	4.99846	5.22673	4.45124	4.51391	3.97432	3.83835	4.52005	4.26819	3.75875	4.94026	4.65693	5.35651	4.99337	3.83835	4.29382	5.12439	5.01377	4.38086	5.23424	3.98514	3.68484	3.82471	4.46708	4.63669	3.9401	3.93963	4.29092	3.78496	3.84416	3.47053	4.91836	3.80099	3.81418	3.60797	3.96037	3.95832	3.96142	3.34137
DVL1	4.92829	4.929	5.75394	4.38267	5.55817	5.52545	5.11146	4.74515	4.67846	5.02339	5.40706	5.33196	5.20067	5.28261	4.72644	5.5805	4.81892	5.13721	5.24264	4.89768	5.07729	5.43829	5.79833	5.20295	5.33917	5.63212	5.36123	4.78562	5.01532	4.69744	4.48451	5.3202	5.52545	5.19399	5.20918	4.68368	4.97826	5.16129	5.44403	5.43592	4.73638	5.65063	4.36944	4.87038	4.46648	4.58995	4.09881	4.78085	4.39797
C18orf22	2.60567	2.9678	2.80313	3.00378	2.54182	2.61717	2.74646	3.14597	2.69297	3.05601	2.76621	2.62328	3.54778	2.55295	2.88271	2.86762	3.37707	2.85881	2.8653	2.79608	3.06577	2.81411	3.34241	2.70177	2.65153	2.66877	3.3349	2.72238	2.43637	2.41707	3.02249	2.82517	3.01749	2.38057	2.673	2.72954	2.70991	2.666	2.87191	2.60962	2.52874	2.64152	2.06431	2.52488	2.42837	2.29825	2.38346	2.3948	2.50676
CCDC84	4.86258	4.768	5.12593	5.10398	5.36599	5.57538	5.61416	5.54852	5.22368	5.24264	5.34703	4.97317	5.30597	5.07956	5.06456	5.29506	5.17109	6.03309	4.97461	4.88286	5.58376	5.48801	5.8761	5.62886	4.88909	5.87786	5.23648	5.1673	5.39443	4.27346	4.40152	5.74533	4.93254	4.92197	5.64487	5.32579	4.62451	5.52629	5.72036	5.17644	5.08917	5.56479	4.16399	4.93111	3.95579	4.41067	4.26182	4.32365	4.27694
SH3PXD2B	2.0689	2.0854	2.08646	2.0395	2.04975	1.96511	2.14618	1.87192	2.09847	1.94891	2.16802	2.01932	2.09075	1.97853	1.9546	2.16991	2.33676	1.96306	2.60465	1.96198	1.97099	2.28252	2.02358	2.02785	1.77644	2.05349	2.15484	2.08276	2.06547	1.97482	2.32233	2.0625	2.18211	2.07851	2.03065	2.1368	2.21577	2.147	1.97765	2.07004	2.04847	1.99428	2.60023	4.0781	2.2802	2.38274	2.18916	2.2388	2.51259
CARD11	3.87061	3.47729	3.93456	4.07652	3.98875	3.72456	3.62961	3.60671	3.78308	4.16282	4.04185	2.91159	4.00598	3.14105	4.20305	3.28955	4.20877	4.47384	3.2473	3.80433	4.07704	3.57055	4.11867	3.68526	3.54109	4.14779	3.6133	3.59627	3.66579	3.87554	4.01178	4.04863	3.73904	3.03066	4.17237	4.20996	3.88748	3.63993	4.0781	3.24387	3.57857	3.80523	2.82908	3.22055	3.31303	2.95282	3.1425	3.24141	2.88435
HLA-DRB3	10.4504	10.5263	10.3574	10.8822	11.009	10.0867	10.5805	10.5263	10.1783	10.6293	10.3366	10.0455	10.0166	10.0166	10.5571	10.6207	10.8094	10.2427	10.6711	10.2036	10.1409	10.1594	10.7123	10.7827	10.7476	11.0395	10.2165	10.1719	10.4581	8.73817	10.4651	10.393	10.21	10.7827	10.0394	10.4955	10.2165	10.7739	10.6207	10.0807	10.421	10.3504	6.70638	9.98133	7.55787	8.26506	6.04578	8.16131	7.83646
HLA-DRB4	10.4504	10.5263	10.3574	10.8822	11.009	10.0867	10.5805	10.5263	10.1783	10.6293	10.3366	10.0455	10.0166	10.0166	10.5571	10.6207	10.8094	10.2427	10.6711	10.2036	10.1409	10.1594	10.7123	10.7827	10.7476	11.0395	10.2165	10.1719	10.4581	8.73817	10.4651	10.393	10.21	10.7827	10.0394	10.4955	10.2165	10.7739	10.6207	10.0807	10.421	10.3504	6.70638	9.98133	7.55787	8.26506	6.04578	8.16131	7.83646
HLA-DRB1	10.4504	10.5263	10.3574	10.8822	11.009	10.0867	10.5805	10.5263	10.1783	10.6293	10.3366	10.0455	10.0166	10.0166	10.5571	10.6207	10.8094	10.2427	10.6711	10.2036	10.1409	10.1594	10.7123	10.7827	10.7476	11.0395	10.2165	10.1719	10.4581	8.73817	10.4651	10.393	10.21	10.7827	10.0394	10.4955	10.2165	10.7739	10.6207	10.0807	10.421	10.3504	6.70638	9.98133	7.55787	8.26506	6.04578	8.16131	7.83646
TCL1A	6.8832	7.66645	3.87946	6.7511	6.91154	7.70093	6.44294	7.59695	5.975	7.48697	6.19408	5.15613	6.79387	6.26045	6.47976	6.15923	5.68088	6.81564	6.95984	6.13244	5.5287	4.46648	8.56114	6.07405	5.16354	7.27122	6.83621	6.53558	6.6632	6.27214	5.66057	6.7972	7.58435	7.55475	5.69841	7.35788	6.78595	5.63894	6.361	6.84656	4.6615	6.24715	3.28081	4.60278	5.28726	3.94511	3.69146	4.76072	4.99265
CD3D	6.45007	7.9759	7.25358	7.51296	8.07884	8.55353	7.65181	7.47661	7.56402	6.74996	7.50387	7.27666	8.67532	7.44146	8.07683	7.29768	7.54992	7.68119	7.16653	6.83156	7.87735	7.36486	8.08087	7.81021	7.11113	8.15093	7.31277	7.66645	7.65992	7.0274	6.93911	9.07337	8.17605	7.98906	8.27387	7.20989	7.07088	7.38774	8.31161	6.91995	7.25358	7.16258	3.8945	5.48801	4.44804	5.56147	6.76349	5.62157	5.27422
C6orf136	4.33476	3.78261	4.03415	3.8721	4.30373	3.60052	4.01545	4.30896	3.93864	3.98152	3.89146	3.99288	4.01283	3.29255	3.88394	4.05925	4.09441	4.46953	3.71062	4.26182	3.98675	4.07313	4.1038	4.20305	3.56975	3.86119	4.26935	4.1572	3.76696	3.85928	4.09441	3.73587	4.03974	4.33536	4.0645	4.0123	3.73179	3.9512	3.95729	3.68966	3.48345	4.11695	3.49763	3.54427	3.18857	2.98826	3.19408	3.03118	2.77217
TDP1	2.69451	2.97637	3.40727	3.17479	3.07526	3.18468	2.73534	3.24573	3.13579	3.12577	2.88249	2.96258	3.21065	2.64944	3.16346	2.89027	3.02484	2.99468	2.8193	3.04854	3.17295	2.95157	3.73904	2.63963	3.03489	3.59919	3.19351	3.17479	3.03567	2.96581	2.9262	3.02197	3.11103	3.22962	2.98117	3.28016	2.90019	3.33864	3.49721	2.82745	3.30535	3.03012	2.49846	3.0971	2.93511	2.91788	3.01984	2.43839	2.7726
PTRH1	3.02906	2.62581	2.81974	2.73127	3.13751	3.36207	2.72608	2.98018	2.76201	2.9996	2.99263	3.34033	3.71871	2.97736	2.9169	3.26153	3.56144	2.74536	2.57649	3.22178	3.27216	3.20235	3.56258	3.74315	3.0781	3.11275	3.06254	3.00378	3.73135	3.00011	3.21461	3.21215	3.14135	3.52324	2.94962	2.7832	2.9009	2.94467	3.00197	2.79698	2.988	2.99986	2.61048	2.99212	3.11614	3.04507	2.51131	2.9138	2.5996
PDGFC	2.24321	2.1597	2.23656	2.31367	2.00248	2.11117	1.97954	2.17987	2.04592	2.39953	2.20124	2.50172	2.29518	1.9546	2.58412	1.98478	2.08386	2.00491	2.23372	2.07177	2.27643	2.41586	2.30494	2.18063	2.29406	2.08917	2.14451	1.92457	2.2388	2.2802	1.94776	2.04526	2.01866	2.14107	2.21374	2.40373	2.55871	2.17421	2.10676	2.02504	2.39189	2.26436	2.9837	2.12027	2.43294	2.10239	2.37271	2.4147	2.32024
CHD7	5.0712	4.63734	4.73303	4.78769	4.65693	4.97247	4.32602	5.23048	4.86822	4.6902	4.68497	4.65167	5.1296	4.4945	5.12741	4.41808	4.44871	5.15083	5.08319	4.78494	4.82033	4.92691	4.78903	4.27346	4.55299	4.96386	5.24653	4.74782	4.53564	5.60412	4.77342	4.34432	4.8148	5.03284	4.99919	4.99337	5.30119	4.90252	4.892	5.18787	4.78296	4.96313	6.27993	6.85957	5.82136	5.12362	5.98377	5.50501	6.27608
ARHGEF6	7.72059	7.93873	8.53602	8.72987	8.48149	8.22875	8.06898	8.11813	8.19088	8.3162	8.54601	7.71893	8.04546	7.70728	7.8295	7.87028	8.21579	8.19704	8.11607	8.09438	8.10225	8.25012	8.32544	7.64534	8.03785	8.46193	8.2805	7.85224	7.86485	8.10615	8.00598	7.99285	8.02101	7.8156	7.49771	8.56378	8.15093	8.48395	8.52875	8.01913	7.85224	8.61669	8.04938	7.67457	7.22969	7.51748	7.9721	7.35788	7.54358
PLP1	2.66244	2.59054	2.67924	2.45857	2.67132	2.6458	2.73318	2.61632	2.53306	2.71334	2.48405	2.84838	2.53394	2.75938	2.52533	2.71895	2.5309	2.74932	2.69384	2.60402	2.45111	2.60587	2.99909	2.55076	2.43816	2.53866	2.55974	2.52916	2.81478	2.49394	2.6488	2.33469	2.54396	3.46792	2.70155	2.50062	2.42952	2.51971	2.83206	2.59623	2.54969	2.59477	2.79273	2.55424	3.06577	3.18618	3.08053	3.05328	2.96581
RPL13	11.6392	12.0269	11.9049	11.8398	11.8398	11.9049	11.7551	11.6822	11.7052	11.9424	11.8085	11.7294	11.8398	11.7815	11.9424	11.9424	11.7815	11.8398	11.6822	11.8708	11.983	11.8708	11.8085	11.7815	11.8085	11.8085	11.7815	11.8708	11.6604	11.5821	11.7551	11.7815	11.9424	11.7551	11.7294	11.8708	11.7815	11.3707	11.8708	11.9049	11.8708	11.8708	10.3092	11.1451	10.8546	10.9496	11.3179	11.009	10.9302
EPHA4	4.38768	3.42195	3.18707	3.35444	2.9237	2.8433	3.30967	3.30703	2.9613	2.92694	4.28623	2.96955	4.05285	3.24854	3.36584	3.08299	3.73224	3.36655	2.7349	3.04181	3.42749	2.95331	3.4101	3.11049	3.32004	3.07334	3.19167	2.89166	3.18138	2.78453	3.56734	3.04723	3.42089	3.20972	3.22805	3.61412	3.69858	3.61994	3.23333	2.89121	2.58072	3.15065	2.54268	2.60045	2.89426	3.04961	3.07173	2.92493	2.54122
FTO	5.86816	4.7694	6.43167	5.9077	6.3849	5.65474	5.97674	6.20254	5.26117	5.92008	6.15655	5.46923	5.66902	5.3557	6.27022	5.01828	5.94928	6.66105	5.63716	6.03309	6.03223	6.29825	6.41583	6.14542	5.98377	6.32183	6.84081	6.84892	6.02589	5.49449	5.89529	5.78116	5.33041	5.975	6.05213	6.31487	6.05574	6.42962	6.34724	5.62072	5.07729	6.49099	3.90849	4.67782	4.70866	4.66874	4.67978	4.95953	4.51758
SLC17A5	4.65297	4.7614	4.71538	4.6003	4.54839	4.29553	4.69609	4.53758	4.66806	4.5026	4.60529	4.77881	4.64188	4.8633	4.74112	4.67587	4.39249	4.60278	4.80872	4.53692	4.43337	4.51579	4.6438	4.66806	4.42848	4.69876	4.45546	4.40882	4.84447	4.6523	4.74314	4.05233	4.5804	4.5938	4.39797	4.50571	4.45424	4.7391	4.55806	4.5791	4.73303	4.77551	5.49532	5.09445	4.92121	5.25734	5.14097	4.56323	5.17567
PDCL3	4.26073	5.05652	5.5353	5.19399	5.20369	5.3454	5.10844	5.09295	5.3541	5.226	5.29428	5.21455	5.362	5.20685	5.66982	5.53857	5.66563	5.49692	4.48388	4.9811	4.95953	5.16807	5.362	5.31942	4.61428	5.76662	5.43436	4.99487	5.19846	4.62451	5.16654	5.45945	5.81635	5.52789	5.50501	5.40307	4.86403	5.20996	5.18174	5.16505	5.14625	5.31708	3.49072	4.04293	4.20592	3.622	3.31134	3.57375	3.5431
PDPR	5.02339	4.24508	5.88047	4.8081	5.55259	4.85704	4.03388	3.98978	5.1493	4.03494	5.29349	4.53692	4.74987	4.74314	5.84397	5.29189	4.89555	6.6941	5.66057	4.97686	5.27732	5.21072	4.82853	5.06975	6.17876	5.16881	5.77942	5.64648	4.2129	4.70934	5.39752	4.9018	5.14625	4.74314	5.2857	5.36282	4.6117	4.3615	5.15314	5.34938	4.7904	5.89616	3.41764	4.6098	3.60714	3.80619	4.19905	2.77367	2.51
C16orf88	3.93654	4.17183	4.76413	4.50009	4.40455	4.40091	4.40091	3.95832	4.24619	4.35789	3.96449	3.45262	4.97461	4.10324	4.17702	4.31482	4.20074	4.3544	4.43154	3.55248	4.48265	4.46168	4.63669	4.73774	4.57076	4.30605	4.6615	4.37124	4.02491	3.82275	3.86715	4.57781	4.5938	4.33358	4.45546	4.67332	4.27807	4.56256	4.42539	4.22141	3.59627	3.86219	3.21399	3.35617	4.16118	3.4934	3.98726	4.44744	3.77066
ABHD14A	2.76136	3.15707	2.52704	2.97003	2.96057	2.89972	2.29235	2.3673	2.43907	2.78825	2.53612	2.63561	2.2776	3.08497	2.80959	2.95659	3.15155	3.14687	2.73685	2.6616	3.23701	2.79743	2.99263	2.82063	2.91012	2.34952	3.02589	2.51798	2.76532	2.44342	2.61883	3.12129	2.79117	2.53481	2.83936	2.70091	2.85205	2.75059	2.7688	2.6728	2.92419	2.73384	2.38322	2.15073	2.26934	2.23216	2.36161	2.26934	2.12843
SH2D3A	2.8054	2.7568	3.15095	3.07036	3.09903	3.47622	2.86807	2.68867	2.81114	3.00453	3.68441	3.22148	2.91984	2.59811	3.52559	2.88389	2.98723	3.03729	3.0456	2.79048	3.4873	2.81861	2.92518	2.69275	3.00845	2.8525	2.89591	2.79473	2.99754	3.00271	2.75961	3.06577	2.92346	2.97611	2.96855	3.58393	2.92544	2.7213	3.10266	2.90583	2.72543	3.12042	2.65471	3.07063	2.68418	2.44299	2.63079	2.4976	2.20298
OTUD3	2.9464	3.18228	3.71468	3.9568	3.72408	3.11643	3.29121	2.94937	3.88496	3.32881	3.40224	3.43221	2.91764	2.76621	3.60341	3.37357	3.05383	2.94937	3.15825	2.74342	3.47015	3.43221	3.3197	3.27534	2.84586	3.19321	3.02249	3.05977	3.16113	2.70392	3.10795	4.22313	3.42053	3.49721	3.25486	3.54148	3.21555	3.53121	3.93813	3.00558	2.92868	3.57897	2.45768	2.73621	2.46722	2.2244	2.53263	2.40983	2.50742
FAM113B	5.93046	5.46923	7.69431	6.53342	6.94649	6.34225	6.63078	6.51983	6.51671	6.0431	6.84892	6.11677	5.85528	4.85982	6.8655	5.38423	6.52514	7.17432	5.86816	6.09937	6.2896	6.59356	6.93062	6.0178	5.97057	7.65992	6.48492	6.36408	6.59147	6.02408	5.74953	5.5805	6.36203	6.21939	5.99899	7.02498	6.5146	5.42233	7.34506	6.39574	5.49449	6.46433	3.40258	4.63096	4.27982	3.81799	5.38811	4.00762	4.33776
TAF15	6.96488	6.54392	6.60192	7.03974	7.28227	6.73862	6.77917	7.01505	6.70527	7.26714	7.50534	6.7511	6.65226	6.81337	7.17041	6.55022	7.19392	7.4341	7.09321	6.78928	7.04601	7.22044	6.58705	7.3237	7.12508	7.12375	7.32952	7.26015	6.71643	6.74431	7.27952	6.93792	6.84773	6.4572	6.17043	6.73307	6.49504	6.87384	6.80991	6.36998	6.4389	7.43556	4.5682	5.53857	5.4102	5.69339	5.42469	5.04398	5.39833
CIAO1	7.46619	8.14693	7.74894	7.99664	7.65992	7.72726	7.23363	7.61847	7.50682	7.53293	7.72889	7.46915	7.43999	7.11241	7.69761	7.47208	7.69263	7.56862	7.05577	7.43115	7.71556	7.52506	7.63099	7.05705	7.52198	7.64055	7.50076	7.22839	7.2726	6.98312	7.8156	8.18242	7.37198	7.25219	7.45147	7.76227	7.62002	7.83993	7.78776	7.73231	7.66645	7.75721	5.97674	6.37094	6.66749	6.48078	6.35025	6.35412	6.0695
DDX19A	4.73077	5.11639	5.89752	5.67878	5.84354	5.25619	5.33312	5.208	4.88807	5.38693	5.6004	4.40425	4.5711	4.71636	5.6004	5.11789	5.93092	5.43871	5.297	5.04135	4.78869	5.51358	5.63334	5.72607	5.47366	5.54809	5.6879	5.71499	5.25226	4.8622	5.27461	5.16768	5.03249	4.99594	5.45169	5.16768	5.01643	5.94441	5.28225	5.20409	4.93635	5.79123	4.43536	5.22936	4.11061	3.97975	4.06584	4.68723	4.19757
DDX19B	4.73077	5.11639	5.89752	5.67878	5.84354	5.25619	5.33312	5.208	4.88807	5.38693	5.6004	4.40425	4.5711	4.71636	5.6004	5.11789	5.93092	5.43871	5.297	5.04135	4.78869	5.51358	5.63334	5.72607	5.47366	5.54809	5.6879	5.71499	5.25226	4.8622	5.27461	5.16768	5.03249	4.99594	5.45169	5.16768	5.01643	5.94441	5.28225	5.20409	4.93635	5.79123	4.43536	5.22936	4.11061	3.97975	4.06584	4.68723	4.19757
UBIAD1	3.39582	3.85976	4.77276	3.31035	3.84366	3.42563	3.59171	3.67231	3.40013	3.69591	3.76186	3.36139	3.1706	3.70569	3.54028	3.41472	3.63215	3.60381	3.43933	3.71236	4.19102	3.49302	3.92084	3.87946	4.14779	3.86913	3.65921	3.71283	3.28955	3.47468	3.59252	3.79911	4.16742	3.59706	3.49187	3.92386	4.23526	4.36515	4.22723	3.96346	4.0587	3.80949	2.76858	3.40081	2.92224	3.00143	3.0985	3.17868	3.50305
PPAP2A	2.53737	2.56972	3.10433	2.84353	3.08692	2.70327	3.05895	2.75895	3.15737	3.1536	3.06308	3.53793	3.40691	2.8054	2.81272	3.0698	3.29488	3.02801	2.47032	2.86929	2.95634	2.86179	3.13664	2.95132	2.9049	3.40081	2.82218	3.11218	3.01932	3.05248	2.74102	3.053	3.11161	3.13606	3.04723	3.33728	3.2837	2.58412	3.30435	2.84145	2.72282	3.28048	2.52746	2.40046	2.9111	2.23247	2.69124	2.64217	2.33573
PSEN2	2.56101	2.7876	2.82699	2.80269	2.58865	2.54502	2.61485	2.62663	2.7213	3.05465	3.03304	2.5322	3.07228	2.85973	2.60629	2.61569	2.90328	2.2805	2.34377	2.98018	2.41075	3.14687	2.83139	2.3764	2.95857	2.64282	2.95932	2.93161	2.53481	2.40423	3.02434	2.47877	2.96206	2.9837	2.10528	2.55613	2.5346	3.12749	2.5556	2.18618	2.68524	3.33899	1.83129	2.55549	3.0985	2.43816	1.91787	2.15316	2.12399
THOC4	5.21995	5.56718	5.51317	5.70275	6.0178	5.35181	5.41344	5.73675	5.42875	5.54436	5.61989	5.41101	5.5846	5.06022	5.56636	5.84489	6.01241	5.99815	5.44241	5.10767	5.42067	5.39443	5.51974	5.24034	5.50173	5.83611	5.50093	5.30836	5.69167	4.76347	5.42311	5.30759	5.71198	6.63186	5.89706	5.34309	5.72296	5.70864	5.71292	5.65228	5.89443	5.83611	4.51454	5.81719	5.43673	5.05418	4.23642	4.94376	3.93005
RPUSD2	2.74364	2.82105	3.2853	2.94003	2.89661	2.93584	2.53394	2.6943	3.22331	2.75723	2.79994	2.72629	2.75038	2.9016	3.05171	2.72415	3.06469	3.26956	2.66666	2.98852	2.7688	3.34033	2.79517	2.35785	3.03972	2.98215	2.79048	2.97736	2.93309	2.74954	3.02354	2.78498	2.92468	2.40255	2.93881	2.66962	3.29286	2.98241	2.83048	2.86202	2.85834	3.00531	2.76375	2.78739	2.46192	2.6675	2.92694	2.61861	3.19438
FTSJ2	3.54546	4.23642	3.77248	3.69233	4.17523	3.66923	3.70392	3.74175	3.64299	3.49837	4.00124	4.17702	3.32104	3.88047	3.42859	4.29902	3.93504	3.94764	3.66709	4.1634	3.55695	4.01649	3.32206	3.82655	3.79008	4.23926	3.40614	4.02226	3.79008	3.24356	3.89749	3.66401	3.44006	4.22025	3.63173	3.61951	3.90999	3.98566	3.60714	3.81042	3.87061	3.86715	2.56635	3.39292	3.23639	3.48805	2.60629	3.31765	2.9718
C12orf45	2.95585	3.26925	2.90137	3.10572	3.29488	2.95535	2.94198	2.71636	2.95459	3.16142	2.71593	2.96233	2.85996	2.91565	2.91591	3.51823	3.76232	3.2051	2.80584	3.20356	3.12945	3.00948	3.25264	2.89661	3.11301	3.18857	3.00453	3.21368	2.80762	2.4286	2.9738	3.49187	3.56774	3.86961	3.09601	2.89144	3.33182	2.61319	3.40614	3.12749	3.14864	3.26442	2.49998	2.56185	2.21239	2.75658	3.02459	2.26877	2.45495
USP32	5.92786	3.83455	4.5344	4.70668	4.63347	5.09807	5.6313	5.09215	5.09445	4.80468	5.21455	5.18939	6.04035	6.00339	5.22069	4.54256	4.77485	4.86182	6.30022	5.35651	4.96822	5.22899	4.72713	5.9502	5.88562	4.8162	5.80265	5.56882	6.20523	6.28282	5.37299	4.19612	4.77276	4.97753	5.43514	5.10922	5.36521	5.03143	4.39672	5.79589	4.43747	5.03284	7.08954	6.51261	6.8808	6.7477	7.01377	6.74316	7.2323
GNPNAT1	2.88087	3.24483	3.56774	3.73904	3.38488	3.57818	3.27534	3.47926	3.40833	3.5344	3.55897	2.95381	4.58229	2.98619	3.4115	3.34959	3.75468	3.22423	2.775	3.56337	4.42787	3.61871	3.37529	3.12268	2.89144	3.48384	3.39688	2.8688	3.52056	2.88203	3.223	3.77383	3.50464	3.23143	3.6373	3.25934	3.70127	3.57291	3.69591	3.32343	3.23892	3.46721	2.52726	2.53026	2.4366	2.87782	2.46677	2.27231	2.34245
RNF216	5.95364	5.71456	6.39375	5.69499	6.32479	6.16199	5.95101	6.00158	6.38189	6.49927	6.0277	6.2809	6.13897	5.57965	5.96263	6.08299	5.96792	6.48697	5.93223	5.45127	5.60995	6.2424	5.93951	6.40089	6.14449	6.25561	6.25092	5.77681	6.42075	5.92177	6.31291	6.27116	5.7658	5.96792	5.99631	5.99539	6.19586	6.03946	5.82136	5.90062	5.31145	5.96707	5.25038	5.31231	5.26268	5.47088	5.60661	5.39361	5.68499
WDR36	2.39931	2.77966	2.76665	2.91764	3.08497	2.94911	2.79251	2.7887	2.97003	2.46057	2.6906	2.11213	2.49178	2.5914	2.76902	3.10182	3.2417	3.14777	2.66984	2.57795	3.14657	2.9356	3.03648	2.27817	2.68312	3.02092	2.89783	3.01077	2.9016	2.87215	3.15969	3.35791	3.01439	2.3071	2.93536	2.78718	2.7491	2.89925	3.13175	2.73751	2.84678	3.04	2.43682	2.22669	2.74581	2.32049	2.1415	2.11504	2.37446
PLCG1	3.85238	3.2892	3.70436	4.18603	4.00018	3.63688	4.16	3.59878	4.06136	3.18439	4.35967	2.72002	2.86108	3.39292	3.53677	3.06115	3.45939	3.97118	3.81557	3.22836	3.45635	4.24562	3.92136	3.48959	3.41187	4.20305	3.86416	3.60006	3.67533	3.48537	3.25549	3.4598	2.86343	3.29682	3.62078	3.47199	3.25583	3.70753	3.69459	3.38063	3.14135	3.63688	2.4263	2.52575	2.25803	2.53306	2.6694	2.41424	2.48009
KCTD7	2.61526	3.6919	3.80713	3.78729	3.92849	3.6732	4.02174	4.05131	3.70482	4.03229	3.66753	2.71204	3.4115	3.45826	3.2853	3.71826	3.54468	3.94311	4.0603	3.85682	3.73048	4.19159	4.22313	3.53522	3.39976	4.20249	3.92594	3.89647	3.51512	3.19778	3.53639	3.0844	3.73494	3.81372	4.10324	4.40636	3.65877	4.04606	3.82566	3.46826	3.30402	4.0044	3.24699	2.77631	3.12129	2.5979	3.12377	2.45363	2.99624
GFER	3.07389	3.04803	2.81135	2.97813	3.02434	3.28433	3.00298	2.65132	3.11469	2.67259	3.08	2.74406	3.88896	2.92794	3.30304	3.31799	3.18408	2.93434	3.17233	3.00325	2.70691	3.15884	3.08853	3.46279	3.16642	2.92569	3.21336	2.92893	2.99161	2.74321	3.11526	3.12436	3.28723	3.15941	2.80739	2.8009	2.91788	3.01439	2.94396	2.87022	3.01492	2.83688	2.67946	3.24699	2.73127	2.82538	2.78739	2.8193	3.01749
ZDHHC12	4.82373	4.45546	4.4119	4.16908	4.69541	5.09064	4.85484	4.7553	4.48886	4.66806	4.30958	5.07655	4.74248	5.2673	4.73373	4.90117	4.71925	4.83689	4.26244	4.58995	4.80193	4.66679	4.37609	5.09295	4.7614	4.68368	4.29266	4.70466	4.59771	4.69283	4.72512	4.54649	4.49075	5.20685	4.77684	4.2421	4.46833	4.30958	4.15777	4.81688	4.9255	4.30546	5.18249	5.15314	5.47976	5.47561	5.72384	5.43592	5.05494
ARHGAP29	2.27351	2.31449	2.15932	2.18916	2.27145	2.11213	2.70713	2.26642	2.23182	2.43637	2.45495	2.20721	2.18951	2.27845	2.54778	2.48827	2.48914	2.2744	2.28381	2.2134	2.3166	2.24255	2.22637	2.68931	2.25437	2.4187	2.3289	2.15649	2.23942	2.49285	2.1385	2.23056	2.29825	2.14952	2.48141	2.2188	2.38469	1.96198	2.31367	2.30904	2.16052	1.96096	2.58671	2.24163	2.3352	2.48958	2.46237	2.54163	3.05274
RNF157	3.73726	3.0009	4.68431	3.69948	4.17351	4.423	3.95173	4.44744	3.93205	4.22141	3.7656	3.6614	3.57093	3.08412	3.94764	3.70127	4.10044	4.85772	4.78362	3.51205	3.75608	4.13634	3.66271	3.98308	3.58311	4.86822	4.33476	3.74543	3.83788	3.99649	3.27728	3.46939	3.78071	4.23701	3.3117	3.73679	4.96313	3.70082	4.57464	3.66841	3.52764	4.4387	2.83644	3.31765	3.31002	2.97458	4.53064	3.38168	3.29488
C2orf42	5.08694	4.81965	4.86612	4.77007	4.93392	4.66941	4.26182	5.15161	4.8438	4.92197	5.06383	4.31191	4.25787	4.68175	5.37067	4.88568	5.02924	4.57076	4.99126	4.84035	5.13112	4.92336	5.5173	4.56568	4.7114	5.12818	5.34384	5.12818	4.82643	4.58486	4.74182	4.76278	4.83197	4.86117	4.80675	4.90456	4.53064	5.18787	4.8292	4.63096	4.30836	5.17496	4.0044	4.56195	4.23133	3.78261	3.87799	3.92136	3.77294
DOCK10	6.10215	6.34322	7.25084	7.11992	7.03355	6.46846	6.09937	6.64588	6.81801	6.55872	6.92229	6.27608	5.6166	5.98826	6.70189	6.02408	6.87728	7.18992	5.97841	6.18252	6.85361	6.54289	6.81564	5.21917	5.86816	6.66855	6.35315	6.52083	6.73862	6.17508	6.48283	6.41776	5.90154	6.4389	5.97587	6.91276	7.00776	6.95616	6.74996	6.57449	6.34823	7.0882	3.36898	3.47695	4.18039	3.94411	3.71696	3.26573	4.54649
TESK2	3.2143	3.46093	3.54856	3.48537	3.30535	3.52056	3.72822	3.38488	3.18468	4.08512	3.56418	3.51129	3.89551	2.84054	3.19716	3.38662	3.05921	3.36515	3.46939	3.27534	3.64123	3.23021	3.23892	3.20084	3.42563	3.66753	2.95483	3.10768	2.94467	3.55655	3.00688	3.23701	3.83408	3.7812	3.15302	3.19167	3.30932	2.58781	3.08524	3.58618	3.30735	3.259	4.00762	3.6788	2.9152	3.6129	3.56855	3.55415	3.76651
C19orf29	4.33416	4.87597	4.25082	5.2169	5.37855	4.55679	4.82988	5.0212	4.79106	5.31784	4.00598	4.77342	4.25842	4.37488	4.86679	5.00363	4.9474	5.18102	4.41992	4.96313	4.85414	4.86182	5.44241	4.91699	4.86472	5.36521	5.13414	5.20837	5.04688	4.40636	4.4157	4.58865	4.62715	4.94306	4.83265	4.59837	4.57977	5.27422	4.63734	4.8292	4.71668	5.25115	3.906	3.99231	3.99966	3.77476	3.46866	3.87554	3.81322
PTTG1IP	3.9691	3.0778	3.80571	3.42489	3.77383	3.43079	3.58311	3.83317	3.84554	3.36724	3.47315	3.7929	3.78682	3.48151	3.44528	3.21368	3.22331	3.47657	2.866	3.6254	3.65142	3.45635	3.20295	3.42966	3.9065	3.32914	3.63303	3.68484	3.97068	4.1065	3.63993	3.00923	3.92084	3.5213	3.39364	3.50305	3.52764	3.52404	3.53834	3.9184	3.6888	3.42381	4.74715	4.27517	4.35264	4.21736	4.35144	4.95527	3.9691
APOL3	5.18787	6.18928	6.52083	6.42858	6.7578	6.27608	5.86816	6.12131	5.66902	6.0913	6.25467	5.58708	5.96263	5.59999	5.94398	5.66817	6.5671	6.06679	6.1529	5.75216	6.03403	5.91829	6.25754	6.1732	5.91468	6.74431	6.26826	6.23283	6.03848	5.05494	5.93587	5.795	6.5388	6.39784	6.1922	5.58861	5.67578	6.28472	6.5629	5.60492	5.18709	5.60412	3.66097	3.80054	3.94865	4.71274	4.29788	4.05657	3.96701
HIST1H2BD	5.73509	5.72036	4.41439	4.94169	4.64777	5.10617	5.38423	5.29659	6.53342	6.09937	5.56558	4.90591	6.86072	6.46742	5.235	5.20369	4.82304	3.67923	6.00617	5.47647	5.00944	5.6058	4.99775	5.92612	4.94445	4.92969	5.87255	4.6111	4.8717	6.19408	5.6346	3.81897	5.523	7.64211	5.83261	6.35025	5.73166	4.80604	5.51231	7.30453	4.85348	4.78296	6.3413	4.87378	8.63236	5.70946	7.60782	8.05921	7.18992
HIC2	3.50814	3.52404	4.21572	3.98053	4.70268	4.1456	4.07048	4.18487	3.9376	3.94865	4.34494	4.34726	4.36822	3.83225	3.95274	4.02335	3.25996	4.4157	4.54649	3.68229	3.71468	4.16118	3.94969	4.59837	4.28332	4.49008	4.28566	3.94611	3.72727	3.848	4.15056	4.10268	4.3248	3.86666	3.91888	3.72547	3.91246	3.44855	4.46168	3.82704	4.01494	4.3306	3.05356	3.3448	3.45002	3.13322	3.79718	3.65616	3.08027
SLC25A19	3.04398	3.21836	3.59834	3.26606	3.43822	3.49837	2.89121	3.3489	3.03066	3.16553	3.28758	3.45002	3.92036	3.63131	3.34173	3.59834	3.98204	3.46826	3.36308	3.33318	3.31765	3.62286	3.79058	3.053	3.17386	3.49837	3.52958	3.28655	3.57539	2.77809	3.01774	3.55978	3.27952	3.55129	3.44157	3.20598	3.48	3.40013	3.17088	2.94542	3.27566	3.48691	3.0304	3.37816	3.96857	2.78825	2.58433	3.36515	2.96105
PHF10	4.14508	3.49452	4.52817	4.13579	4.34667	4.1489	3.65658	4.10156	4.3615	3.69546	4.3192	3.65572	4.53564	4.1467	4.43999	3.99436	4.6674	4.59125	3.71696	3.85928	4.35084	4.4193	4.64055	4.55549	4.36515	4.8313	4.10816	4.49075	4.38701	4.23186	4.05233	4.19102	4.12539	4.49075	4.24097	4.2129	3.95173	4.46648	4.72244	4.18603	4.00871	3.95274	3.46279	3.58557	4.2042	3.50656	3.37181	3.32377	3.78449
FAM58A	4.37724	5.76495	5.13564	5.21455	4.79985	5.72735	5.40065	4.85909	5.47895	5.27881	5.13112	5.28802	6.00977	5.39285	5.46031	5.92177	5.81635	5.12212	4.84173	5.48481	5.60661	5.38263	5.79331	5.65143	5.33114	5.4537	5.31468	5.19703	5.17032	4.73704	5.37772	6.17043	5.73336	5.38423	5.13414	5.21148	5.14397	5.58708	5.58213	5.10398	6.01241	5.08027	5.32885	5.0022	4.80193	4.72777	4.97181	4.70268	5.12138
SKAP1	6.79046	8.09634	8.11196	8.2435	8.38264	8.17388	7.50233	8.63486	8.06696	7.59985	7.99285	7.44996	8.36404	7.22708	8.32324	7.46316	9.07657	8.12619	7.21395	7.63099	8.36404	8.12219	8.25866	8.02819	7.41963	8.56378	7.92409	8.11196	8.4152	7.20721	7.52198	8.19297	7.64534	8.06117	7.94051	8.11813	7.90449	8.38037	8.57664	7.40078	7.65651	8.46698	4.3479	5.04834	5.11524	5.11299	6.07496	5.64648	4.57659
HLA-DOB	3.02484	3.58432	2.8976	4.01911	4.70601	3.14687	3.72364	3.12778	3.24885	3.74635	3.69948	2.93536	3.64299	3.90448	3.53908	3.14597	3.27566	3.4873	2.77036	3.58393	2.87619	2.91812	4.82103	2.57143	3.3117	3.94764	4.36329	3.98827	4.34251	2.90801	3.13233	3.51784	3.71283	4.52817	4.17469	3.65658	3.12889	3.02354	2.90278	3.29682	3.06735	2.96706	2.55806	2.59708	2.61506	2.28784	2.67322	2.42585	2.71788
DAAM2	5.3834	2.85762	3.65188	2.86807	2.75421	2.46302	2.76027	3.03702	3.19747	3.67231	2.85927	2.7065	3.0888	4.76278	3.10182	2.94149	3.01439	2.53069	3.3448	2.68012	3.52958	3.24544	3.0317	3.61829	2.76947	2.25437	3.85338	2.45226	2.28648	2.30353	2.99032	2.50481	3.37323	2.98068	2.67537	3.09601	2.9673	3.05895	2.72002	2.87573	3.09573	2.54523	5.74953	3.71283	4.43277	5.69588	4.8101	2.60877	6.91995
SART3	5.53113	5.43829	5.72036	5.70864	5.85269	5.69417	5.65817	5.55496	5.30355	5.36917	5.73425	5.40225	4.98256	5.43673	5.68249	4.83832	5.90853	6.0422	5.58297	5.37938	5.52056	5.66137	5.85604	5.6993	5.79671	6.04665	6.00339	5.98826	5.4537	4.90732	5.66563	5.7658	5.44971	5.32579	5.57629	5.81047	5.72651	5.63972	5.63716	5.46273	4.99557	5.99899	4.31482	4.54387	4.27921	3.85087	4.0846	3.99966	3.62369
MAD1L1	4.95527	6.68729	5.8761	6.0585	6.0079	6.73085	4.86822	5.72121	4.80941	5.66817	5.92786	5.46845	5.88736	4.98038	5.63972	4.47572	6.49302	5.49849	5.71029	4.82853	5.63212	5.30042	5.9555	5.93312	5.41981	5.72818	6.17133	5.55742	5.64487	5.45529	5.23727	6.70971	6.87965	5.5435	5.67067	5.00145	5.10994	5.44403	6.46633	6.30307	4.30195	5.00434	3.86715	3.58638	4.10761	3.77655	4.22025	3.61578	3.12185
DPH2	3.26282	3.12491	3.43414	3.07091	3.87554	3.46093	3.48575	3.47277	3.23924	3.71512	3.16142	3.34822	3.93005	3.62245	3.4464	3.61748	3.39899	3.44855	3.49799	3.07389	3.40973	3.64635	3.45186	4.02647	3.53038	3.44493	3.77383	3.92746	3.4408	3.35514	3.13924	3.30304	3.76095	3.45447	3.52958	3.30368	3.5316	3.56975	3.4115	3.46314	3.13352	3.04156	2.6614	3.25264	3.26282	3.15969	3.3067	3.12042	3.20723
GPATCH2	3.64037	4.20592	4.56131	4.92121	4.34905	4.68754	4.34131	3.87109	4.6003	4.33476	4.04863	4.09658	4.38451	4.05764	4.6393	4.26877	4.6393	4.41254	4.36391	4.19844	4.58738	4.55299	4.87038	4.4462	4.35676	4.76675	4.72512	4.42787	4.33358	3.41472	3.98926	4.48822	4.96894	4.48265	4.50197	4.27694	4.62066	5.06975	4.69087	3.81604	4.34189	4.40091	3.53908	4.00124	3.38274	3.53362	3.46609	3.10211	2.2504
TRIT1	3.15533	4.31015	4.02335	4.62644	3.66753	3.85036	3.7205	4.22141	3.86168	3.46792	3.44454	3.46721	3.44044	3.39364	3.46497	4.06937	4.08077	3.91099	3.34173	3.67793	4.02281	3.73048	4.32067	3.5316	3.82944	4.59575	3.88343	4.06609	3.84463	3.52056	4.03547	3.60214	4.6226	3.81653	3.42931	4.09221	3.35026	3.94969	3.88748	3.8199	4.01806	3.95326	2.53327	3.00583	2.49372	2.4187	2.48272	2.56781	3.0304
LOC339047	5.97841	5.89529	6.27608	6.08773	5.91468	5.80008	5.5295	5.81388	5.80525	6.36902	6.18158	5.86297	6.05213	5.89176	6.34624	5.67919	5.96435	5.99177	6.208	5.70106	5.77503	6.56501	6.80421	6.22421	5.80876	6.65775	6.37094	6.46129	6.31189	5.25961	5.85353	5.75817	6.25279	5.362	5.98468	5.70187	5.62802	6.28864	5.74953	5.30759	6.08215	6.25279	3.94411	4.33838	4.70204	4.17702	4.47137	4.50629	4.38768
TPK1	4.62132	4.60916	5.48145	5.29349	5.18249	5.47976	5.26573	5.0937	5.15464	5.31708	4.52694	4.61875	5.34938	4.71988	4.87735	5.48887	4.96243	4.8054	4.37247	4.8605	5.20685	5.1296	5.49287	4.67653	5.14247	5.31389	4.75799	4.65435	5.419	4.87452	5.25734	4.92121	5.5165	5.10922	4.70071	5.32101	5.39361	5.17567	5.22751	4.94026	5.41344	5.15161	5.65817	4.94809	5.6775	5.01238	6.5618	5.55742	5.77253
SLC22A4	7.99095	6.77688	5.43436	5.79248	6.06314	6.54187	6.38189	6.63622	6.92702	6.40291	6.52816	7.52976	6.46633	7.60629	6.50132	6.6255	5.94747	5.74013	6.65775	6.67185	5.94928	6.58383	6.30504	6.04402	6.92111	5.74616	6.7353	6.33259	6.74198	7.76741	6.7488	5.45614	6.33544	6.77236	6.66211	7.02127	7.0646	6.04035	5.34228	7.86841	7.07948	5.66397	8.63486	8.08284	8.62196	8.52135	9.22208	8.59403	8.69178
AMPH	2.33314	2.69341	2.78209	2.75895	2.87642	2.76643	2.33726	2.62828	2.46766	2.61155	2.5165	2.90727	2.82517	2.93039	2.82105	2.61674	2.79833	2.51343	2.87502	2.49436	2.50172	2.74168	2.96082	2.53263	2.68952	2.88203	2.45857	2.75251	2.7887	2.84678	3.01439	2.31421	2.84954	2.29545	2.31475	2.58582	2.53394	2.53803	2.59013	2.83598	2.56249	2.75081	3.45224	3.43596	4.65035	4.62132	3.33285	3.15418	5.54016
MFNG	3.62039	3.09437	3.24699	3.65921	3.45599	3.22929	3.69233	3.0844	3.50854	3.54971	3.39757	3.94764	3.44118	3.1454	3.40116	3.67749	3.24979	3.1694	3.39617	2.9068	3.73404	3.56534	3.29716	3.91985	3.79573	3.29748	3.56855	3.09627	3.55857	3.58393	3.57501	3.42122	4.17414	3.34754	3.77383	3.08524	3.37287	3.34788	3.49187	3.20206	3.23205	3.72274	2.879	2.85021	2.97306	3.37603	2.62118	2.93016	3.14421
RHOF	6.28667	5.85604	6.4787	6.42075	6.71643	6.16762	6.27412	6.22615	5.76748	5.81214	6.65886	6.49399	5.92349	5.54766	6.3306	5.6775	6.97331	6.41876	5.73425	6.28864	6.37401	6.19315	6.62873	6.70305	5.63294	6.21454	6.31678	6.50541	6.36701	5.44078	6.30504	6.45415	5.90944	6.35803	6.26922	5.55342	6.26045	6.08393	6.18158	6.05574	5.57804	6.70862	4.32946	4.24152	4.936	4.71471	4.98038	5.07956	4.16061
E2F5	3.70753	4.37184	2.64775	3.56181	3.47729	3.48844	3.02039	4.19668	4.21627	3.75608	3.53834	2.61464	3.31697	3.81372	4.16908	3.32712	3.69101	3.36242	2.91281	4.29266	3.77158	2.85927	4.12871	2.61547	2.86554	3.80852	3.41187	3.88647	3.19167	3.67707	3.24483	4.25842	4.12702	3.70525	3.36139	4.02071	3.4464	2.95432	3.56022	3.57333	3.73179	3.62286	2.7706	2.0522	2.83206	2.21036	2.10626	2.44162	2.13725
DYRK2	3.38168	4.84796	5.36521	5.28649	5.12517	4.64578	4.52567	4.3943	4.53192	4.14723	4.79106	3.81418	4.48202	4.15278	5.08027	4.05131	4.31654	5.53447	3.74269	4.41003	4.75593	4.9474	4.84035	3.93504	3.95223	4.83546	4.23701	4.77276	4.3731	4.27457	4.72118	4.80397	4.68627	4.79914	4.82373	4.77007	4.7311	4.36822	5.47482	4.56568	4.04026	4.92969	2.43362	2.63878	2.53524	2.9857	3.0974	2.77455	2.75188
PAFAH2	4.73241	4.76675	3.86071	4.36643	4.48822	4.23468	4.21517	4.07758	4.57528	4.6935	4.40033	4.30722	4.61045	4.20877	4.26244	3.97948	5.28491	4.15221	4.40335	4.63157	4.75054	4.67332	4.28853	4.47946	3.81042	4.2659	4.37184	4.28795	4.38826	4.23982	4.50688	3.63344	4.27751	4.89267	4.11925	4.54586	4.49704	4.22257	4.70268	4.01858	3.622	4.49574	3.2367	2.96706	2.89972	3.16553	3.46536	3.61705	3.17356
MAP4K1	4.37668	3.92238	3.95428	3.96602	4.66941	4.19499	4.18715	4.92265	3.51284	4.31772	4.11145	4.17351	4.16282	4.12485	4.70668	3.7812	4.32008	3.90098	3.59792	3.73179	3.38906	4.53627	5.11449	4.37005	4.32008	3.61004	4.96963	4.89982	4.70668	3.50033	3.70612	3.87408	4.27694	4.6098	4.84447	4.44497	3.87649	4.00071	3.99388	3.67404	3.48111	5.1569	2.72564	2.67774	3.24356	2.89637	3.02774	2.9398	2.66202
PJA1	4.48388	4.8081	5.11601	4.56323	4.62966	4.41254	3.90497	4.36329	4.6438	4.47884	4.92336	4.38208	4.03657	3.80667	4.60152	3.83695	4.65825	4.49387	4.3479	4.09496	4.47884	4.58167	4.55742	3.61578	3.9401	4.51201	5.12212	4.55614	4.48822	3.63818	4.57464	4.84447	4.51454	4.52069	3.46721	4.43027	4.50072	5.21305	4.68627	4.56131	4.22081	5.13944	2.08968	2.72109	2.59054	2.13807	2.26762	2.27614	2.29293
CD8A	7.87563	7.79631	8.88635	8.70506	9.43266	8.71883	7.33085	9.141	8.70787	7.62783	8.24816	7.51748	7.8382	7.92036	9.50791	7.01755	8.54856	9.02689	7.68624	7.8015	8.7107	8.50907	8.63756	8.89226	8.05521	8.46698	8.15513	8.82102	8.37573	7.48998	7.75396	8.50143	7.98906	8.27821	8.95687	7.8191	8.00598	7.81741	8.68624	7.6549	6.66534	9.39302	4.90048	5.99269	5.12058	5.64648	7.1979	5.58376	4.57781
TUBB	6.98438	6.94771	7.71059	7.33085	7.67133	7.43115	6.827	7.28364	7.40221	7.30722	7.89527	7.35507	7.34221	7.21527	7.34937	7.10602	7.87028	7.71393	7.3114	7.2416	7.47805	7.63894	7.88079	7.53745	7.18477	7.42387	7.42966	7.56242	7.2416	6.59462	7.16388	6.98312	7.02378	7.85405	7.27395	7.31277	7.09442	7.56242	7.3059	7.16258	7.15484	7.96449	5.86995	6.01872	6.85132	5.88918	6.15923	6.55975	6.55337
TMEM204	2.96258	3.15853	3.40291	2.98494	3.23456	3.43486	2.81522	3.26831	3.58889	2.79971	2.86905	2.95932	3.38309	3.14164	3.60628	3.92646	3.37991	3.45149	3.32445	2.61175	3.42016	3.65356	2.99005	2.78253	2.78453	3.35266	3.46055	3.33523	3.18468	3.4953	2.77477	2.92032	3.02695	2.82584	2.9718	3.2731	3.18982	3.52641	3.95274	3.15884	3.17838	3.20785	2.49565	2.64411	2.63229	2.70543	3.05274	2.90965	2.67795
CALM1	8.49409	8.65607	9.3572	9.15534	8.95039	8.84478	8.58403	8.85668	8.85367	8.84478	9.01387	8.72729	8.62975	8.37802	9.08997	8.3162	9.19363	9.24019	8.4719	8.75509	9.08997	9.01067	9.10696	8.80918	8.56883	8.90124	8.97907	8.9729	9.07995	8.60172	8.82675	8.45011	8.34823	8.46193	8.67255	9.00741	9.02021	9.27323	9.06687	8.70787	8.68897	9.46576	8.37802	7.90066	8.38264	7.59382	8.33445	8.0573	7.95892
HLA-DQA1	10.4725	4.07423	3.74129	10.0455	9.93652	4.64314	5.17949	4.14182	4.29788	8.78344	9.62414	4.28155	9.62414	9.13767	10.4651	9.43266	4.58292	8.95039	9.29966	9.14821	4.9255	8.12619	10.5184	10.3643	5.55817	9.95898	9.70521	8.90739	9.556	4.35789	8.58891	9.54276	9.72952	10.129	3.92901	4.96894	4.63347	4.30836	8.49409	9.97023	9.03348	7.91329	5.50252	7.96636	5.74533	4.12152	5.38181	7.15358	4.95881
CWF19L2	4.97389	5.34228	4.8148	5.47482	5.70776	5.46524	5.47647	5.14321	5.35019	5.13112	5.75817	5.63373	4.32712	5.22293	5.31468	5.04906	5.33917	5.81469	4.91771	5.26573	5.6346	5.29893	5.32178	5.39519	5.02415	5.90853	5.21148	5.64809	5.57051	5.00653	4.92265	5.65474	5.27422	5.30836	5.30679	5.48063	5.60081	5.32101	5.78033	4.82373	4.39976	5.03143	3.82037	4.35967	3.68271	3.76696	4.11525	4.06993	4.12813
DOLK	2.58028	2.90824	2.9613	3.2988	3.04371	3.04907	2.86062	3.08468	2.64923	3.05328	3.02379	2.30326	2.73448	2.72347	2.81614	3.18015	3.23486	2.8193	2.82312	3.24573	2.67537	2.87876	2.80851	2.56656	2.95233	2.9237	2.80562	3.04398	2.79586	2.5448	2.87712	3.13924	2.75723	3.06225	2.96605	2.72781	2.48494	2.94347	2.58157	2.59213	2.84213	2.85645	2.47854	2.50216	2.22604	2.68846	2.26877	2.61759	3.04181
HAPLN3	2.24385	2.65997	2.93634	2.70608	2.80718	2.88765	2.40566	2.64689	2.59878	2.47436	2.69384	3.08802	2.83299	2.8477	2.72023	2.56972	3.19438	3.03515	2.5973	2.53845	2.69898	2.91355	2.74353	2.50194	2.20547	2.83072	2.78364	2.49908	2.84655	2.90559	2.43158	2.95758	2.95107	2.90777	2.79608	2.82241	2.93409	2.83733	3.16581	2.4318	2.46521	2.83415	2.08807	2.31395	2.35334	2.37148	2.87782	2.21982	2.39021
LRRN3	5.29659	5.90062	6.69522	6.4511	5.0667	4.33123	6.2906	6.02589	7.86307	4.01442	6.7353	5.66137	3.92954	7.07948	7.03974	3.4819	4.32656	6.58596	4.67007	4.56885	6.09216	6.09671	5.78643	5.00799	3.3548	6.89266	5.63972	5.43276	3.39043	2.92518	5.39833	5.77681	6.15836	5.08917	5.48145	7.69594	8.03785	6.24424	8.31862	6.21748	4.27229	7.41963	2.09289	2.03621	2.15892	2.3473	2.67471	2.10774	2.17801
MAP3K14	2.67537	3.03118	3.37287	3.02774	3.57501	3.70569	3.6968	3.25296	3.48268	3.60381	3.57857	3.38522	2.95585	2.90254	3.30139	3.69948	3.40941	3.7614	3.83885	2.86226	3.18076	3.50344	3.41331	3.7702	3.41078	3.31597	3.86961	3.32038	3.51321	3.09018	3.3655	3.11021	2.98018	3.17868	3.72456	3.35444	3.07008	3.23955	3.53948	3.14749	2.75059	3.69414	2.10626	3.2476	2.26733	2.60629	2.80851	2.53803	2.77433
HSD17B8	3.31303	3.90147	4.01649	3.58101	3.85036	4.18208	3.76095	3.91051	3.63046	3.40328	3.98204	3.3662	3.877	4.36883	2.92032	3.74728	4.31772	3.94261	3.36898	4.06772	3.93553	4.15109	4.66088	3.31271	3.85338	4.30546	4.40091	4.10596	4.14832	3.37954	3.73004	3.76605	4.15387	4.14289	3.92036	3.46055	4.03021	3.78914	3.98619	3.44493	3.49302	3.79334	2.76643	2.78187	2.75292	3.35548	3.05198	2.92152	3.09381
FAM173A	3.00428	3.34959	3.10239	2.92224	3.84851	3.26282	3.32343	3.35721	3.00871	3.26863	3.00948	3.09045	3.7524	4.23757	3.42231	3.94261	3.62667	2.76665	3.22238	3.51399	3.67617	3.22743	4.06885	4.25901	3.70168	3.00948	3.41582	3.46425	3.28689	2.86621	3.1926	3.64169	3.64508	3.52445	2.97813	3.40833	2.71117	3.28499	3.79718	3.07444	3.66537	3.20753	3.09074	3.02146	2.50525	3.24014	2.68996	3.02249	2.57922
C14orf169	3.02379	3.30932	3.08107	3.48268	3.13204	3.7656	2.96483	3.38626	3.60214	3.71871	3.60755	3.28402	3.39186	3.26122	3.48766	3.0827	4.00706	3.27216	3.20113	3.16439	3.35161	3.6216	3.74129	2.96903	3.28465	3.43634	3.42489	3.48075	3.43115	3.16972	3.47015	3.91448	3.27857	3.1947	2.71485	3.18439	3.4115	3.21033	3.77701	3.01179	3.43374	4.05285	2.32656	3.03066	2.6614	2.80562	1.9535	2.83756	2.03408
CDK14	5.38423	4.3306	4.46833	4.21627	4.36269	4.69609	4.05079	4.49075	5.19247	4.90385	4.48388	4.67653	5.04398	5.69674	4.78362	4.33953	4.2497	4.78156	4.73575	4.81549	4.9495	4.12871	4.69807	4.58738	4.63347	3.93553	4.66088	4.7134	4.78971	5.78292	5.01304	4.31129	4.6175	4.77881	4.30958	4.65367	5.18634	4.33476	3.94358	4.76869	4.89982	4.60916	6.45212	5.97757	6.0007	6.14449	6.30022	5.8621	5.30679
GTPBP3	3.85585	3.78211	3.86023	4.52506	4.06937	3.96857	3.38871	3.59834	4.04026	3.99756	3.8252	4.03333	2.9996	3.30569	3.55695	3.5431	4.06085	3.69725	3.75698	3.53755	4.21517	4.22081	4.43747	3.8029	4.11305	4.38451	4.39493	3.94712	4.08779	3.2853	3.59335	3.79428	4.18828	3.88445	4.03974	4.0254	3.50656	4.27694	4.37668	3.86465	3.32712	4.36944	2.37567	3.12099	2.82288	2.69188	2.66793	2.49846	2.40751
CNOT10	4.55679	3.88146	4.91425	5.14021	4.81754	4.81081	4.59252	4.65693	4.54387	4.74046	4.8787	4.09602	4.8162	4.30195	5.10031	4.8717	5.03504	4.87803	4.87526	4.62839	5.15982	4.8717	4.92829	5.07504	4.98329	5.02487	4.89836	5.23727	4.42048	4.52632	4.43809	4.20996	4.83265	4.64511	4.40577	4.05026	4.85772	4.77211	4.73976	4.65561	4.3254	4.37488	4.36087	4.37065	4.21684	4.72644	4.40518	4.09881	4.09658
RFX5	2.61547	3.27982	3.46093	3.40116	3.2517	2.59581	2.92249	2.99263	2.80894	2.93137	3.05789	2.78959	2.99364	2.92128	2.85045	3.11247	3.12042	3.59878	3.30402	3.39327	3.07609	2.61861	3.58393	3.34344	3.04054	3.15331	3.16701	3.34344	3.49148	2.79586	3.16439	3.49033	3.18529	3.16229	3.00271	3.17148	2.69341	3.2442	3.07201	2.95012	3.49413	3.07499	2.40303	2.26136	2.07235	2.82105	2.2231	2.46963	2.26762
CDKN2D	8.38946	7.73391	7.70563	7.94776	8.02646	8.32324	8.1846	8.06514	8.41992	8.41287	7.96826	9.02021	7.67788	8.43144	8.46944	7.90624	7.77761	8.37802	8.26083	8.38946	8.02464	8.47438	8.1803	8.43144	8.27611	7.96281	7.85759	8.33897	8.58403	8.70506	8.06117	7.94957	8.28486	8.30703	8.59153	8.15718	8.11813	8.01913	7.66804	8.53102	8.50143	7.95892	9.64738	9.56051	9.8357	9.17926	9.21466	9.43701	8.95359
TMEM147	5.55018	6.4039	6.26631	6.40291	6.30989	6.34527	6.35315	5.99177	5.94132	6.31587	6.23758	6.22327	6.65996	6.59462	6.51159	7.0646	6.63078	5.8621	6.20523	5.96524	5.79756	6.23283	6.61809	6.6632	6.23758	6.20979	6.37199	6.18158	6.05574	5.3541	6.07317	6.54915	6.8761	6.66427	6.44707	5.9635	5.56636	6.0858	6.19586	5.63972	6.49	6.27705	4.91425	5.75394	5.63629	5.50016	4.98687	5.63544	4.85484
TCEAL6	3.33098	3.51492	3.81775	3.78518	3.6603	3.77857	3.83156	3.26074	3.63453	3.85314	3.77271	3.55516	3.42213	3.81823	3.93734	3.55031	4.05157	3.98488	3.78285	3.40744	3.70104	3.93939	3.64058	3.78796	3.42285	3.89972	3.8292	4.04527	3.55555	2.95671	3.78937	3.53579	3.89024	3.95704	4.07784	4.18687	3.99992	4.60246	3.61106	3.46369	3.64996	4.5054	2.95095	3.82399	3.23592	2.98155	2.4866	2.93101	2.86704
TCEAL3	3.33098	3.51492	3.81775	3.78518	3.6603	3.77857	3.83156	3.26074	3.63453	3.85314	3.77271	3.55516	3.42213	3.81823	3.93734	3.55031	4.05157	3.98488	3.78285	3.40744	3.70104	3.93939	3.64058	3.78796	3.42285	3.89972	3.8292	4.04527	3.55555	2.95671	3.78937	3.53579	3.89024	3.95704	4.07784	4.18687	3.99992	4.60246	3.61106	3.46369	3.64996	4.5054	2.95095	3.82399	3.23592	2.98155	2.4866	2.93101	2.86704
KLF12	4.80604	3.82374	3.57779	4.07154	3.49608	3.40833	4.76607	3.80239	3.43822	3.29914	4.95881	3.53716	4.16454	2.68334	4.62902	3.18377	3.68835	3.98875	2.81068	3.97432	4.44871	3.93813	3.95883	3.41728	3.39508	3.77881	3.90747	3.78308	3.63474	3.88699	3.9949	4.18995	3.25615	3.13781	3.2165	3.58432	4.27517	4.22603	3.8588	3.21154	3.86119	4.35084	2.11931	2.7568	2.47877	2.18842	2.673	2.4845	2.46125
LETM1	2.7832	2.8134	3.14597	2.97865	2.98519	3.00248	2.92175	2.93461	2.77987	3.13467	3.24607	2.81157	2.39953	2.72109	2.74691	3.08991	3.36655	3.48345	2.45021	2.8098	2.73818	3.4957	3.28306	2.81294	2.74864	3.14193	2.99649	3.07118	2.47966	2.49002	2.94518	2.67837	2.81796	2.58009	2.9009	2.58865	2.87549	2.72393	2.99883	2.90328	2.84259	3.30735	2.1136	2.52166	2.51022	2.18731	2.26136	2.36852	2.63858
PLCXD1	2.68524	3.10348	3.18677	3.26442	3.252	3.19167	2.83161	2.86366	3.1754	3.54427	3.00558	2.97966	3.6614	3.22679	3.28242	2.94493	3.03489	3.16346	3.64466	2.80959	3.00506	2.9272	3.29456	2.77433	3.31498	3.33932	3.22679	3.40291	2.71527	2.85903	3.19683	3.2051	3.26573	3.23985	2.56802	2.99754	3.12833	3.29585	3.27728	2.85506	3.15941	3.37323	2.48627	2.40938	2.53803	2.4518	2.79833	2.52619	2.57317
ATP8B2	7.27952	7.39486	8.26083	7.89162	7.95892	7.88795	7.80502	7.58277	7.73554	7.54992	7.85759	7.06209	7.57495	6.97331	7.59382	7.10726	8.08476	7.74717	7.19123	7.20458	7.75235	8.17179	8.25012	7.60473	7.08204	7.81021	7.66969	7.69594	7.30178	7.25623	7.30453	8.06311	7.3237	7.31544	7.4139	7.88975	7.673	7.72726	8.27161	7.13687	7.42678	8.33445	4.53501	4.65102	5.04615	4.87939	5.97322	4.69609	4.91562
PNOC	3.20568	3.21154	3.28987	2.97991	3.72183	3.69546	3.1617	3.5762	3.36139	3.23827	2.89808	2.83778	3.38836	3.58971	4.03182	3.04156	2.87573	3.82374	3.03918	2.94715	3.25296	2.53177	5.12212	2.56571	2.90042	3.46279	3.26153	3.79151	2.99416	3.4345	3.52286	3.53038	3.72183	3.44272	3.42966	3.74269	3.26508	3.1428	3.09876	3.52998	2.68609	3.23205	2.53155	2.60194	2.75232	2.72629	2.4208	2.60773	2.7198
ZFP90	3.67662	3.95985	3.91643	3.93155	4.73511	4.25787	3.96501	4.65561	4.27694	4.24736	4.68692	4.0846	4.50323	4.1445	4.58801	4.61428	4.80262	4.4113	3.96299	4.47445	4.36329	3.88946	3.98675	4.32884	4.21796	4.34905	4.56131	4.13202	4.51697	3.91888	4.15332	4.96091	4.05925	3.76651	4.18319	4.09881	4.24508	4.4641	4.30373	4.27921	4.21968	4.9797	4.23642	3.96089	3.31402	3.95223	4.16564	3.40364	4.09274
CAMK2D	3.3224	3.68313	3.64508	4.23017	3.54738	3.54028	3.57291	3.54028	3.5517	4.17126	4.12318	3.2473	3.78261	3.65528	3.31531	4.05657	3.67185	3.06087	3.44674	3.8785	3.70258	3.57291	3.97792	3.14949	3.44929	3.86865	3.26799	3.78541	3.65057	3.31869	4.00546	3.70525	3.55209	3.04617	3.12691	3.31663	4.20017	3.55778	3.90546	3.54427	3.83695	3.50734	2.15809	2.96855	2.39142	2.48294	2.45527	2.29992	2.54736
C22orf9	3.41979	3.63433	3.40081	4.01178	3.93813	3.27952	3.56975	3.46425	2.87261	3.77338	3.21928	3.89601	3.6788	3.53204	3.31597	3.22055	3.33797	3.31697	3.52286	3.46351	3.18289	3.26282	3.77429	4.2129	3.70213	3.71062	3.68616	4.02698	3.51629	3.95529	3.88896	3.06415	3.19105	3.69902	3.26573	3.20449	3.34444	3.33353	3.09961	3.29978	3.41224	3.64722	4.64314	3.75379	4.34667	3.5136	5.01606	4.47636	3.58638
TRADD	7.72726	7.12772	7.77085	7.86485	7.99477	7.83646	7.88608	7.55943	7.76062	7.64055	7.60473	7.87028	8.11401	7.31544	7.63413	7.57022	7.93159	7.58277	7.52976	7.66645	7.79451	8.04159	8.03785	7.93348	8.00798	7.98343	7.38054	7.78776	7.94597	7.29196	7.62783	7.78251	7.94051	8.15093	8.05921	7.56402	7.42678	7.78423	7.86122	7.67133	7.44146	7.89527	6.96488	7.44574	6.74316	7.14069	7.28505	7.06209	6.58596
KTELC1	5.30042	5.90154	5.54269	5.82484	6.26826	6.01961	5.61578	5.76662	5.70187	5.80703	6.22615	5.36676	5.99631	5.87339	5.79248	6.14819	6.10759	5.98288	5.65899	5.43357	5.61742	5.75817	5.54605	5.85862	5.25423	5.86634	5.01975	5.75039	5.44889	5.07729	5.87963	6.42272	6.01153	5.48967	5.80613	6.09486	5.81301	5.77335	6.27894	5.18402	5.72818	5.74871	3.72822	4.87939	4.36643	4.21461	3.84314	4.29148	4.7553
CD6	4.4193	4.423	4.49825	4.92482	4.27346	4.41992	4.83335	4.49948	4.22141	4.9474	5.11981	4.48138	4.85909	3.65485	4.75728	3.83038	4.81965	5.15389	5.10324	3.68185	4.613	5.49692	5.61827	5.10178	4.14236	4.64252	5.44078	4.77211	5.18939	4.20877	4.40577	4.82714	4.74182	5.20526	5.13564	4.96313	4.45546	4.13471	5.20448	3.77834	4.06503	5.45783	2.83688	2.86715	2.47921	2.35935	2.66099	2.76006	2.61048
PAQR8	4.2421	4.30722	4.59125	4.80193	4.11867	4.27401	4.63476	3.94764	4.22955	4.20707	4.39976	3.86267	4.85069	3.93553	4.66941	3.82655	4.31422	4.57781	4.36762	3.84314	4.49888	4.5536	4.33536	3.06841	3.47088	4.31129	4.30546	3.99131	4.34432	3.37638	4.57977	4.06503	4.83762	3.23827	3.98926	4.71668	4.99337	4.19216	4.09384	4.19216	4.60152	4.44497	3.41509	2.69145	2.71959	3.09823	2.98645	3.07389	2.63749
CD27	7.88795	7.46316	8.69971	8.40114	8.32093	7.78776	7.93873	7.82773	8.49409	7.37198	8.1099	7.89527	7.70093	7.59216	8.41287	7.50838	7.80502	8.93154	7.31544	7.6215	8.03411	8.20957	9.07995	7.53896	7.19262	8.54355	8.59658	8.32324	7.61548	7.39051	7.61548	7.76917	8.48395	8.13868	7.87209	8.25651	7.97021	7.88608	8.85668	7.75235	7.45874	7.65181	4.74248	4.64973	5.91033	5.66057	6.30406	6.04665	5.56479
GDF11	2.91256	2.8202	2.97813	3.08552	2.97079	2.95634	3.06308	2.68202	2.85021	2.59455	2.66392	2.40233	2.73708	2.95957	2.87142	2.77081	2.92819	3.35861	2.6694	2.69641	2.44276	2.93211	2.72282	2.66804	2.90777	3.00583	2.83461	2.81796	2.76244	2.99187	2.98268	3.27632	3.0408	2.52359	2.88697	2.89307	3.02641	2.79698	3.07283	2.61925	2.75573	2.96805	2.13465	2.78518	2.45363	2.3289	2.74753	2.47145	2.5378
SLC7A6	3.82846	3.75048	4.36087	4.85348	4.64188	4.30546	4.25441	4.50323	4.15056	4.06609	4.3437	4.04345	4.03811	3.34411	4.24914	4.0781	3.73587	4.78225	4.09496	3.84896	4.55872	4.25561	4.71735	4.04238	4.02752	4.21852	4.59643	4.24508	4.10545	3.95883	3.63775	3.54109	4.36822	4.57781	3.95428	4.39065	4.4406	4.6615	5.03073	3.79008	3.56692	4.06772	2.67709	2.74057	2.63835	2.73818	3.18919	2.99057	3.05145
ASTE1	4.93527	5.09591	5.1175	4.91425	4.86182	5.35019	4.98981	4.97247	5.11601	4.52449	5.19476	4.59966	5.28412	5.05571	5.22826	4.71668	5.4271	4.99195	5.41735	4.90117	5.17644	5.06456	5.1486	5.08917	5.24653	5.11449	4.7533	5.17419	4.94809	4.58355	4.53564	5.00145	5.30917	5.59426	5.04471	5.31942	5.19994	5.65143	5.09954	4.53946	4.60853	5.04688	4.15889	4.20649	3.51052	3.59963	4.38208	3.67533	4.21627
PDHB	6.85957	7.15744	7.25623	7.07948	7.2698	7.0882	6.77802	7.07567	6.88198	6.84773	7.04849	6.82136	6.95616	6.74543	7.38191	6.98682	7.59839	7.23502	6.71083	6.83857	7.18206	7.115	7.15221	7.30312	7.17432	6.9537	7.15358	7.1966	7.21912	6.361	7.18992	7.24953	7.4442	7.42246	6.96488	7.14069	7.03851	7.12641	7.18992	6.82585	7.06333	7.36347	6.02408	6.46742	6.249	6.72754	5.52465	6.13333	5.86544
NIPAL3	5.31145	5.40783	5.82659	6.13148	5.83261	5.67152	5.37299	6.07861	5.65644	5.46923	6.1251	5.44324	5.30198	5.21611	5.92436	5.43998	5.92095	6.18064	5.3834	5.20837	5.95273	5.93312	5.92786	5.04249	5.12818	6.39277	5.66817	5.69167	5.63212	4.85001	5.16431	5.91033	5.64401	6.10663	5.37938	6.36505	5.99815	6.08953	6.73195	5.12212	5.37379	5.93223	3.74815	3.3431	4.59252	3.86023	4.52944	3.59171	3.75698
MRPS26	3.88343	4.3195	4.1572	4.56508	4.26996	3.90295	4.10101	4.18039	4.20476	4.07482	4.16623	3.69993	4.44497	4.22546	3.95071	4.2973	4.5682	4.28974	3.57174	3.93963	3.80239	3.68922	5.00064	4.50385	4.27632	3.98102	4.0645	4.38325	4.05183	3.63005	4.21461	4.0445	4.5855	3.82275	4.70532	4.08944	3.70436	4.02226	5.09215	3.75561	4.63222	3.85682	2.91764	2.56507	3.15825	2.49545	2.88697	3.0188	3.09437
RORA	4.36883	4.75593	3.93603	4.11752	4.53064	3.82374	3.47053	3.51901	3.9981	3.90747	5.33041	3.77881	3.04507	3.31834	4.12485	3.9184	5.06529	3.68011	3.73179	4.36703	4.58229	4.42908	4.17351	4.19499	3.70258	3.98514	4.34905	4.25842	4.4462	3.83363	4.13256	4.85842	3.84314	3.60628	4.23586	4.15777	3.53948	4.91906	4.01967	3.57133	4.59188	4.63995	1.83966	2.74668	2.31973	2.20582	2.40351	2.12168	1.92066
PPIA	5.61493	6.02498	6.39277	6.43578	5.94659	6.29257	6.10759	5.92527	5.82401	6.39679	5.89264	5.72036	6.85483	6.2424	6.46742	5.99815	6.81105	6.05124	6.08485	6.21076	6.29735	5.76409	6.33353	6.36505	5.49532	6.62447	6.4511	6.31487	5.66648	5.16055	6.15007	6.60712	6.38086	6.07588	6.38086	5.63212	6.0205	6.31982	6.15007	5.53773	6.74198	6.57131	4.19216	4.71735	4.45671	4.7553	4.07048	4.35737	4.60661
KIF21A	3.34993	3.62039	3.57938	3.52958	3.67404	3.22615	2.95181	3.46536	3.14481	2.69039	3.94915	3.02197	2.95331	2.8581	3.76278	3.00171	3.81087	3.30834	2.86554	2.79184	3.42598	3.30967	3.36515	3.11755	3.11728	3.07609	3.74954	3.9401	3.61829	3.51009	3.20113	3.30205	3.23955	2.80359	3.42016	3.29585	3.30009	3.78775	2.9299	3.00064	2.93016	4.56758	2.20088	2.30273	2.39668	2.36681	2.40705	2.5026	2.05834
LUC7L	3.3662	3.20113	3.44157	3.87061	3.96346	3.78165	3.62623	3.69814	3.40435	3.45039	3.67276	3.28433	3.30336	3.05921	3.93005	3.70436	3.43522	4.0813	3.96602	3.47622	3.57016	4.11752	3.86865	3.6133	3.61249	3.66493	3.68099	3.46939	3.47468	3.21774	3.41545	3.68142	3.50656	3.39043	4.1276	3.65616	3.63258	3.8945	3.76512	3.82083	2.94038	3.03541	3.15795	3.29682	3.34719	2.87526	3.45484	3.24918	2.70713
NPIP	4.97862	4.70104	4.73208	4.73409	4.89872	4.54421	4.65856	4.55329	4.85172	4.57305	4.83726	4.62035	5.25226	4.42693	5.16618	4.53914	5.38849	5.27148	4.13551	4.77518	4.80297	4.89662	5.30877	5.12249	4.78528	5.27692	5.35451	4.78937	4.69643	4.77379	4.66908	4.75427	5.23993	4.67299	4.87562	4.5603	4.94775	4.88394	5.14663	4.58324	4.72409	4.93563	3.02734	3.09005	3.24186	3.24995	3.5748	3.43355	3.18602
LOC399491	4.97862	4.70104	4.73208	4.73409	4.89872	4.54421	4.65856	4.55329	4.85172	4.57305	4.83726	4.62035	5.25226	4.42693	5.16618	4.53914	5.38849	5.27148	4.13551	4.77518	4.80297	4.89662	5.30877	5.12249	4.78528	5.27692	5.35451	4.78937	4.69643	4.77379	4.66908	4.75427	5.23993	4.67299	4.87562	4.5603	4.94775	4.88394	5.14663	4.58324	4.72409	4.93563	3.02734	3.09005	3.24186	3.24995	3.5748	3.43355	3.18602
PITPNC1	7.31409	7.52344	7.43856	7.63894	7.68447	7.41963	7.29634	7.3252	7.5451	7.39788	7.82773	7.33652	7.3114	7.07816	7.54202	6.79829	8.04159	7.86841	7.39642	7.52662	7.64534	7.49461	7.64055	7.67957	7.65335	7.40645	8.00034	8.12819	7.42818	7.10859	7.69761	7.05577	7.62002	7.71059	7.57331	7.50682	7.41816	7.55305	7.97021	7.10859	6.85609	7.70093	6.32669	7.21118	7.06835	6.88782	6.76237	6.70416	6.61923
LRRC47	6.6329	6.78024	7.13431	7.03725	7.0982	6.75563	6.77465	6.99056	6.96488	7.19262	6.50541	6.55766	6.54289	6.5618	7.1381	6.7254	7.05577	7.06209	6.78701	6.81685	6.80757	6.97204	6.96109	6.61809	6.52919	6.95494	6.96841	6.89853	6.60192	6.28183	6.92936	6.72092	6.7679	7.04473	6.56606	6.88782	6.92936	7.06084	6.99661	6.80868	6.46232	7.03355	5.58213	5.92612	5.35335	5.83791	4.88568	5.82484	5.71623
C5orf39	4.68243	4.60405	3.67141	4.68754	4.4876	4.9367	4.28505	4.4876	4.20592	4.16399	4.27055	3.69414	3.7309	3.77607	4.29553	3.96752	4.38884	4.42478	3.10045	3.28888	4.57464	3.98726	4.88499	3.80805	4.32365	4.64314	3.86316	3.87011	3.82944	4.15221	4.10816	4.43688	4.60791	4.29959	4.41314	4.12263	4.39797	4.04863	5.06091	4.35382	3.2837	3.93106	3.66967	3.3173	3.13664	4.26127	4.41439	3.90901	3.90747
MRE11A	4.11145	4.34965	4.04919	4.29497	5.25734	5.27107	5.30276	4.89907	4.50385	4.85348	4.17585	4.89699	4.74448	4.2042	4.76205	4.23701	4.41752	5.02415	4.06503	5.02194	4.8941	4.84865	4.93392	4.55679	5.01304	4.90385	5.21379	4.92761	4.25264	4.40033	4.4647	4.05131	5.06742	4.11035	4.45485	4.69609	4.41378	4.77415	4.7694	4.30138	4.3043	4.55806	3.57938	4.02441	3.51399	3.9981	3.63344	4.02911	4.36029
ZNF319	6.54491	5.25501	5.73425	5.75817	6.1538	5.93769	5.13491	6.18734	5.83261	5.97587	5.90853	6.3306	6.08485	6.19774	5.78825	4.98617	5.72909	6.07219	5.74533	6.3139	5.93402	6.16388	5.65899	5.96879	6.1003	6.06314	6.17597	5.97928	6.09216	6.53025	6.03132	5.523	5.66057	6.27508	5.84571	6.2906	5.8839	6.07219	5.71029	5.99631	5.78825	6.00249	6.47146	6.6664	6.99661	6.51983	6.58275	6.93792	6.17689
STT3A	5.24109	4.78296	5.71371	5.81301	5.58626	5.23277	4.91562	5.2857	5.23122	5.362	5.28802	5.00064	5.28491	4.92121	5.08541	4.92691	5.19476	5.34078	5.29349	5.52219	5.39595	5.55897	5.41574	5.18249	5.76163	4.88144	5.81047	4.8717	5.35813	4.8836	5.14247	4.9304	4.71925	4.62715	5.21765	5.51566	5.39285	5.60163	5.34384	5.27961	4.85484	5.78912	4.83056	4.00871	5.63807	4.06937	3.84266	4.35023	3.8029
KRI1	5.92877	5.59841	5.88918	6.5671	6.50438	6.31982	6.05666	5.80177	5.92877	6.10854	6.07219	5.66057	6.22517	5.77681	6.43368	5.96168	6.78595	6.50132	6.39375	6.16948	6.11765	6.49197	6.70189	6.4572	5.80091	6.3829	6.51361	6.26435	6.33449	5.64313	5.72994	6.68063	6.08677	6.23475	6.23283	6.31189	6.29448	5.69841	6.47348	5.99	5.9174	6.24808	4.21345	5.2927	4.95953	4.97109	5.24653	5.33196	4.89127
LONP1	3.68011	3.61084	3.76095	3.76651	3.94462	3.96961	3.02641	3.39117	3.41297	4.08185	3.58721	3.44344	3.65528	3.43561	3.95579	3.79524	4.33953	4.34494	3.97172	3.63258	3.53204	3.72822	3.62039	3.52286	3.58598	3.59379	3.70304	3.5194	3.65485	3.64763	3.69056	3.85137	3.65877	3.66447	3.5509	3.56022	3.38454	3.71283	4.04238	3.46019	3.47125	3.4934	2.60045	3.07147	3.15418	2.46543	2.20263	2.93461	2.23056
ITGB7	5.50582	5.84312	6.00706	6.20979	6.19315	6.0494	5.57965	5.5772	6.10854	5.73425	6.25373	5.41656	5.65817	5.10695	5.75734	4.86893	6.53132	6.49099	5.66225	5.51974	5.97587	6.42075	6.67621	5.75123	5.40783	5.99631	5.85776	6.12883	5.87339	5.18024	5.37693	5.94928	5.3541	5.80703	6.19586	5.65143	5.76247	6.08299	6.03223	5.34078	4.85982	6.22037	2.66729	3.16612	3.89551	3.82609	3.61951	3.60628	2.62266
CCR7	8.48395	8.46193	9.5926	9.36481	8.80631	9.05335	8.82384	8.97907	9.16194	8.51154	8.82102	8.78612	8.27387	7.47065	9.34545	8.08852	8.62196	9.58346	8.81508	7.94957	8.96969	9.25826	9.141	8.44295	8.06514	9.59708	9.23647	8.76949	8.35948	8.19704	8.22875	8.84478	9.36889	9.07337	8.52387	9.32258	9.33011	8.74089	10.2632	8.84478	8.0573	8.94098	4.45793	6.70747	6.65442	6.55129	8.06696	6.67294	6.57345
C12orf65	5.2819	5.69002	6.11035	5.97841	5.23048	4.94445	4.53378	5.1673	5.61416	5.11601	5.54936	5.68249	4.61619	4.16797	5.80265	5.23879	5.61165	5.52545	4.58995	4.47946	5.564	5.46111	5.52465	5.1175	4.83265	5.12138	4.90521	4.99265	5.41101	4.59061	4.94519	5.84227	5.48887	5.69167	5.95273	5.64138	5.52709	5.66648	5.81805	4.79441	5.58788	5.77942	3.43079	3.71423	3.17509	3.39471	3.65313	3.7264	3.6254
VPS53	5.13491	6.07496	5.91295	6.36408	6.59038	5.91295	5.93138	5.80265	5.88134	5.54852	6.20352	6.19965	5.03357	5.81132	5.77335	5.79167	5.77419	5.79756	5.54605	5.70018	5.96707	5.87694	5.99358	5.71865	5.97587	6.08485	6.07769	5.89176	5.61906	5.60081	6.11855	6.5146	5.19013	6.24808	5.57298	6.0585	6.20161	6.11765	6.10386	5.72384	5.69417	6.15563	5.39047	5.20448	5.53281	5.45451	5.19013	4.55108	4.42048
SMYD4	3.66008	3.69635	4.24326	3.54817	3.78071	3.56815	3.3349	3.57016	4.55872	3.84942	4.02967	3.37742	3.80852	3.67057	3.7614	4.31309	4.35904	3.54933	3.79475	4.0092	4.19844	3.77701	3.83504	3.37323	3.63087	3.62369	3.83551	3.86614	3.32848	3.48653	3.86267	3.75288	3.1895	4.02226	2.96459	3.8151	3.59919	4.02441	4.40636	3.39043	3.70706	4.6111	2.15358	3.06168	2.32994	2.66077	2.50742	2.66307	2.64985
BANK1	4.31191	5.52629	4.67206	5.78553	5.2819	4.68045	4.04026	4.82988	5.61074	4.51883	4.28566	3.66923	4.02335	5.10324	6.40995	3.31697	3.61127	5.16953	3.45561	5.99087	4.6117	3.99131	5.51487	3.76745	3.60838	5.0667	5.0712	5.30042	4.79441	4.38386	4.4236	4.76869	4.65693	4.06993	4.94376	5.22069	4.27632	4.67206	3.70889	5.0667	5.052	4.58801	3.24356	2.69081	3.44604	2.26613	2.12443	2.32707	2.65386
AKIRIN2	2.4617	2.4588	2.87828	2.41517	2.4366	2.43616	2.63813	3.06707	2.51064	2.87596	2.5914	2.75744	2.61883	2.90137	2.52851	2.48869	2.39931	2.41214	2.71725	2.45203	2.43385	2.55528	2.58453	2.53285	3.11412	2.53155	3.23736	2.9299	2.64131	2.96706	2.6034	2.23783	2.54778	2.55571	2.20124	2.74753	2.57712	2.60298	2.74214	2.68077	2.57691	2.79093	3.21215	2.34903	2.97611	2.71441	2.8493	3.20785	3.00481
CD74	9.32258	9.18269	9.36085	9.41273	9.85106	9.42462	9.57899	9.02689	9.19704	9.39302	8.8122	8.95687	9.10364	9.70521	9.75503	10.075	9.79489	9.33011	9.62849	9.31506	9.10696	9.15174	9.89388	9.63321	9.43701	9.85611	9.54276	9.62849	9.67611	8.37336	9.40485	9.5926	9.60187	9.88838	9.07657	9.32648	9.5926	9.18995	8.78344	8.94098	8.82675	9.14821	5.81972	8.09826	6.66855	7.29196	5.48145	7.05957	7.03233
DFFA	2.8769	3.03755	2.80605	3.17868	3.01465	2.88649	2.66666	2.92594	2.79117	2.63858	3.20266	2.97509	2.81522	3.01389	3.14597	2.8493	2.9356	2.96979	2.94124	2.6827	2.95782	2.55592	3.20024	2.95907	3.21245	2.85414	3.18348	3.14135	2.58178	2.52983	2.85297	2.65702	2.87454	2.76836	3.14193	2.84492	2.64711	2.90374	3.03702	2.51496	2.71725	3.0698	2.31367	3.03461	2.34038	2.45249	2.51281	2.47966	2.41707
TUT1	10.8822	11.4828	11.4539	11.4675	11.3833	11.5821	11.4675	11.2007	11.5298	11.4539	11.5641	11.3059	11.5821	11.4391	11.5133	11.6392	11.4675	11.4249	11.3059	11.4249	11.5133	11.4104	11.4982	11.357	11.2937	11.4982	11.3707	11.4675	11.2461	11.178	11.3179	11.5641	11.6191	11.3707	11.2819	11.4982	11.4675	11.5133	11.7294	11.27	11.5641	11.4249	10.0926	10.6711	10.3717	10.6049	10.6545	10.5651	10.3853
EEF1G	10.8822	11.4828	11.4539	11.4675	11.3833	11.5821	11.4675	11.2007	11.5298	11.4539	11.5641	11.3059	11.5821	11.4391	11.5133	11.6392	11.4675	11.4249	11.3059	11.4249	11.5133	11.4104	11.4982	11.357	11.2937	11.4982	11.3707	11.4675	11.2461	11.178	11.3179	11.5641	11.6191	11.3707	11.2819	11.4982	11.4675	11.5133	11.7294	11.27	11.5641	11.4249	10.0926	10.6711	10.3717	10.6049	10.6545	10.5651	10.3853
LOC642357	10.8822	11.4828	11.4539	11.4675	11.3833	11.5821	11.4675	11.2007	11.5298	11.4539	11.5641	11.3059	11.5821	11.4391	11.5133	11.6392	11.4675	11.4249	11.3059	11.4249	11.5133	11.4104	11.4982	11.357	11.2937	11.4982	11.3707	11.4675	11.2461	11.178	11.3179	11.5641	11.6191	11.3707	11.2819	11.4982	11.4675	11.5133	11.7294	11.27	11.5641	11.4249	10.0926	10.6711	10.3717	10.6049	10.6545	10.5651	10.3853
WWP1	4.57145	4.76737	5.34078	5.40864	5.27422	5.1387	4.93254	5.0631	5.10253	5.1175	5.06091	5.15389	4.86612	4.27921	5.13721	4.9474	4.98403	5.43034	4.59315	4.95953	5.37225	5.5115	5.02849	4.65035	4.43091	5.70946	4.6576	4.84173	5.09064	4.74314	4.88216	5.03504	4.82237	4.81081	4.8941	5.60328	5.53281	5.76827	5.62886	5.25263	4.52817	5.30276	4.03865	3.96752	3.62328	3.80477	3.94812	3.90147	3.82275
LEF1	7.69104	7.76227	9.07657	8.89816	7.77257	7.69761	8.10225	8.19499	8.75509	7.52344	7.99664	8.02464	7.3252	6.71534	8.50649	7.31005	7.81741	9.00741	7.49614	7.13687	8.36864	8.77237	7.9814	6.89266	6.64906	9.00103	7.91689	7.59382	7.97401	7.56862	7.42966	7.93873	8.30933	7.80852	7.75235	8.77522	8.73246	8.39405	9.15174	8.08087	7.40078	7.94234	2.94592	4.57271	5.13564	4.02911	6.48283	4.86403	5.47325
CD180	3.91694	5.28112	4.17295	5.12517	5.15982	4.52753	4.3318	5.10844	4.3002	4.46292	4.50571	4.25842	4.5682	4.03229	5.18634	4.57464	3.79379	4.82304	4.63411	5.27029	4.36208	4.24388	6.42757	4.11984	4.88635	5.28802	5.33998	5.53694	4.49326	4.18096	4.38826	4.36269	5.10542	6.00249	4.79638	5.38887	5.00582	4.56885	4.52567	4.64314	4.65624	4.31191	3.93504	3.80007	4.25027	4.11695	3.30569	4.36329	3.69635
HAUS8	2.35281	2.51711	2.9857	2.88979	2.88954	2.82676	3.18106	2.86905	3.14657	2.76289	2.60505	2.89925	2.64689	2.66392	2.54673	2.85391	3.10239	2.67991	2.78804	2.70435	2.99136	3.22615	2.62033	2.66962	3.07499	2.74954	2.53306	2.74753	2.75464	2.90209	2.90374	2.84353	3.04533	2.96903	2.66017	2.8776	2.82265	2.98903	3.31902	2.50978	2.82241	3.03223	2.23309	2.76577	2.43616	2.79451	2.85138	1.98126	2.23562
FAM50B	3.58022	3.51129	3.64037	4.19668	3.49376	3.16055	3.24823	3.37672	3.84028	3.94812	3.62795	3.08524	2.78209	3.09326	3.07063	3.22836	3.66183	3.59335	2.85903	3.34993	3.22238	2.85459	3.60463	3.22929	3.84651	3.61578	3.60755	3.12606	4.30081	3.24949	4.16	3.01336	3.41979	3.26442	3.54663	3.47163	3.69725	3.66271	3.29255	3.19167	2.87573	3.53121	2.42283	2.55974	2.55934	2.71571	2.36233	2.80806	2.29714
SLAMF1	3.51589	4.19386	4.39797	4.2421	4.51819	4.17183	3.92438	4.33301	3.6088	4.10212	4.34554	4.07154	4.23017	4.08512	3.4819	3.94712	3.9401	3.8275	3.60174	4.35561	4.7134	4.13745	4.74248	3.2417	3.77338	4.17295	4.26476	4.26877	4.0781	3.88394	3.55209	4.30722	3.39757	4.81965	4.23186	4.61875	4.02071	3.98726	4.40518	4.12648	3.5835	4.06663	2.75292	2.99238	3.1355	3.09214	3.20876	3.47622	3.02906
PDZD8	3.21336	2.45156	2.74278	3.03865	2.23719	2.69898	2.34402	2.10283	2.70371	2.68867	3.04181	3.02011	2.09647	2.34629	2.91909	2.79473	2.35561	2.3242	2.80247	3.32746	2.55382	2.80066	2.3388	2.75399	2.78009	2.52101	2.47899	2.66285	2.81411	3.48575	3.12606	2.60897	2.7291	2.11021	2.64453	3.09627	2.73468	2.6545	2.66037	2.93956	2.90727	2.87308	4.11925	3.63258	4.1572	4.22025	4.78296	4.63096	4.28332
OSBPL3	3.0304	3.59834	3.76696	3.77383	3.85732	2.87431	3.94215	3.62455	3.32848	3.84989	3.39899	3.36174	4.11415	3.73539	3.63993	3.54856	3.5308	4.11808	2.87022	3.23486	3.67404	3.29222	3.87455	3.31002	3.34033	3.44566	3.12577	3.54148	3.73224	3.50383	3.36863	4.04553	2.97483	3.3207	3.70127	3.51321	3.20691	3.84651	3.44711	3.47729	3.73313	4.00177	2.68803	3.02616	2.3776	2.55549	2.59602	2.90536	2.8646
CMTM8	2.63372	3.2728	2.48141	2.97585	2.68355	3.00037	2.56717	2.42283	2.58433	2.74123	2.63163	3.63688	3.36068	2.21982	2.8168	2.84746	2.63229	2.64088	2.30578	2.54438	2.39644	2.61925	3.2837	2.50062	2.14993	3.09823	2.74809	2.63792	2.59224	2.44299	2.97458	2.24006	2.38009	3.01517	3.15884	2.88931	3.48653	2.41611	2.81974	2.72303	2.78143	2.68824	1.86988	2.51843	2.36161	2.60045	2.54182	2.26994	1.9874
GSPT2	3.67141	4.23186	4.02698	3.71512	4.28038	3.88546	3.70569	4.21057	4.26819	4.33536	4.15946	3.32104	3.78496	3.70036	3.6129	3.9691	3.67057	4.29844	3.96398	4.29382	3.19531	4.42967	4.03127	3.46904	3.71739	3.57659	4.12099	4.31891	4.22487	3.3894	3.71423	3.92746	3.60964	3.59749	3.37426	4.1776	3.92438	3.66622	4.24152	3.72822	4.07704	3.77788	2.59811	3.12377	2.97966	3.21774	3.68526	3.18408	3.38871
ADORA3	2.32233	2.30326	2.15649	2.38519	2.62828	2.59284	2.64217	2.49523	2.31146	2.31231	2.44366	2.16688	2.06717	2.01932	2.2127	2.2161	1.92335	2.00161	2.58714	2.13159	2.34428	2.17382	2.66579	2.47345	2.52683	2.27145	2.2553	2.2086	2.01491	2.43111	2.2949	2.37567	2.10042	2.08013	2.26848	2.52014	2.13506	2.37172	2.1795	2.34272	2.29038	2.49069	4.43337	2.80806	4.10212	2.39118	3.38274	2.73751	5.58937
C6orf81	2.23309	2.04592	1.84749	2.66646	2.03621	2.05893	2.19131	1.95005	2.25924	2.04975	2.19373	2.19555	2.08491	2.34827	2.05952	2.34116	2.29992	2.09395	1.93476	1.99342	2.03883	2.24069	1.9804	2.29601	2.32313	2.15398	2.23247	2.21677	2.06717	1.91929	2.10478	1.91373	2.0625	2.23848	2.08386	2.35104	2.02853	2.2391	2.18101	2.04401	2.19131	2.09597	2.3837	2.29179	2.83094	2.37785	2.59878	2.28079	2.55571
SMPD3	2.46655	4.07048	3.15447	4.11695	3.65017	3.41617	3.48075	2.28252	3.68356	2.82382	2.9469	2.70928	4.09054	2.89901	2.63878	2.85069	2.94003	2.9133	2.79208	2.56379	2.61696	3.95021	3.36655	2.94296	3.44493	3.23924	2.73448	3.30139	3.18439	3.27439	3.0483	2.91935	3.49643	3.03091	2.33701	3.26508	2.91984	2.49157	2.84398	2.83072	3.08608	4.11247	2.37344	2.10626	2.12488	2.47832	2.11407	2.43616	2.58369
PBX4	3.22362	3.708	3.26282	3.91149	3.40399	3.65877	4.07208	3.32508	3.22207	3.94057	3.74315	3.23892	3.32978	2.90752	3.10572	2.99032	3.259	3.42381	3.15767	3.18529	3.40709	3.54427	3.84989	2.68524	3.46497	3.45186	3.50151	3.23859	3.12889	3.35407	2.94222	3.59544	3.54778	3.10266	3.53755	3.26153	2.98877	3.27632	3.39471	3.09932	3.24233	3.84076	2.69964	3.63215	2.79517	2.67709	3.48421	2.86273	2.72932
GSDMB	3.53755	3.46425	3.60628	3.99865	4.5232	3.64804	4.4076	3.93654	4.27517	3.72364	3.3448	3.39582	3.82846	3.41472	4.51638	3.5423	3.75514	4.33358	3.98675	3.98102	3.13781	4.47384	4.72644	3.19074	3.68142	3.49452	4.22431	3.99181	3.74039	3.5194	3.07471	3.25043	3.40435	4.3254	3.72006	3.49608	3.06087	3.19198	4.38884	3.0698	3.07255	4.06397	2.98494	2.54223	2.83461	3.21928	3.66271	3.13664	2.77743
MRPL49	6.36604	6.13982	5.98199	5.89443	6.30022	6.32574	6.21173	6.24523	5.76662	6.28864	6.32768	5.63972	5.64401	6.05124	6.17133	5.74264	6.16581	6.26922	5.76994	5.94041	6.06768	5.72296	6.66749	6.18734	5.87874	6.11128	6.2809	6.15103	5.81047	5.76247	5.74176	6.39079	6.39679	6.08215	6.11945	6.00884	5.44568	6.07676	6.24621	5.78993	5.75902	6.12036	5.19169	5.53694	5.79671	5.15389	5.14021	5.39443	5.39285
OXNAD1	4.00817	4.40033	4.49514	4.71604	4.48511	5.20369	5.31309	4.48009	5.01168	4.02071	4.51263	4.18771	4.02018	3.94311	4.49767	3.63818	4.61813	5.29966	4.69676	3.75142	4.03919	4.17295	4.09549	4.5855	4.39309	5.53932	5.0102	3.88844	4.37845	4.40395	3.94162	5.69002	4.85069	3.72683	4.57847	4.55485	5.01904	4.72579	5.97057	3.94215	4.07208	4.69541	3.3027	3.2702	3.30603	3.17479	4.2042	4.36515	3.5136
C9orf91	3.75048	3.99031	3.25518	4.61619	4.31772	3.57055	4.20361	3.8945	3.43374	3.72683	4.15777	3.76512	4.09384	3.7296	4.63285	4.0123	4.15221	3.76696	4.05925	3.24949	3.95529	3.55248	3.39688	4.16908	4.40091	4.45913	4.6226	3.99596	4.42908	3.47622	4.07863	3.26408	4.94237	4.78362	3.5431	3.21004	3.73859	3.58971	3.95832	3.53598	3.44044	3.70392	3.08079	3.49413	2.73708	3.55695	2.7116	3.21957	2.73968
LAT	6.76237	7.26571	7.34937	7.57495	7.86659	7.23635	7.04473	7.29634	6.97706	6.94771	7.51146	7.06713	7.10602	6.08393	7.3993	6.77236	7.76394	7.33085	6.58596	6.64263	7.25084	7.55633	7.74057	7.11867	6.64263	7.25492	7.3237	7.24696	7.3114	6.47146	6.71424	7.42246	7.29196	7.51	7.27811	7.16388	7.21656	7.14843	7.62621	6.70082	6.83039	7.32229	3.89997	4.66611	5.14625	4.90048	5.235	5.41344	5.04249
EBF1	3.38239	3.47926	2.84722	3.75048	3.04129	2.72217	2.31092	3.01958	3.67749	3.18586	2.75399	2.37589	2.78804	2.37809	3.74315	2.35834	2.3742	2.84815	2.70008	3.78682	2.96057	2.30438	4.12206	2.20789	2.75829	2.51864	3.38522	3.60964	2.4247	2.42353	3.14777	2.76309	3.17688	3.0888	2.49351	2.97483	3.16378	2.39906	2.84632	2.92744	2.70155	3.12491	1.86772	2.39503	2.41401	2.08386	2.0134	2.1019	2.1715
STAP1	3.07201	4.27517	3.29554	3.80902	3.52092	3.66579	4.02967	4.27346	4.07537	3.50501	3.39827	3.2165	4.01967	3.18529	4.11196	3.59627	3.15065	4.21057	3.87997	3.61412	3.07526	3.1425	4.31367	3.35791	3.0606	4.51391	3.87751	3.21742	3.40653	3.96752	3.07228	4.38325	4.14723	4.05605	3.76278	4.51697	3.7812	3.63303	4.29553	4.18039	3.30237	3.31564	4.24267	2.59245	2.43907	2.1851	2.55892	2.6977	2.71745
MRI1	5.50419	5.62476	6.07588	4.7971	5.46845	5.62966	5.12593	5.3462	5.55342	4.12427	5.62802	5.24264	5.09295	5.13564	5.58297	5.38732	5.40706	5.80525	5.53281	5.24109	5.12517	5.89979	5.95464	5.38732	5.3999	5.69499	5.4521	5.09591	5.71952	4.92761	4.86182	5.79756	5.3202	5.76495	5.47244	5.87786	4.35502	6.09398	5.83528	5.72208	5.50252	5.75817	4.23867	3.89243	3.6408	3.76882	4.07537	3.91985	4.47137
PHPT1	5.47895	6.19315	5.83878	6.21939	6.55661	6.11405	6.23379	5.60081	5.56718	5.49849	6.43267	5.71865	6.25183	6.32081	5.94219	6.68506	6.68389	5.53857	5.21995	5.99725	5.71371	6.0178	6.37593	6.46027	6.06499	5.88736	5.60492	6.47348	6.0585	5.07349	5.18102	6.16482	6.16388	6.66211	5.80434	5.92349	5.3478	5.6346	5.82226	5.15008	6.37495	6.07219	4.24856	5.60163	5.59175	5.47325	4.80468	5.41421	5.01453
CXCR5	4.30195	4.56692	3.86465	4.46893	4.37965	4.27575	3.25804	4.83832	4.10435	4.28795	4.44871	3.21245	4.72644	3.7309	5.39047	3.59963	3.71512	5.23952	3.99703	4.32946	3.42343	3.56935	5.58708	3.62039	4.15278	4.08672	4.81892	4.98617	3.68659	3.66271	3.82609	4.5536	4.33776	4.90866	4.39554	4.66941	4.02388	3.37849	3.71283	4.35084	3.4823	4.25901	2.4588	2.90254	3.39938	2.77786	2.9978	2.71226	3.06656
ABI2	3.26573	3.59011	3.65313	3.61454	3.79475	3.73449	3.66358	3.31834	3.57291	3.63561	3.51745	3.40543	3.06415	3.11247	3.76836	3.02932	3.45262	2.95107	3.57741	3.09463	3.55574	3.52764	3.879	3.17601	3.04803	3.91246	4.22025	4.09221	3.48615	3.15095	3.51284	3.48691	3.54387	3.48959	3.5136	3.3027	3.74771	3.79151	4.22373	3.36343	3.43335	4.00871	2.49002	2.77345	3.31834	2.72521	2.89426	2.98318	3.06924
PAPSS2	3.93407	3.00897	3.63993	3.31902	3.78449	3.67965	3.71871	3.67404	3.92438	3.70392	3.6339	4.07704	3.83603	3.6937	3.80902	4.0971	3.24075	3.18424	4.38086	3.81751	3.61371	3.92489	3.55655	3.95428	4.02647	3.46387	3.63474	3.92901	4.11035	3.17957	3.76324	3.43711	3.09045	3.77338	3.47509	3.08935	3.84463	3.79428	3.68791	3.94969	3.5622	3.17029	4.25381	5.23277	4.89907	4.96676	4.28155	4.61554	4.47445
USP11	6.24424	5.1673	5.66563	5.9635	6.40485	5.89979	5.27342	6.22896	5.83171	5.80265	6.36902	5.22973	4.94809	5.01904	6.44806	4.5791	6.31781	6.81221	6.3306	5.63629	6.06679	6.00977	6.34724	5.79756	5.71785	5.94834	6.52816	6.40897	5.86459	5.26117	5.84489	5.36521	6.13802	5.75817	6.00158	5.89176	6.15196	6.11855	6.34028	5.46524	4.95881	6.55445	3.54624	4.82575	4.5344	3.80571	4.51263	3.85928	3.96651
NUFIP1	2.60173	2.88364	2.89783	3.16495	2.92844	3.01984	2.74191	2.62118	2.58907	2.89166	2.82241	2.51691	2.93956	2.39385	2.9837	3.2252	3.13145	3.15185	2.22637	2.97255	2.99416	2.84145	3.31002	2.88203	2.75232	3.06656	2.74997	2.80427	2.44116	2.61443	2.92395	3.13204	3.07919	2.93956	3.5798	2.72196	2.85069	3.10462	3.19868	2.6788	2.88111	2.71571	2.5914	2.38829	3.02986	2.3764	2.50062	2.55273	2.50062
TMEM19	4.19961	5.09445	4.21461	4.96091	4.08023	4.1276	3.8299	3.85087	4.36579	4.71988	4.11579	3.30834	4.69744	3.94057	4.08298	4.59643	4.86543	4.34131	3.53948	4.77276	4.41003	4.18883	3.94462	3.84314	3.93056	4.50879	3.80667	4.37429	4.21461	4.22723	4.21232	4.77816	4.60726	4.06663	3.86219	4.70601	4.22313	4.22723	4.3318	3.93864	4.5344	4.72244	2.97255	2.90727	3.05465	2.68224	2.74428	3.1091	2.94813
RNASEN	4.03229	3.78586	4.14182	4.26646	3.94411	3.92489	4.13419	4.12702	3.86812	4.20934	4.20133	3.85137	3.05198	3.87011	4.60278	3.94812	4.2729	4.32602	4.44435	3.97277	4.14289	3.96602	4.46168	3.25043	3.69012	4.34554	4.35382	4.20361	3.99915	3.7309	3.85485	4.0683	3.47088	3.7702	3.79668	4.59707	4.04759	4.31422	4.48822	3.77294	4.05233	4.32423	3.33523	2.57143	2.82676	2.63415	3.15898	3.00923	2.62054
SIT1	7.00531	6.77917	6.46538	6.73085	7.36067	7.31544	6.54596	6.70305	6.74316	6.60086	6.90915	6.827	7.11241	6.7927	7.50682	6.75447	6.60399	7.42678	6.51886	5.88134	6.59977	6.94649	7.71059	6.7972	6.77575	7.20184	7.25219	6.7972	7.07206	6.16581	6.4839	7.28778	6.96361	7.21259	7.34795	6.72092	6.22896	6.44907	6.99172	6.3364	6.23379	6.10566	4.52567	5.06164	5.33196	5.39123	5.78033	5.63629	5.11373
MYCBP2	8.55855	8.36404	9.33793	9.20775	9.05666	8.91931	8.50907	9.04656	8.79772	8.71628	9.19704	8.24151	8.75216	8.24578	9.07995	8.6042	8.81508	9.26576	9.00741	8.68082	9.00103	8.97907	8.98546	8.24578	8.62458	9.10025	9.08997	8.91931	8.76367	8.2805	8.58641	8.78612	8.3572	8.2805	8.42692	9.03033	9.16194	9.26188	9.16194	8.61669	8.23095	9.23293	6.75336	6.95494	7.30453	7.0646	7.09693	6.70862	7.31409
KLF11	3.17417	4.13202	4.3306	3.13722	4.11925	3.8029	3.81372	3.46792	3.7296	3.74683	3.80949	3.19105	3.98566	3.47886	3.12268	4.66212	3.78729	3.65485	3.547	3.85238	3.22989	3.52641	3.40577	3.26442	4.1087	3.58228	3.69324	3.64635	3.06953	3.12861	3.877	3.65836	3.03012	3.64212	2.82084	3.68966	4.00653	3.83225	3.14481	3.24573	3.54546	4.18995	2.27643	2.9361	2.75551	2.74428	2.4545	3.41909	2.85228
STRBP	4.91145	4.89338	4.3943	4.55038	5.24806	5.01097	4.25143	4.89338	4.87597	5.03873	4.54971	4.13039	4.43934	4.08723	4.61364	4.46708	4.42048	5.35019	4.68887	4.99337	4.67846	4.79441	5.55575	4.18039	4.30896	5.44889	4.75395	5.56234	4.54131	4.5051	4.58355	4.50754	5.09215	4.48698	4.99411	5.09807	4.42597	5.10031	4.46833	5.31389	4.09658	4.63542	3.27216	3.27184	4.22955	3.52998	3.75875	4.05925	3.74543
ACVR2A	3.15677	2.97079	2.9376	2.99391	3.13175	3.30469	3.02379	2.98774	2.88225	3.18106	3.16581	3.33353	3.63046	2.68202	3.15037	3.65017	3.223	3.1425	2.49783	2.94813	2.98068	2.92008	3.00609	3.19716	2.86018	3.17898	3.1425	2.66666	2.8009	2.56994	2.85459	3.39976	2.74775	2.5956	2.3365	3.12406	2.77239	3.40941	3.14749	2.84076	3.15912	3.2063	2.03271	2.1684	2.31475	2.33493	2.32707	2.71054	2.28955
MTHFR	4.45913	4.79985	5.01377	5.02415	5.37772	4.8292	5.01904	4.83546	4.59446	4.78494	4.5682	5.2581	4.93881	4.47076	4.55485	4.55742	5.08917	4.88499	4.93184	4.97035	4.74515	4.90385	4.93953	4.81081	5.05872	5.03801	5.06383	5.15833	4.71796	4.89488	4.29382	5.00799	4.69876	4.97613	4.67653	4.77619	4.59188	4.65102	4.72978	5.03284	4.59643	5.00799	3.96501	4.31129	4.5288	4.83477	4.17814	4.33896	4.19556
ZNF202	2.44185	3.01906	2.81411	3.14687	2.81974	2.70008	3.04617	2.74888	2.93808	2.94987	3.09381	2.18546	2.85903	2.03408	2.99624	2.99187	2.80518	2.72543	3.16972	2.66244	2.85093	2.83621	3.30039	2.736	2.6675	3.04263	2.61135	2.88979	3.1757	3.08299	2.77303	2.94615	3.28242	2.64067	2.85739	3.3173	3.2165	3.08636	3.26344	2.70608	2.78009	2.9766	2.11649	2.68524	2.08968	2.16329	2.19591	2.17574	2.3986
BLK	4.83832	4.48511	3.51707	4.05657	4.09274	4.35676	3.56497	3.46757	3.8721	3.9568	3.47729	3.18707	4.11925	4.83056	5.47244	3.4126	3.75332	4.53378	3.45375	4.49825	3.41545	2.6566	5.76662	3.28433	3.52641	3.99288	5.31309	4.88074	3.11841	3.50305	3.94311	4.83477	4.11867	3.38589	3.43561	4.55422	3.07637	3.77248	3.33454	3.708	3.81182	3.75832	2.88577	2.74035	3.2731	2.45903	2.33102	2.51691	2.91086
PCCA	3.16732	3.19683	3.29716	3.59252	3.62837	3.04316	3.3894	3.63605	3.62328	3.86762	3.4624	3.26442	3.26736	3.61412	3.28955	3.4567	4.05285	3.05465	3.2853	3.30039	3.32848	3.30801	3.28825	3.44417	3.55129	3.66447	3.1492	4.07482	3.46904	3.25804	3.5517	3.23021	3.83695	3.67276	2.67624	3.56935	3.25965	3.49721	3.44819	3.58929	3.01801	3.90448	2.40542	2.40916	3.18647	2.66857	2.60465	2.93785	2.42516
GPR183	3.63258	5.38887	4.48698	4.95808	4.37429	4.04863	3.6857	4.0645	4.84515	3.87554	4.84796	4.43934	5.04615	4.84724	4.78017	4.72713	4.88286	4.79106	3.49491	4.46292	4.87378	5.31309	4.6576	3.37991	4.2497	4.93184	3.57938	3.89146	4.17016	3.84942	4.53758	6.20437	3.61044	4.30896	4.9818	4.98546	4.07482	5.24806	4.23298	4.73575	4.96091	4.66341	2.12399	3.01906	2.33364	2.31738	1.92716	2.34352	2.38494
C17orf79	2.6992	3.35444	3.0333	3.22989	2.85715	3.0858	2.88577	3.54109	2.91565	3.76928	2.94174	3.18982	3.03972	2.77764	3.15997	3.32206	3.19778	3.12833	2.96483	3.30402	3.22805	3.1757	3.40653	3.37112	3.39653	3.5213	3.34993	2.94962	3.05789	2.73882	2.86273	2.90632	3.66401	3.28306	3.64635	3.14777	2.98852	3.06788	3.05572	3.07554	3.50227	3.24141	2.61526	2.85274	3.22087	3.0333	2.64239	2.98241	3.19291
SAP30	3.2853	2.92175	2.92868	2.92468	2.98619	3.11469	3.32848	3.24141	2.88743	2.92644	2.83206	3.03729	3.11469	3.74591	2.75399	2.84815	3.02906	2.85367	3.20356	2.69145	2.91012	2.70327	3.21742	2.75551	2.98826	3.13233	3.20387	3.02906	3.14716	3.10377	2.88907	2.67493	3.24791	3.15563	3.24544	3.21555	3.0775	2.81773	2.9978	2.87666	2.97865	2.91209	4.32125	5.04025	3.99703	3.81897	3.82229	3.99596	5.21148
CPA3	4.76607	4.90117	3.9095	5.52219	4.50446	2.50172	4.66611	1.84749	3.25074	4.15221	3.78165	4.5663	2.12353	4.23468	2.97789	3.2442	4.6117	3.38347	3.93553	4.33005	2.68908	4.96243	2.97534	2.72564	3.42195	3.28624	2.85949	2.84468	3.04803	3.40833	3.38063	2.18951	4.55299	4.16678	3.18499	4.40698	4.14508	4.6175	2.77743	3.06335	3.40258	5.22973	1.87987	2.05593	2.05096	2.10528	2.06661	3.56457	2.06372
INTS7	3.04643	3.02173	2.40233	2.96855	2.99674	2.77854	2.47099	2.49587	2.90467	2.62786	2.61092	1.94426	2.31999	2.57441	2.51843	2.67924	2.84445	2.82312	2.60236	2.81364	2.41424	2.67968	2.879	2.58115	2.54268	2.84722	2.45203	2.61653	2.8045	2.36629	2.99339	3.11161	2.71959	2.48805	2.5465	2.70713	2.6921	2.63372	2.9996	2.78409	2.8604	2.98545	2.11021	2.01718	2.12284	2.01932	2.34928	2.1415	1.94426
BCAT2	3.01672	3.35339	3.23236	3.39757	3.6408	3.24324	3.5529	3.51861	3.48075	3.71147	3.23955	3.1754	3.51009	3.59295	3.10544	3.2051	3.5835	3.82704	3.43296	3.52559	3.44781	3.27857	4.22781	3.18289	3.90396	3.58187	4.07048	3.82229	3.77203	3.19228	3.41367	3.50383	3.61537	3.65748	3.3349	3.57699	3.36068	3.72274	3.28723	3.26925	3.82471	3.91793	2.76487	3.30039	2.87947	2.88295	2.77987	3.20266	2.69942
TCF7	7.73887	7.65181	8.93779	8.48149	8.57405	8.56114	7.99664	8.17605	8.55353	7.61237	8.59917	7.72726	7.69104	7.09565	8.88052	7.0882	7.81191	8.93475	7.92775	6.82352	8.07483	7.9759	8.30933	7.75068	7.2443	8.44777	8.50403	8.2435	7.90066	7.2698	7.71393	8.15718	8.5139	8.32997	8.08087	8.42453	8.79197	8.48149	9.21466	7.50233	7.00776	7.77085	3.49148	4.97035	5.07423	5.21917	6.63948	5.43998	4.98837
ABHD15	4.16564	4.37724	4.29959	3.82566	3.44891	2.89214	3.50969	3.64169	3.78449	3.49954	3.98462	3.73631	2.82767	4.15166	4.38884	3.58432	4.94169	3.28856	2.97432	3.74451	3.93915	4.25082	3.47088	3.25583	3.29255	3.30834	4.21172	3.84603	3.65704	3.30368	4.05978	3.74815	3.45862	4.04185	2.92346	4.09384	3.64931	3.74771	3.32377	3.31434	3.17417	5.17419	2.39953	2.34629	2.38082	2.25679	2.07851	2.82357	2.31633
OSGEPL1	3.09298	3.94057	4.09441	3.52641	3.71104	3.75288	3.51244	2.9111	3.9401	3.18259	3.41689	3.22805	3.47426	2.91355	3.49954	4.05815	3.56734	4.03021	3.45262	3.71062	3.55737	3.64342	3.23701	3.30967	2.88412	3.86219	3.22836	3.84314	3.09654	2.90606	3.22773	4.13256	3.12377	3.61871	3.07946	3.55818	3.50033	4.05393	4.12099	2.96557	4.11925	3.37638	1.93972	2.09799	2.20824	1.84214	2.17649	1.88897	2.33726
KLRB1	5.78733	7.47514	5.89176	6.03487	6.69182	5.89176	6.01067	6.08485	6.01067	7.08327	7.79451	6.60503	6.46939	5.55259	6.06131	6.1529	7.82269	6.5523	6.01603	6.97582	6.78139	5.44568	6.52402	6.13244	6.0431	5.41735	6.30307	6.97087	5.84744	6.07038	6.9152	7.83113	6.70862	6.77347	6.93911	6.90915	6.54915	6.70862	6.42467	5.97147	6.96109	6.18252	4.1467	4.02335	3.41437	3.29353	3.06869	3.85338	3.00298
CLOCK	3.19321	3.4101	3.23517	2.90869	3.34754	3.53989	2.78564	3.11841	2.9145	3.56181	3.40973	2.93932	3.60797	2.95381	3.07837	3.32575	3.67617	3.23985	3.27248	4.32423	3.31663	3.26153	3.42823	3.15009	3.89749	3.42417	3.90197	3.58598	2.9262	3.16732	3.3489	3.2476	3.37991	3.63131	3.17929	3.05223	3.18289	3.74175	3.11812	3.35757	3.30435	3.71559	2.63792	3.07444	3.00923	3.19381	2.9068	2.65765	2.80762
APBA2	3.24823	2.66688	4.21796	3.47622	3.29716	3.76512	4.08996	3.20113	3.55129	3.00481	3.32445	3.53834	2.92918	2.46125	3.46571	3.29156	4.17074	4.18266	2.80784	2.5674	3.50033	4.2497	3.29682	3.08027	3.24141	3.97432	4.15221	2.93857	3.1425	3.56144	2.67448	3.35026	3.61951	2.9713	2.5499	3.71918	3.11301	3.58228	4.24677	3.06142	3.40013	3.31101	2.2845	2.6906	2.26106	2.05654	2.64152	2.15568	2.09547
AHI1	3.70036	3.87946	3.34277	2.73361	4.39309	3.93654	3.6339	2.97483	4.17469	3.94261	3.77563	4.21684	3.36689	4.0797	4.99775	3.98926	3.90747	4.53501	3.906	4.53819	4.87939	4.35023	4.2973	3.35128	3.70036	3.68054	3.13864	4.49265	4.21402	3.00871	2.98748	3.15155	3.20753	3.2143	3.41617	4.02967	3.24699	4.30254	4.60726	4.22202	3.29488	4.20074	2.54203	2.13159	2.80405	3.00351	3.28655	2.40255	2.19627
MTA1	3.29286	3.73859	3.3224	3.44929	3.5431	3.49452	3.51901	3.35094	3.81557	3.84266	3.42381	3.01258	2.98697	3.18046	3.42053	3.90295	3.77476	3.26153	3.37357	3.90046	3.14076	3.79245	3.59502	3.38662	3.57818	3.42528	3.18198	3.55778	3.31765	2.85645	3.64212	3.61044	3.86913	3.46826	3.49264	3.97532	3.26282	3.32816	3.70525	3.23701	3.88146	3.46351	2.0375	2.39189	2.21509	2.79517	2.12797	2.2161	2.46281
ADSL	6.14449	7.40795	7.05208	7.36486	7.21259	7.31683	7.17169	6.69629	7.1979	6.46232	7.03481	6.95494	7.44146	6.86427	7.19528	7.40511	7.26714	7.03725	6.8761	6.92465	7.23769	6.90563	7.17812	7.13038	6.79494	7.11373	6.78024	7.17948	6.71981	6.25373	6.86909	7.55943	7.589	7.51605	7.09693	7.32664	6.86072	6.93307	7.63099	7.04473	7.33228	7.03108	6.01872	6.24715	6.09757	6.04849	6.13333	6.20254	6.20523
RASGEF1A	3.28955	4.16174	3.5622	3.76007	3.96602	3.51129	4.00871	4.03182	3.76278	3.98566	4.09549	4.38942	3.84989	3.89146	4.11808	3.31203	3.91051	3.5909	4.05393	3.53989	3.68746	3.73004	4.2659	4.11525	3.94462	3.66622	3.847	3.79475	4.155	3.74999	4.30776	4.27055	3.35128	3.69012	4.32656	3.51707	3.45599	3.64123	3.34513	3.57215	3.708	4.47384	4.38701	5.43592	4.68692	3.3349	5.09064	2.8769	5.97234
PIGS	7.73231	7.63894	8.02646	8.30703	8.19499	7.83472	7.86659	7.96094	7.59695	8.29592	7.6549	7.68942	7.83646	7.51605	7.87028	7.68942	8.04938	7.99477	7.92967	7.75068	7.94414	8.11607	8.14279	8.06311	8.04744	8.0573	8.20123	8.05136	7.9814	7.55787	7.76062	7.71722	7.64701	7.82773	7.60629	8.01174	7.78009	8.2805	8.09438	7.88255	7.40645	8.1099	7.4139	7.37627	7.18206	7.4139	6.65335	7.20184	7.02001
EIF3E	8.32544	9.78489	9.24394	9.44934	9.20423	9.31122	9.40485	8.85367	9.41654	9.31506	9.556	8.89816	9.31882	9.20423	8.89816	9.72952	9.06332	9.36481	8.85668	9.00424	9.50387	8.96969	9.00103	8.92526	8.82384	9.55165	8.72729	8.90435	8.77522	8.76367	9.13064	10.2955	9.79993	9.44526	9.46576	9.70521	9.20775	9.57442	9.98133	9.00103	9.86658	8.76949	7.8156	7.95703	7.3252	8.03411	7.77593	7.94414	8.43603
EVL	6.64797	7.12375	7.40363	7.26571	7.6549	7.22969	7.17812	7.40221	7.29492	7.28778	7.6215	6.82585	7.16911	6.80649	7.44719	6.67841	7.58123	7.76572	6.64263	6.95984	7.40645	7.42527	7.60149	7.01755	6.71197	7.75068	7.46019	7.3993	7.24565	6.56606	6.96109	7.17948	7.1034	7.31821	7.1979	7.4109	7.14843	7.42387	7.3252	6.70527	6.57449	7.27811	4.03494	4.82033	4.35382	4.55038	5.47168	5.21227	4.63801
GALK2	2.89637	3.06735	3.23395	3.14657	3.47088	3.11585	2.7399	2.98619	2.85622	3.21742	3.21154	3.05789	2.62203	2.87806	3.12012	3.40543	3.39079	3.19351	3.0781	3.01026	3.13292	2.91135	3.20206	3.29087	2.99729	2.9138	2.73621	3.48421	3.61789	2.87735	3.11103	3.34137	2.69254	2.96179	3.02668	2.90231	2.9152	3.50268	2.98619	2.75038	3.04775	3.78308	2.50763	2.66372	2.71938	2.45306	2.61092	2.62622	2.63206
PPM1K	2.95611	3.83933	4.10212	4.14289	3.63005	3.51512	3.6191	3.38662	4.32656	3.97172	4.12206	3.32206	3.33285	2.90916	5.22973	3.64592	4.61554	4.27401	3.89397	3.85338	3.98053	3.88546	4.21057	2.88649	3.22805	4.07313	3.57857	3.47963	3.27632	3.87799	3.61454	4.0123	3.6129	3.21957	4.12702	4.29671	3.80619	3.25392	4.82853	3.35128	3.35304	4.08996	2.30767	2.37687	2.56486	2.28367	2.42746	2.19202	1.90364
PURA	5.20918	6.12224	5.93495	6.23379	6.65551	6.13982	5.74013	5.85092	5.50582	5.51068	6.03758	5.38016	5.80008	5.28802	5.66312	5.54936	6.26435	6.5806	5.70697	5.87521	6.03848	5.94041	6.25183	5.98105	5.62966	6.50541	6.05124	5.66563	5.69674	5.2169	5.98555	6.54392	6.0858	5.60909	5.94928	5.85437	5.64984	5.81887	6.8655	5.31708	5.66057	6.10759	4.4119	4.74448	4.37488	4.70532	5.15613	4.97826	4.69475
FOXO1	6.83389	5.35968	6.49605	6.67185	6.62337	6.72754	6.208	6.83039	6.41184	6.38784	6.67071	6.26533	6.32768	6.2299	6.82023	6.0913	6.49708	7.27666	6.827	6.35803	6.65996	7.0065	6.93307	6.49	6.55766	6.96721	7.16524	6.82469	6.39174	6.22803	6.41481	6.32574	6.1922	6.36505	6.47246	6.73195	7.20858	6.70305	7.08575	6.37199	5.71111	6.62771	4.96749	5.91468	5.83352	5.86123	6.33449	5.6993	5.38732
ACTR5	3.87308	3.69459	3.79199	3.27664	3.62078	3.75832	3.36242	3.74591	3.6212	3.90801	3.98411	3.30024	3.76745	3.48307	3.17176	3.74543	4.0645	4.31367	3.97683	3.74862	3.99231	3.50579	4.11579	3.89194	4.18487	3.74224	4.00333	3.64037	3.91743	3.69858	3.60838	4.19443	3.708	3.84463	4.00762	3.78914	3.96247	4.03127	4.08298	3.44308	3.58762	3.83363	2.95707	3.15504	3.28306	3.68616	2.77104	3.47388	3.63519
SLC9A3R1	8.67532	7.69104	8.63486	8.47922	9.08332	8.33445	8.31388	8.57149	8.2435	8.55613	8.45011	8.34594	8.34355	7.78957	8.65882	7.96449	8.74373	8.85966	8.2936	8.50907	8.49648	8.54856	8.69709	8.44777	8.51154	8.53853	8.94719	8.71628	8.53102	8.40348	8.73246	7.87905	7.96094	8.20543	8.82675	8.06117	8.09438	8.48904	8.38264	8.63486	7.72561	8.62458	7.00283	7.07331	7.63894	7.65823	7.56862	7.14331	7.62621
SCML1	2.53716	3.21712	3.13494	3.56298	2.97154	3.13352	3.05119	3.2054	3.52092	2.8639	3.01543	3.07417	2.87642	2.59245	3.63258	3.2066	2.82517	3.17957	2.63184	2.81226	3.25965	2.81614	3.11555	2.70435	2.41986	3.02039	2.82767	3.10795	2.70412	2.64282	3.08524	4.07595	3.16113	3.43005	3.04181	3.56651	2.96654	3.22119	4.17414	2.8818	3.25296	2.8853	2.32707	2.85881	2.42883	2.25221	2.84306	2.49975	2.7688
MYEF2	2.30019	2.56656	2.12621	2.56101	2.56486	2.76333	2.20263	2.60067	3.21399	2.62559	2.99442	2.41493	3.70612	2.52166	3.16642	2.51259	3.10377	3.47926	2.52317	2.39409	2.70756	2.9469	2.65386	2.48054	2.65007	3.04803	2.79004	3.08468	2.57525	2.48428	2.38997	2.71012	2.58781	2.72954	2.26525	2.46455	2.80226	2.47767	2.55445	2.5322	2.445	2.51	2.08386	2.99109	2.24255	2.2744	2.30299	2.02853	1.95124
VPREB3	4.70934	5.29428	3.33591	4.84447	5.34938	4.83056	3.30435	4.96023	4.13579	4.06188	4.36391	3.0408	4.80675	2.57037	5.75305	3.19321	3.89243	5.06091	3.74084	4.5701	4.08407	3.30173	6.32479	3.03066	3.89194	4.33301	5.4102	5.45614	4.13965	3.81848	4.0889	3.66537	5.238	4.47384	5.19775	4.73774	4.17523	3.51629	3.90295	4.02335	3.68313	3.81042	2.73796	2.10873	3.63215	2.71938	2.49328	2.88553	2.26994
PRKCQ	5.5287	5.90944	6.57864	6.39784	6.14267	6.03575	5.79833	6.24621	6.18158	5.87694	6.43578	6.01518	5.93312	5.39595	6.49399	5.65228	6.54596	6.38189	5.90334	5.85604	6.39277	6.72864	5.82754	5.54436	5.03432	6.19681	5.83005	6.05213	6.31085	5.50983	5.77335	6.02141	5.46923	5.7393	6.15743	6.50438	6.06859	6.60292	6.35903	5.7435	5.53365	6.36998	3.01906	3.88946	3.15214	3.32816	4.24677	3.17001	3.59878
SARM1	2.74494	2.67515	2.97736	2.89237	2.77899	2.65513	2.80806	2.66307	2.62138	2.53134	2.59898	2.94074	2.76969	2.78143	2.87047	2.97789	2.96179	2.94863	2.59708	2.82676	2.90397	3.18857	3.08608	3.22743	2.99935	2.6848	2.58822	2.9169	2.9068	2.61175	2.81727	2.95957	2.63142	2.24608	2.87237	2.57814	3.00298	3.00481	2.60361	2.43362	2.76136	2.68887	2.2188	2.35359	1.98126	2.29798	2.39574	2.25711	2.1212
HEATR2	3.51629	3.22423	3.02826	3.46609	3.31902	3.18707	2.95535	3.35128	3.58971	3.15037	3.49608	2.52424	2.74558	2.90209	2.80851	2.82128	3.58144	3.43079	2.89615	2.97611	3.11441	3.33999	2.94347	3.00715	3.26057	3.10321	3.4408	3.19959	2.68824	2.98068	3.31869	3.49109	2.78718	3.54507	2.75059	3.44711	3.35966	3.02249	2.91307	3.04589	2.85787	3.69769	2.31763	2.20789	2.23436	2.46102	2.39457	2.06949	1.80881
MOBKL2C	4.71407	4.59575	4.34554	4.5344	4.58421	5.01377	4.68692	5.15046	4.23926	4.67782	4.40882	4.64646	5.18709	4.4193	4.67396	4.72118	4.51515	4.62195	5.20295	4.85414	4.85001	5.0527	4.75593	4.95016	4.94667	5.08541	4.92052	5.02045	4.97181	4.78903	4.28737	4.54779	4.76478	4.64711	4.72512	4.56948	4.47884	4.58929	5.14097	4.55299	4.60916	4.53003	5.10468	6.32282	6.25183	5.3462	5.29349	5.78553	4.70934
CHIC1	2.33469	3.43747	3.66097	3.04803	3.15302	2.91788	3.05545	3.06087	3.30075	2.79676	3.01646	2.79117	3.16672	2.83531	3.02379	2.9186	3.04156	3.3217	2.46477	3.32377	3.21774	3.00688	3.01204	2.92744	2.90583	3.15504	2.9356	3.01826	3.59211	3.06628	2.92032	3.22362	3.31402	2.72045	3.00481	3.21461	2.94764	2.9996	3.54348	2.98927	3.21867	3.29255	2.40566	2.04526	2.17344	2.1684	2.24194	2.23848	2.68181
ISY1	5.89887	5.53447	5.3462	5.59673	5.30995	5.71865	5.72036	6.02948	5.72296	5.86544	5.71865	5.65899	5.78116	6.16018	5.70529	5.78553	5.28335	5.70697	5.58131	5.79589	5.90062	5.64313	5.84397	6.29825	5.81972	5.60829	5.70187	5.79589	5.29031	5.78203	6.10386	5.47647	6.0585	6.09304	6.24139	5.61989	5.96168	5.90334	5.77942	5.63212	5.94132	5.5435	6.02498	6.09304	6.26435	6.11677	6.12603	6.07496	5.90944
CD5	6.5146	5.72909	6.82817	6.87728	6.79829	6.40995	5.90503	6.57236	5.84919	5.93402	6.27116	6.27993	6.99172	5.15613	6.66855	5.39443	6.21173	6.68281	6.31781	5.73848	6.74316	7.23769	6.7477	6.02948	6.0007	6.71424	6.73862	6.49099	6.56606	5.96614	6.35609	6.05666	5.66982	6.80421	6.22615	6.90206	6.32479	5.87255	6.49605	5.9741	5.40384	6.32382	3.07946	3.85137	3.97892	3.99288	4.79914	3.96247	4.02226
TSFM	4.3851	4.98617	4.42478	4.9797	4.68887	4.74586	4.57271	4.35144	4.80604	4.79239	4.89127	4.5772	4.39369	3.99649	4.70268	4.52069	5.37855	4.78362	5.04471	4.5344	4.36762	4.63734	4.98329	4.37845	4.47201	4.43444	4.37124	4.78835	4.44931	4.06503	5.09736	4.74046	5.42791	5.01168	4.48636	4.55679	4.82304	4.93321	4.7391	4.70005	4.94809	5.12286	3.60838	3.8199	3.88647	4.11579	3.47352	3.42636	3.86316
GLTSCR2	10.9398	11.2819	11.4982	11.3315	11.4675	11.4539	11.3968	11.357	11.4539	11.3315	11.4982	11.357	11.3833	11.4982	11.4828	11.3833	11.5821	11.5821	11.3707	11.3059	11.4539	11.4675	11.6	11.2819	11.3833	11.5298	11.3968	11.4104	11.3444	10.9208	11.2461	11.3707	11.4391	11.4104	11.2237	11.3707	11.3833	11.2007	11.4828	11.0605	11.2007	11.5298	8.34823	9.69018	8.93779	9.63778	10.0987	9.57899	9.45777
C1orf107	3.15214	2.93486	2.89853	3.10045	2.9464	3.35514	2.96082	3.02563	3.47622	2.85691	3.24106	3.223	3.02906	2.84678	3.68746	2.91812	3.42563	3.40614	3.00794	3.32445	2.7706	2.98094	3.42749	3.82704	3.26475	3.05572	3.47548	3.68271	2.80204	3.03091	2.59054	3.27534	3.28888	3.03223	2.70842	3.4397	3.12917	3.40224	3.20846	2.83688	3.03702	3.22582	2.47525	2.6992	2.3673	2.40613	2.6943	2.36135	2.48958
MS4A1	3.9563	5.07803	3.62878	4.74248	4.07423	4.31191	3.13579	4.31251	4.62582	4.23867	3.27151	2.62097	3.2327	4.65035	5.4239	3.43822	2.80381	4.40215	3.24918	4.79638	3.18439	2.66857	5.12058	3.04027	3.18797	4.18266	4.32187	4.71207	3.84028	3.5835	3.54584	4.02805	3.7962	3.98777	3.34857	4.82786	4.00177	2.94764	3.40081	4.43444	3.66447	3.4823	2.40683	2.03551	2.70586	2.18916	2.10676	2.60361	2.45813
SH2D1A	2.89472	4.06558	3.77294	3.78914	3.3173	3.6254	2.92346	2.48827	3.94969	3.06032	4.68243	3.80996	3.00325	3.74039	3.94561	3.03118	3.50305	3.35339	3.00741	3.30569	4.35844	3.39653	2.81388	3.05921	3.01026	3.43747	3.00636	2.90397	3.45112	3.02223	3.49681	4.91425	3.55818	3.64123	3.62369	3.5316	3.29255	3.59132	3.94561	3.28689	4.11196	3.37218	2.26465	2.37371	2.3866	2.1019	2.40303	2.37247	2.03621
RNMT	3.75875	3.57779	4.06717	4.06885	4.16174	3.75786	3.6614	3.76745	3.73179	3.84509	3.64763	3.725	3.46826	3.47125	3.79058	3.28274	4.07758	3.90046	3.36275	3.61044	3.92136	3.71236	3.77203	3.70258	3.58681	3.88844	3.39327	3.36105	3.6191	3.23606	3.72094	3.31834	3.84124	3.7309	3.34033	4.0889	4.06397	4.1049	3.78165	3.46757	3.8716	3.81943	2.87596	2.93735	2.62602	2.62807	2.43134	2.55828	2.43021
CD274	2.68247	2.59033	2.26733	2.32994	2.76027	2.57399	2.53653	2.45044	2.40845	2.21509	2.40139	2.37567	2.49394	2.40279	2.20789	2.23087	2.34195	2.32341	2.58306	2.39239	2.24918	2.27817	2.23815	2.42375	2.43316	2.4963	2.4119	2.38542	2.69556	2.35002	2.12577	2.31526	2.65702	2.61485	2.26436	2.28784	2.44816	2.21374	2.14274	2.46699	2.38829	2.42375	2.56143	2.60795	2.49351	2.7981	2.4922	2.57691	2.82607
ABI3	4.97181	4.23077	5.33591	4.36762	5.94928	5.21227	5.08541	4.93459	4.01442	4.67396	4.96822	4.91494	4.87803	4.88216	5.31784	4.57145	6.26631	5.0102	4.82643	4.87735	5.12138	4.40335	5.08027	6.24808	5.32885	5.02705	5.36361	5.25501	5.54852	4.41633	5.21841	4.94809	4.61875	5.57051	4.88286	4.65955	4.82103	4.95385	4.13854	4.68109	4.52632	5.51487	3.3308	4.16174	3.69146	3.72822	3.55536	3.99231	2.98191
NACA2	8.30703	8.87163	8.99183	9.07337	8.89226	8.85075	8.82675	8.49409	8.96969	8.83284	8.64529	8.91931	8.59658	8.42692	8.74373	9.15174	8.66162	9.10025	8.50907	8.49894	8.69709	8.86868	8.92526	8.86566	8.63236	9.19363	8.71351	8.92526	8.88052	8.09634	8.35268	9.04995	9.03348	8.99183	9.05992	8.69435	8.68357	9.09339	9.07995	8.77522	8.90739	8.46193	7.55787	7.77425	7.60312	7.76741	7.79451	7.91329	8.20742
SNAPC4	3.23985	3.07864	3.30075	3.22087	3.31663	3.54427	3.2702	3.54624	3.23768	3.23174	3.27566	3.28338	3.48268	3.61994	3.37672	3.32038	3.3465	3.38731	3.29748	3.36759	3.11643	3.39255	3.47886	3.61371	3.87997	3.24854	3.62581	3.56144	2.99109	3.2792	3.0844	3.0985	3.39186	3.6088	3.13145	3.57459	3.0188	3.21867	3.63905	3.12268	3.23701	3.233	2.72608	2.68673	2.91184	3.02407	3.22207	2.82265	2.92419
MDFIC	3.74954	3.8588	3.75652	4.21517	3.62753	3.05815	3.91149	3.20024	3.77294	3.39976	4.05131	4.0092	3.73859	3.6614	3.50501	3.80146	3.35721	3.19747	2.96855	3.4873	3.46866	3.55331	3.61454	3.26799	3.39792	3.20876	3.67185	3.95173	4.04079	3.36034	3.45077	3.64424	3.52803	3.3662	3.65528	4.16564	3.87359	3.59919	3.48805	3.4397	3.98102	4.30138	2.96654	3.14164	2.9376	2.72393	3.07444	2.68952	2.69297
LRRC33	4.27694	5.14625	5.64227	6.12314	5.82754	4.86679	5.13038	5.27806	4.68692	5.29659	4.72579	5.15536	4.53064	5.14475	4.86403	5.31708	5.5214	4.40152	5.82567	4.44559	4.63031	5.47168	5.72735	5.01975	5.53365	5.13038	5.47244	4.89127	4.75054	4.59446	5.01975	4.56063	4.72118	5.79331	4.56508	4.62195	4.84865	4.89127	4.36029	4.5855	4.80126	5.70358	3.3163	4.32067	3.51784	4.22723	3.44711	4.31251	3.6216
TGFBRAP1	3.053	3.68922	2.96508	3.70127	3.49264	3.1959	3.14392	3.18857	3.09544	3.03541	3.56734	3.0775	3.17386	3.09903	3.52015	3.26925	3.89095	3.547	3.58929	3.47125	3.25327	3.90346	3.49302	3.83086	3.55331	3.53908	3.96651	3.58061	3.12072	3.06735	3.3894	3.75379	3.46904	3.83695	3.74498	2.97281	3.1422	3.85087	3.23606	2.88697	3.18198	3.68441	2.62538	3.2853	2.80066	3.12945	2.28338	2.53759	2.66285
DOCK9	3.49264	3.92849	4.40033	4.19844	3.85338	3.51399	3.52958	3.72727	4.40091	3.39043	3.61084	3.5308	3.06497	3.47277	3.86564	2.74057	3.41874	4.93809	3.13693	3.35721	3.45787	4.0376	3.27822	3.52559	3.40762	4.18208	3.34822	3.11328	4.82237	4.35561	3.59627	4.41695	3.38347	3.13087	3.73726	4.88841	4.29092	4.45059	3.72727	3.78404	3.92386	4.08512	2.28898	2.38106	3.01749	2.57121	2.6352	2.64131	2.39718
DNLZ	4.86543	6.47555	4.6098	4.99919	5.27266	4.96313	5.26341	5.01097	4.73241	6.20057	4.51073	4.929	5.67404	5.43829	5.46766	5.24499	5.62886	5.06742	6.00521	5.01828	4.96313	5.19325	5.50334	5.22673	4.67978	4.87235	4.84865	4.86472	5.55897	4.1038	5.11677	5.69674	5.3454	6.55022	5.5173	4.73844	5.82314	4.74917	5.1175	4.64973	4.9999	5.19089	3.7702	4.43934	4.45793	4.62322	5.58861	4.94237	3.81087
ZNF562	6.45615	6.54491	6.80064	7.05705	7.10726	6.93428	6.68506	6.77008	6.49399	6.79829	6.96602	6.69071	6.73971	6.11945	7.10988	6.71873	7.02001	7.03974	6.60192	6.46232	6.59674	6.92229	7.28364	6.77008	6.79605	6.87502	6.96361	6.86427	6.81337	6.13897	6.36408	7.10087	7.07206	6.86072	6.5388	6.84314	6.59977	7.09565	7.24827	6.46538	6.71424	7.23502	5.99631	6.14174	6.07676	5.6993	5.88306	5.95364	5.4521
BTBD11	3.71374	3.2476	3.77701	4.60726	3.88047	3.91985	3.9466	3.73135	4.54906	3.73449	4.2659	3.39292	3.39938	3.29779	3.75786	3.85036	4.42238	3.67057	4.50197	4.16678	4.58613	3.53871	3.54971	3.72006	3.21095	4.06609	5.02999	3.83551	3.16883	3.29286	4.02805	3.25296	3.20941	3.65616	3.99337	3.92746	3.80667	3.9563	4.63411	3.23456	3.52324	3.01595	2.4922	3.00845	2.3658	2.58693	3.21867	2.31738	2.77194
LIMD1	4.11579	3.39544	3.72139	4.42908	4.60595	3.71559	3.6088	3.27503	3.37917	3.53362	3.5909	3.35861	3.74728	4.19905	3.84851	4.42908	3.87359	3.34444	3.59706	3.34378	3.44118	3.57938	3.8716	3.57818	3.56378	4.24619	3.95883	4.29788	3.87061	3.57779	4.0445	3.47695	3.34788	3.3366	3.7793	3.96194	3.60299	3.58101	3.62623	4.4119	3.50033	3.98102	2.97483	3.22269	3.03918	3.18046	3.13781	3.1454	3.16113
TRAF5	5.46111	6.11765	6.43578	6.94771	6.77575	6.20893	5.75394	6.53774	6.60934	6.02141	6.28568	5.73425	6.25561	5.57456	6.80533	5.541	6.32962	6.72754	5.6313	6.249	6.63622	6.5345	6.73862	5.31468	5.47895	6.17133	5.91468	5.93046	6.03667	5.5115	5.6256	6.60292	5.57298	5.75216	5.92877	6.70416	5.60163	6.30797	6.74316	6.14819	5.61493	5.82754	3.13809	3.90098	3.62919	3.25804	4.00281	3.56378	3.55129
BLNK	5.36754	5.85353	4.73043	5.32579	5.10922	4.91216	4.43277	5.09736	5.51974	5.33353	4.59575	3.88295	4.07916	5.64648	6.31982	3.77066	4.87108	5.49204	4.33953	5.50093	4.86822	4.02967	6.13148	3.44781	3.99181	5.46031	5.10102	5.54766	5.04097	4.12592	5.11827	5.39833	5.11069	5.13267	4.25321	5.82401	4.8787	4.08407	4.47445	5.02779	4.62902	5.31549	3.03918	2.98903	3.93603	2.74494	2.53069	2.59119	2.70457
FCER1A	6.58383	8.50649	5.82837	7.04109	6.84195	6.15655	7.51903	4.97389	6.06499	7.36781	6.72204	6.99546	5.15761	7.51903	5.28491	7.87388	6.88661	5.47647	7.04473	6.31189	5.80177	7.04473	5.98737	6.72978	7.05957	6.36408	5.3462	5.40864	6.94283	6.66534	5.91295	6.88198	7.22839	6.83156	6.8832	7.96826	7.39642	8.24578	6.53774	6.26337	6.67294	7.58123	2.07794	4.77816	2.69472	3.51009	2.64004	5.2927	2.72045
GZMK	4.19049	7.95333	5.68668	6.75671	8.28486	7.76062	6.58596	7.00164	5.80091	6.55022	7.32095	5.82314	8.04938	6.99912	7.22179	6.13802	6.51361	6.09044	7.59216	6.80182	7.30453	6.50132	6.7364	5.99177	6.82924	6.23949	6.29639	6.67514	5.68249	5.3454	5.53199	8.52135	6.49197	6.21454	7.03851	6.6974	5.82136	6.96361	6.47453	5.35651	6.41776	6.05213	4.15387	3.20449	3.14864	5.94485	3.71603	4.22839	4.52694
PHOSPHO2	2.37861	3.17838	3.24046	2.9837	3.24141	2.68545	2.72845	2.53327	2.76577	2.78231	2.63835	2.40916	2.47301	2.82288	2.36386	3.07308	2.80181	2.63729	2.42907	2.5536	2.11696	2.14492	3.03785	2.30076	2.7491	3.45149	3.12129	2.10724	2.92794	2.13725	2.82933	3.18677	3.34993	2.91909	2.81568	2.7022	2.81996	2.44589	2.70713	2.82382	2.84168	2.85069	1.97765	2.36852	1.96906	2.42057	2.41293	2.14407	2.33209
ATP5A1	8.86868	9.74968	9.81552	9.93652	9.87213	9.59708	9.50387	9.37294	9.76977	9.47416	9.70992	9.18995	9.28823	9.30347	9.62414	9.75962	9.76977	9.55165	9.33391	9.59708	9.62849	9.60187	9.78995	9.40883	9.46175	9.66159	9.41654	9.44526	9.16545	8.8122	9.44104	9.71478	9.65243	9.78995	9.46175	9.72952	9.49974	9.81039	9.76464	9.5122	9.71956	9.80544	8.00798	8.40819	8.45011	8.2246	7.95139	8.16744	8.06898
RPL22	11.0605	11.2007	11.3444	11.3444	11.4539	10.8822	11.0189	11.1125	11.3059	11.3444	11.1554	11.2237	10.704	11.0189	11.3968	11.178	11.0819	11.2237	10.7559	10.7739	11.178	11.1894	11.2349	11.1451	11.0916	11.3833	11.2119	11.2237	11.178	10.6711	11.258	11.2937	11.5133	11.4828	11.3179	11.3315	11.178	11.1451	11.4104	11.3968	11.0296	11.3179	9.01721	9.63321	9.42045	9.60187	9.58346	9.88276	9.82059
KIF22	2.45111	3.07308	2.94518	3.13494	3.2367	3.19993	2.66099	2.61443	2.70522	2.4484	2.5061	2.94003	2.74168	2.54694	2.51259	3.09601	2.7551	2.79856	2.63835	2.50546	3.07036	2.55185	2.76267	2.58865	2.52466	2.7843	3.0985	2.77676	2.9237	2.75961	2.43203	3.01853	2.79139	2.9673	3.11728	2.53263	2.70457	2.90893	3.00428	3.08189	2.83484	2.64623	1.78116	2.28784	2.60109	2.52704	2.18842	2.68247	2.27964
HNRNPD	6.00521	5.68169	6.89266	7.01755	6.91276	6.11035	6.13897	6.4633	6.60611	6.50233	6.43785	5.77253	5.72208	5.93402	6.58383	5.77503	6.45514	6.57024	6.10948	6.23857	6.33449	6.37495	6.76349	6.29639	6.62655	6.20704	6.90915	6.72978	6.30989	5.96168	6.45926	5.44648	6.49605	6.78928	6.3139	6.96488	6.72317	6.71873	6.77688	6.6373	5.80613	6.90324	5.99899	6.61809	5.20685	5.92436	5.60328	5.59345	5.7393
CD163	4.89907	4.67267	5.89091	5.11449	4.42539	5.10031	5.19325	4.66088	4.16399	5.04834	4.70268	3.29286	4.76413	4.99775	3.95477	5.50742	4.86182	3.80713	5.80962	4.5232	4.07208	4.8941	3.79765	5.39123	5.44156	4.59837	5.25188	5.052	4.79985	5.04173	4.67206	4.1467	3.79008	4.35617	3.15795	5.43514	5.31389	5.43592	4.24796	4.67137	5.48558	5.1387	6.96602	7.97021	6.83741	5.03579	3.71512	5.41264	7.61548
NFATC2IP	4.01806	4.14832	3.63775	4.18151	4.4076	3.91545	4.11415	4.19216	3.81275	4.02174	3.92187	4.02335	3.65921	3.47622	3.88343	3.96501	4.34131	3.93354	4.20249	3.65704	3.92646	4.03388	4.04079	3.49452	4.03021	3.9512	3.85976	3.86368	3.84314	3.75191	3.45599	3.76696	4.14182	4.16229	4.03601	3.83551	4.13362	4.14125	4.26182	3.92386	3.64254	3.89749	3.89	3.2731	4.05183	3.70525	3.11469	3.59295	2.98471
ZFP64	3.8299	5.10844	4.19159	4.59575	4.155	3.86368	3.62078	4.1391	4.57271	4.04501	4.34312	4.3154	3.59834	3.34993	4.3479	3.68484	4.25561	3.64722	4.1038	3.78865	4.40698	4.13148	4.42908	3.86071	4.06663	4.08779	4.1391	4.32365	4.13419	3.36724	4.8162	4.1489	3.8945	3.40116	3.1757	4.79106	3.70844	4.47636	4.25381	4.23813	4.58673	5.05801	2.82357	2.98645	2.62807	3.3448	2.62075	3.03567	2.88907
SSBP1	6.0713	6.96234	6.80421	6.79494	6.90915	6.60292	6.88434	6.34527	6.72317	6.63948	6.49927	7.03851	6.74316	6.61593	6.93307	7.42107	7.22044	6.58705	6.32081	6.72426	6.90803	6.86427	6.80182	6.78595	6.24424	6.75336	6.23091	6.74543	6.78816	5.9077	6.25561	7.28505	7.67457	7.41528	7.30869	6.39375	6.57345	6.79605	7.1756	6.85245	7.18343	7.05086	5.98642	6.20523	5.76748	5.8672	5.51566	5.6875	5.33834
GAL3ST4	2.90777	3.8945	3.74909	3.99231	3.02039	3.90147	3.41617	3.33046	3.92084	3.23639	4.02858	3.20753	3.2853	2.60131	4.13522	3.25327	3.02011	3.60214	3.04507	3.35444	4.30195	4.25027	3.75096	3.19011	3.48996	4.22839	4.17814	3.43784	3.9376	3.20084	2.83229	3.02668	4.07208	4.0781	2.94347	3.89749	3.68229	3.33014	5.23277	3.85829	3.46314	3.09573	2.33726	2.23341	2.39953	2.12577	2.50546	2.08491	2.01417
EEF2K	3.22646	3.86715	3.51745	4.24039	3.71918	3.34788	3.56144	3.26282	3.47388	4.19443	3.74084	3.86119	3.1454	3.40653	3.78354	3.65572	3.71468	4.09384	3.58187	3.52206	3.56418	4.45124	3.8374	3.42122	3.97014	4.19386	4.06397	4.00653	4.01124	3.41367	3.14978	3.41909	3.99865	3.38731	3.38063	4.19961	3.77248	3.96602	3.6373	3.23395	3.52445	4.15553	2.63142	3.05356	2.80359	3.16612	2.71938	3.1694	2.8952
ECHDC3	5.34153	4.81214	3.71962	4.30776	4.38267	4.55237	5.32101	4.71925	4.96461	4.12371	4.26017	5.87255	4.00124	5.82754	3.88295	4.60467	4.67267	3.75514	4.34726	4.25901	5.0022	4.44127	4.45671	4.76072	4.8556	3.99915	4.71207	3.71826	4.07537	5.41574	5.40065	4.14998	4.21057	4.24326	3.9095	4.22025	4.48265	3.88394	3.77607	3.84028	4.9101	4.1369	6.27705	7.55305	7.17041	5.77854	7.14201	4.5536	8.56378
AARS2	2.86856	3.19993	3.25996	3.24791	3.13233	2.59202	3.06415	3.106	3.10572	2.8818	2.78299	2.73039	2.79563	3.14864	3.41046	3.01906	3.15619	3.52918	3.13809	3.03118	2.89995	3.31663	3.46204	3.51745	3.01309	3.23333	3.24918	2.94987	3.33285	2.30767	3.10155	3.19291	3.10768	3.57133	3.3197	3.88896	3.13003	3.25836	3.23424	3.01465	2.6034	3.25074	2.32313	2.39239	2.25863	2.72975	2.44162	2.52596	2.11931
SLC25A3	8.24816	8.27387	9.01721	9.21129	8.91931	8.60678	8.96969	8.4152	8.80918	8.82102	8.8418	8.23733	7.86659	8.52875	8.62706	8.83899	8.56631	8.62706	8.42453	8.73246	8.65344	8.52875	8.89816	8.87741	8.58641	8.71883	8.93475	8.89226	8.51636	7.8015	8.55855	8.70236	8.90124	8.89816	8.90739	8.76367	8.70787	8.96342	8.93475	8.55613	8.80051	8.87163	7.79122	8.25236	7.64534	7.79451	7.69761	7.93159	7.79979
RASGRP1	7.90801	8.6698	8.86254	8.93475	8.45953	8.00598	7.76741	8.36864	8.51636	8.45953	8.99793	7.71059	7.59695	7.29196	8.29592	7.25757	8.38037	8.87163	7.61548	7.6549	8.32544	8.55613	8.14071	7.05832	7.08698	8.19088	7.08327	7.34649	8.19499	7.48405	8.05921	8.92526	7.71893	7.70249	7.75556	8.51636	8.59917	7.88255	8.50907	7.77928	7.3337	8.5263	4.33005	5.275	4.22202	5.02045	5.60412	4.85348	5.24499
CD84	5.19399	5.22293	6.3139	6.29923	6.59565	6.58596	5.55897	6.26045	5.35731	5.90334	5.72036	4.99703	6.55445	5.48063	6.14728	5.70106	5.47325	5.77503	5.67665	5.50664	5.87429	6.32183	6.4787	6.48078	5.94747	6.36203	5.90062	5.94834	6.13802	5.30917	5.85528	6.32479	5.72208	6.18158	5.94398	5.85528	5.66817	6.18641	5.84397	5.7308	5.92436	6.44603	3.62286	5.00064	4.9999	5.25961	4.94445	5.12818	4.86822
CDKN1C	3.66797	4.13148	5.44324	5.26191	7.35647	4.80057	5.27579	4.08298	4.6098	4.04553	4.6226	4.10925	5.03215	5.56147	4.71858	5.12439	5.74616	3.86812	4.6576	4.50944	4.31599	4.66806	4.67587	5.88648	6.00884	5.60749	5.06975	6.34322	4.74046	3.65572	5.03073	5.46524	3.64037	6.7477	3.6937	4.60094	3.56063	4.35904	3.84851	5.67067	3.4101	3.29121	2.65682	3.62328	2.92669	4.10324	2.4293	3.61454	2.51473
ANAPC16	6.74431	7.32952	7.17948	7.05208	6.6941	7.19528	6.97459	7.0882	7.03725	6.76455	6.97331	6.79494	6.83273	6.78139	6.90915	6.87502	6.94283	6.92584	6.34028	6.55975	6.77688	6.72204	7.16653	6.81221	6.42177	7.133	6.68956	6.83971	6.79605	6.64906	6.43478	7.51748	6.70747	6.46129	6.42467	7.08072	6.83039	6.81221	7.20587	6.43993	7.03481	6.96488	5.86377	5.86459	5.05801	5.65644	5.66137	5.6025	6.13897
PIGM	3.51707	4.14182	3.79668	4.15056	3.98053	4.22313	4.2042	4.32602	4.46833	4.08298	4.27694	4.21172	4.45424	4.36703	3.67011	4.44373	3.98462	4.08617	3.94215	4.18208	4.03388	4.25959	3.906	4.14394	4.00817	4.03333	3.84651	4.30836	4.04553	3.92489	4.01701	4.44127	4.48574	4.3306	3.78496	4.14946	4.12928	4.72644	4.38575	3.7205	4.18432	4.58613	2.9842	3.23333	3.33728	3.42895	3.11412	3.18348	3.51978
EIF3M	5.37455	6.70638	6.13244	6.62976	6.30888	5.74616	6.0286	5.99725	6.19869	6.24621	6.08393	6.10478	5.83261	5.26803	6.13244	6.5671	6.26337	6.37094	5.43829	5.89616	6.08953	6.0277	6.20254	5.69081	5.72036	6.49197	5.52465	6.15007	5.95725	5.43276	6.24333	6.95616	7.04601	6.83273	6.51565	6.24621	6.0858	6.19965	6.51565	5.82484	6.50438	6.22327	4.66874	4.8292	5.21534	5.19089	5.08988	4.80126	5.21227
RPF2	3.18586	4.11305	2.94937	3.5344	3.49643	3.72183	3.24544	3.21183	3.28723	3.40653	3.60299	4.01393	3.50189	2.77194	4.13148	4.16564	3.97792	3.59421	3.14891	3.40081	3.48421	3.50854	3.54817	3.34137	3.37672	3.56181	3.07283	3.64299	3.54269	3.03277	3.07255	4.46106	4.42787	3.94411	4.20649	3.61127	3.04156	3.21004	3.64804	3.14569	3.73449	3.71374	2.8493	2.76815	2.71895	2.62138	2.70412	2.37125	2.58498
GATA3	6.68063	6.27705	6.7488	6.65118	6.5806	5.78733	5.55742	6.06041	6.27608	6.33736	7.65992	5.6025	5.33196	5.36676	6.37593	5.49769	6.76455	6.53342	5.74013	5.60412	6.20057	7.0274	5.89887	5.87085	5.83701	5.84571	6.30406	5.62966	5.83791	5.59757	6.26922	6.73307	5.15237	6.04127	6.14819	6.29156	6.08677	6.99912	5.92008	5.70529	5.16055	7.00033	3.73004	4.29959	4.24914	4.35382	4.72909	4.53946	3.91743
ITGAL	8.07683	7.98343	8.77807	8.84478	9.28823	8.69709	8.39405	8.73528	8.03976	8.48395	8.64022	8.1043	8.44071	7.97021	8.77237	7.77257	9.09339	8.94427	8.45483	8.33682	8.71883	8.64529	8.90124	9.20075	8.79197	8.69709	9.07995	9.09683	8.86566	8.42453	8.30703	8.3162	8.3872	8.38493	8.55855	8.28277	8.31388	8.63236	8.49894	8.32324	8.07884	8.9729	7.42966	7.14069	7.94957	7.86485	8.1846	7.589	7.94414
DDX18	4.75662	5.27107	5.232	5.18555	4.73638	4.39493	4.54779	4.83056	4.80126	4.76478	4.97899	4.08298	4.1445	4.8292	4.32946	4.70334	4.96386	5.01304	4.88568	4.7391	4.33301	5.01238	4.9101	4.65435	4.34251	5.02631	4.99775	4.97461	4.50629	4.73844	4.79106	4.5026	4.85277	4.9495	5.02415	5.2581	5.19775	4.67782	4.81825	4.892	4.62644	5.07882	3.59919	3.87554	4.03709	3.58311	3.60922	4.18151	4.21057
KIAA1310	6.12883	5.48641	6.75447	6.71424	6.55445	6.17419	5.89799	6.32282	6.3364	6.31291	6.42075	5.94398	5.79417	5.76163	5.84827	5.91651	6.6437	6.54085	6.33161	6.46433	6.51565	6.35513	6.49927	6.31678	6.2809	6.4633	6.61923	6.6773	6.25467	5.78733	6.21355	6.17133	5.84134	5.64227	6.36004	6.04849	5.55342	6.5987	6.25183	5.9174	5.85862	6.54085	4.72777	5.30679	5.31309	5.39285	5.05124	5.57218	5.42547
ZBTB16	4.67458	3.72775	4.20707	3.38027	4.04812	3.84509	5.84657	3.76232	4.03865	4.38208	4.63734	4.39309	3.51129	4.49137	3.44454	3.65485	4.95953	4.11984	4.55175	4.32067	4.21172	3.58144	3.6732	4.11086	4.04919	3.23517	3.94865	4.32308	4.18995	3.66052	4.49888	3.80054	3.30402	3.14193	3.11699	3.74909	3.62795	4.31714	3.6212	3.59132	3.84028	5.0022	3.68659	5.45451	5.39202	4.27115	3.8716	3.28081	6.61157
MIER1	6.00706	6.16199	5.75305	5.38099	5.68417	5.85353	6.19026	5.93674	6.13982	6.16199	6.16388	6.27798	6.47659	6.19408	5.93951	6.18928	5.58626	5.47407	5.78292	6.04402	6.23857	5.77253	5.64648	5.83611	5.84919	5.86377	5.21305	5.73848	5.86544	6.43267	6.15563	5.87085	6.07861	6.07405	6.39474	6.19965	5.87963	5.89443	5.93769	5.90334	5.70447	5.71702	7.23635	6.6632	6.97947	6.67406	7.02127	6.9807	6.83499
NEK1	4.25441	3.68229	4.0781	3.83455	4.05925	3.90747	4.17585	4.09221	3.99181	3.56651	4.51134	4.3002	3.89601	3.79862	4.14779	4.01283	4.06772	4.26416	4.32008	3.83764	4.26073	4.12206	4.4462	4.30195	3.38836	4.03657	3.85485	4.13148	3.97014	3.65485	4.17237	4.2497	4.38386	3.60755	3.79105	4.26358	4.04919	3.87109	4.29614	3.52404	3.74999	4.23757	3.0333	3.21836	2.55487	2.83461	3.05465	3.25454	3.07147
C9orf142	3.32309	3.5344	3.708	2.98068	3.32712	3.35652	3.13087	3.16318	2.83048	3.25996	3.42931	3.55857	3.55655	3.50893	3.47199	3.46977	3.82178	3.59666	3.02854	3.36207	3.10128	3.3548	3.92489	3.41437	3.27857	3.26736	3.46609	3.47809	3.053	2.97611	3.44118	3.26442	3.46169	3.80385	3.39149	3.22989	3.57016	3.37076	3.26282	3.20479	3.27375	3.33762	2.59581	2.97054	2.74451	2.99187	3.04289	2.92468	2.7553
CD244	4.57659	5.74871	5.35019	5.38577	5.92008	5.79331	5.23727	5.05801	5.18481	5.4823	5.62722	5.12058	5.58213	5.32729	5.21379	5.44156	6.82352	4.91906	5.69339	5.34938	5.21455	4.95308	5.12138	5.82837	5.44403	5.14625	5.14551	5.72296	5.50903	4.41752	5.08541	5.5992	4.87939	4.54192	5.02849	4.79569	5.10617	5.50173	4.96461	4.31129	4.92121	5.60328	3.26672	4.18941	2.78253	5.1175	2.82607	4.42597	4.13202
CCRL2	2.89426	2.94493	3.09214	2.79743	2.69156	2.51131	2.59455	2.53306	2.66897	2.52938	2.48272	2.55098	2.34011	2.79295	2.60547	3.10938	2.80916	2.62933	3.27503	2.65344	2.02288	2.3673	2.30353	2.58519	2.42791	2.25833	2.37809	2.56888	2.58306	2.54246	2.78804	2.54311	3.16911	2.95107	2.44931	2.73406	2.69254	2.6962	2.80762	2.5996	2.82105	2.89166	3.52286	3.49302	2.94666	2.76707	3.01204	2.88135	2.75145
MAP3K4	4.45124	5.16055	4.01596	4.95308	5.2434	4.99631	4.36703	4.66679	4.67206	3.87799	5.24264	4.09881	4.03442	3.92187	3.78914	4.26302	4.94093	5.17268	4.02121	4.86258	5.15389	4.87735	4.88635	3.72867	4.70204	4.86117	4.47762	4.75799	4.37247	3.95729	4.62966	4.91494	4.42048	4.81414	4.70403	4.53882	4.44314	5.16807	5.0914	4.86893	3.70036	5.42875	2.81478	3.42673	3.2063	3.18586	3.35685	3.13751	3.19043
SLC25A6	9.86658	10.6711	10.8185	10.7476	10.8459	10.4955	10.6049	10.3297	10.3853	10.5184	10.6293	10.2232	10.4875	10.6463	10.3228	10.7559	10.6711	10.3154	10.3366	10.2561	10.4581	10.4282	10.9398	10.5805	10.3092	10.6207	10.5651	10.6711	10.2362	9.74968	10.5263	10.8275	10.7476	10.7476	10.5333	10.541	10.3435	10.5333	10.5489	10.393	10.5109	10.5805	8.34594	9.01721	8.66716	9.49561	8.7807	9.5343	9.39696
LLGL1	3.98514	3.77248	4.24796	4.56063	4.37547	4.08723	4.1065	4.31015	3.81897	4.51073	4.20996	3.95326	3.21336	4.21908	4.78427	3.65964	3.63861	4.35084	3.91888	3.94162	4.1369	4.17351	4.08407	4.34667	4.5663	4.43566	4.99487	4.6175	4.44997	3.7812	4.04709	3.73679	4.06558	4.40518	4.18432	3.83933	4.15278	4.62005	3.84076	3.876	3.77066	4.56387	3.22207	3.85585	3.44566	3.20235	3.27342	3.88896	3.82944
C12orf43	2.86576	3.45939	3.10658	3.3163	3.22679	3.19652	3.03434	2.83666	3.36759	3.32946	2.97915	3.2776	3.52092	3.8726	2.89096	3.20235	3.78071	3.14481	3.26831	3.1763	3.50734	2.87502	3.67836	3.47237	3.89095	3.54109	3.08908	3.17088	3.2837	2.85881	4.03919	3.97329	3.45077	3.5308	3.11614	3.58061	3.02801	3.69769	3.17029	2.70991	3.28723	3.71784	3.00741	2.8419	2.77477	3.09794	2.52896	3.14164	2.82196
TPD52	2.88158	3.01104	2.79184	3.02958	2.80784	3.12322	2.99315	2.705	3.3922	2.99238	2.87596	2.41214	2.7772	3.19561	2.96007	2.83023	2.98168	3.08384	2.27586	3.71871	2.34903	2.94322	3.78404	2.41777	2.42148	2.95355	3.34411	3.16113	3.32609	2.5674	2.81478	2.67515	2.69599	2.80605	3.07063	3.49413	3.54348	3.18015	2.57016	3.17088	2.74515	3.07722	2.81727	2.37495	2.79563	2.18101	2.53612	2.29825	2.37885
EIF3K	8.16526	8.99793	8.99479	9.17569	9.12718	9.03348	8.82102	8.69971	8.68082	8.79197	9.00103	8.59917	8.83284	8.73246	9.11688	9.20423	9.21466	8.82985	8.58891	8.70506	8.78903	8.81806	9.12718	8.91642	8.81806	9.03033	8.73528	8.93475	8.61409	8.15093	8.71628	9.40081	9.44526	9.28823	8.91642	8.68357	8.63236	8.64529	9.29199	8.52875	9.27694	8.87741	7.74549	8.33897	7.95139	8.18242	7.74549	8.00414	7.85943
LYRM7	2.70608	3.2622	3.87997	3.27952	3.61211	3.24356	2.88135	3.40364	3.47352	2.93113	3.75048	3.42563	3.31799	2.96855	3.5136	3.57818	2.9068	3.95173	3.27084	3.29387	2.82607	3.01389	3.11218	2.78825	3.10377	3.63818	2.77809	3.30435	2.89972	3.02906	3.07637	2.8776	3.22582	2.82955	3.02039	4.00177	3.97532	3.23606	3.95021	2.88435	2.75358	3.60547	2.70412	2.33261	2.68181	2.72954	2.78937	2.40093	2.62642
ZADH2	5.30119	5.38811	5.59016	6.33161	6.24523	6.08393	5.47244	5.57629	5.08393	5.73762	5.64565	5.50334	5.6058	5.35103	5.48967	5.72818	5.77681	5.5951	5.03801	5.69499	5.25885	5.51566	5.92527	5.38577	5.22899	5.82754	5.51893	5.16881	5.71542	4.91906	5.33432	5.60412	5.81554	5.19089	5.32655	5.49051	5.09663	5.50093	5.63048	5.13564	5.66312	5.83967	3.88598	4.57339	4.10545	4.83966	5.43514	4.43809	4.79305
IL27RA	4.31832	4.09881	4.81147	4.67137	5.18634	4.7971	4.77751	4.89488	4.79845	4.86822	4.69475	4.64973	4.98403	4.73445	5.41981	4.73043	5.49367	5.10178	5.03284	5.10617	4.85069	5.22521	5.34228	5.37772	4.5232	4.85982	4.99265	5.00363	5.275	4.12263	4.65497	4.99265	4.55614	4.53501	4.80941	4.64973	4.75938	4.84724	5.18787	4.38386	4.87108	5.49126	3.64299	3.52484	4.56508	3.80852	3.76278	3.82275	3.92489
CD3E	4.61364	3.90901	4.58613	3.906	4.4236	3.85634	3.59666	3.98152	3.91051	4.08723	3.30009	3.13809	3.50074	3.3366	4.26935	3.15853	4.22141	4.80675	4.62839	3.03648	4.39129	4.54192	4.75054	3.50932	3.57419	4.56449	4.96313	4.12485	4.47572	3.77338	4.56758	4.46893	4.10212	3.84554	4.45977	3.99288	4.56387	3.75191	4.71068	3.4126	3.83981	4.81147	2.01417	2.6352	2.41849	2.29321	2.88135	2.57079	2.34679
FHIT	5.2642	5.44889	6.92229	5.73509	4.49767	6.5388	6.52402	5.44889	5.1734	5.57379	4.45424	5.55982	6.19123	4.55422	5.96614	5.69841	5.72818	7.17688	6.43167	4.70136	4.62644	6.55553	6.01693	6.15836	4.79914	6.7511	6.57558	5.09954	6.19965	5.73848	4.46588	6.0422	6.75894	5.7658	4.80262	6.13244	5.6993	5.90154	7.0646	5.50334	4.59125	5.16431	2.7276	4.32365	4.00018	2.94026	4.80193	3.32274	3.60628
GZMM	5.95464	6.18443	5.88479	5.91829	5.88047	5.76331	5.80876	6.38389	5.76495	5.41344	6.60611	6.31291	5.85604	5.13267	6.77008	5.48395	7.4486	6.01425	6.94162	5.5287	6.04755	5.16431	6.208	6.68063	5.85693	5.8761	6.37495	5.64227	6.54491	5.23277	5.27652	6.39989	6.38982	6.44907	5.99986	5.40547	5.38811	6.13333	6.05124	5.42958	6.01518	6.66427	2.6178	4.24039	3.38454	3.26863	5.04763	4.43747	2.6543
IL28RA	3.43711	2.82955	3.00558	2.86297	3.58929	2.94863	2.29601	3.25454	3.34719	2.80473	2.68202	3.35584	2.58028	3.52721	4.08565	2.36976	2.79586	3.12295	2.65029	3.2837	2.8905	2.64711	3.17986	2.3986	2.38731	2.65975	2.73127	2.85787	2.78077	2.47921	3.03066	3.21991	2.8134	2.90536	3.29422	3.28723	2.80649	2.51239	3.27632	3.11728	2.50239	2.9718	2	2.39975	2.62974	2.17191	2.45495	2.35961	2.01106
FLT3LG	4.05815	4.6772	4.6856	4.31714	5.12593	4.40395	4.61619	4.1098	4.84447	4.04293	4.43809	5.06599	5.26117	3.77519	4.41506	4.20361	4.77075	5.09736	4.25321	4.18771	5.59841	5.22673	5.24958	4.13965	4.05131	5.26951	4.82304	4.92265	4.85842	4.02018	4.17351	4.75263	5.49051	4.82237	5.51317	4.37547	5.08393	4.93881	5.59095	4.42848	3.85386	4.65297	2.34852	2.96283	2.64775	2.91615	3.88097	3.16378	3.04398
NLRC3	6.18158	6.20437	7.69761	7.87905	7.61847	6.83273	7.34937	7.34506	6.86666	6.92702	6.80182	6.78928	6.98312	6.57864	6.27508	6.33449	7.31544	7.70563	6.66959	7.15871	7.35221	7.20989	7.13565	6.29156	5.90246	6.51361	6.51779	6.74085	6.78366	6.76007	5.83352	6.61695	6.85845	6.89021	7.18477	7.51296	6.89616	7.08327	7.2323	6.76007	5.93951	6.79157	4.31015	4.77485	4.59315	4.20305	5.34153	5.70447	4.75593
IDH3B	4.93392	4.7971	5.77166	5.64809	5.82484	5.43914	5.38016	5.64313	5.03946	5.18249	5.5951	4.95596	4.91771	5.51893	5.35335	5.40225	5.80091	5.56558	5.37225	5.43197	5.11827	5.3202	6.1279	5.85181	5.22826	5.64648	6.09398	5.77079	5.21995	4.96894	5.30435	4.77142	5.61074	5.93312	5.63373	5.44971	5.10468	5.25501	5.68334	5.14551	5.06529	5.46361	5.10178	5.10253	4.90663	4.67206	4.47262	5.22521	4.27055
QRSL1	3.9655	4.49387	4.05925	4.59125	4.37247	4.23355	3.6373	3.7896	4.43091	4.03442	4.03974	3.20266	3.85386	4.17351	3.98875	4.19556	4.32828	4.4876	3.53755	4.75728	3.90849	3.59544	5.27342	3.48996	3.70753	3.97483	3.94215	4.43566	3.96752	3.51284	4.32125	4.07423	4.78903	4.50385	3.8716	5.20295	4.16174	4.35676	4.379	3.96037	4.23077	4.0889	2.80226	3.25424	3.52484	2.9713	2.71075	2.99674	3.29554
ABHD10	3.6937	5.35491	5.03654	4.26182	4.74381	4.90801	4.8313	4.64711	4.77751	4.72311	4.62715	4.29788	5.48063	5.08616	4.19328	5.08176	4.6175	4.768	4.52506	4.24914	4.82304	4.60405	4.16623	4.21852	4.90939	4.7863	4.41378	4.29092	4.39672	4.73176	4.50132	5.79589	4.61364	4.39734	4.32125	4.63734	4.53378	4.57339	4.89338	4.8162	5.48481	4.18208	3.87751	3.51244	3.82471	4.49326	4.13092	4.08512	4.79441
PVRIG	8.15198	8.02007	8.31741	8.39059	9.15706	8.70646	7.85851	8.69037	8.32208	8.13147	9.2347	8.35834	7.9919	7.80065	9.1053	7.69347	9.26761	8.73116	8.14388	7.8408	8.77093	8.62582	8.51513	8.27054	7.85672	8.41403	8.51513	8.56246	8.47564	7.32445	8.46565	8.52752	8.36748	8.7905	8.60549	8.64402	8.1623	8.1623	8.87601	7.5757	7.48771	8.41172	4.48542	5.83746	5.55058	5.42024	6.17552	5.39949	4.7301
STAG3	8.15198	8.02007	8.31741	8.39059	9.15706	8.70646	7.85851	8.69037	8.32208	8.13147	9.2347	8.35834	7.9919	7.80065	9.1053	7.69347	9.26761	8.73116	8.14388	7.8408	8.77093	8.62582	8.51513	8.27054	7.85672	8.41403	8.51513	8.56246	8.47564	7.32445	8.46565	8.52752	8.36748	8.7905	8.60549	8.64402	8.1623	8.1623	8.87601	7.5757	7.48771	8.41172	4.48542	5.83746	5.55058	5.42024	6.17552	5.39949	4.7301
LIAS	2.3641	3.46571	2.56207	2.87407	3.24791	2.66708	2.84722	2.66181	3.10405	2.79338	2.94764	2.69898	2.29658	2.99986	3.18618	3.13985	2.78782	2.75767	2.46918	3.5905	3.28113	2.85949	3.07499	2.47077	2.57836	3.28559	3.07919	2.95659	2.59581	2.46057	2.77831	3.02011	2.76136	3.00197	2.97458	3.13263	3.44604	3.16378	3.11728	3.0325	3.19838	2.72002	2.43593	2.16209	2.12534	2.11262	2.09445	2.17649	2.25833
CLEC2D	3.65271	3.84124	3.73494	3.69993	4.08565	3.7205	3.25772	3.86023	3.87799	3.63775	3.61249	3.61004	4.6111	3.65791	4.01911	3.39292	4.02752	4.47572	3.15065	3.90346	4.03547	4.41868	4.11247	3.30205	3.38347	3.7679	4.25499	3.89243	4.05925	4.1467	3.40116	4.72644	4.34494	3.88647	4.20188	4.04974	3.55331	4.1445	3.63005	3.60258	3.04156	4.14073	2.60984	2.51561	3.03434	2.52896	3.48653	2.66877	3.06788
DGCR6	5.03143	5.24958	5.32415	5.0712	5.56479	5.29659	4.73774	4.95738	4.93392	4.55614	5.22069	5.12517	5.45614	4.88978	5.40464	5.47244	5.70275	4.83899	5.15083	5.19476	5.37379	5.35891	5.19846	6.1529	5.04398	5.31073	5.07882	5.32415	4.71538	4.45913	4.78835	5.54605	5.78912	5.59345	5.98288	5.13721	4.51073	5.01606	5.48481	4.72978	4.89338	5.18249	3.9738	4.30081	4.03278	4.78427	3.59132	3.62286	4.08944
ZNF557	4.77751	5.19399	5.17419	5.25885	4.90591	5.06456	4.83056	5.07197	4.73303	4.9367	4.89907	4.31772	5.0667	4.47507	5.60163	4.62582	5.29506	5.0937	4.72443	4.60916	5.2819	4.95881	4.5938	5.06164	4.89768	5.18864	5.16129	4.86963	4.26819	4.09274	4.9304	5.27881	5.03727	5.29741	4.63995	4.45853	5.25885	5.00725	5.52629	4.21114	5.22673	5.34938	4.31129	4.84447	4.55614	4.13965	3.93813	3.74728	3.78865
SURF2	2.95331	2.8919	2.7772	2.89378	3.06577	2.95659	2.99442	2.54036	2.97813	2.73039	2.88483	2.63142	3.36445	2.87526	2.53503	3.04723	3.2255	3.01646	2.8581	2.76398	2.88389	2.88697	2.97406	3.40727	2.95634	2.89591	2.88271	3.35685	3.00115	2.54694	2.94372	3.07118	2.99416	3.23924	3.03594	2.80739	2.88697	2.99468	2.94789	2.9996	3.06415	3.195	2.60527	2.03133	2.43248	2.42034	2.60527	2.30549	2.27935
PHF14	4.1776	3.84851	3.90346	4.6117	4.58355	4.56449	4.59315	4.26127	4.67137	4.99411	4.79374	3.9184	4.87597	4.84654	4.8438	4.12648	4.66543	4.89127	4.9101	3.90999	3.96857	3.9254	4.67073	4.56508	4.29614	4.78769	4.71735	4.4419	4.929	3.82704	3.88699	4.82169	4.12099	3.41689	4.22723	4.32365	4.54649	4.82033	4.19328	4.00333	4.38826	4.4647	3.90346	3.7896	3.1694	4.09602	3.39186	3.71826	4.18883
RUVBL2	4.8556	5.32497	5.95273	5.68169	6.11945	5.84571	5.48063	5.80091	5.75123	6.07676	5.34153	5.30119	5.53694	6.14075	5.79756	5.94659	6.43683	5.38263	5.81887	5.5353	5.73762	5.26268	5.95641	6.22517	5.43117	5.62966	5.85092	5.97757	5.71371	5.16208	5.69081	6.0858	5.9555	6.4409	5.57379	5.76163	5.50093	6.13702	5.67067	5.58297	5.85437	5.85269	5.07576	4.8941	5.38016	4.75054	4.52694	5.3478	4.37609
FLVCR1	2.70047	3.31271	2.4963	3.03622	2.93113	2.87851	3.46314	2.70284	3.09326	3.28591	2.97686	2.7812	3.00011	2.73773	3.08189	2.99883	2.75938	3.41187	3.34754	3.43711	3.23736	3.20266	2.82405	2.44886	2.76333	2.99596	2.77303	2.84678	2.85927	3.07118	3.21368	3.13693	2.92918	2.26994	2.75983	3.20785	3.22646	2.58072	3.01052	3.11755	2.94272	3.62623	2.27231	2.69124	2.51408	2.25437	2.19909	2.26226	2.00721
AIM2	5.04249	6.208	4.40822	4.25441	5.362	4.49387	4.94093	4.6523	5.63972	4.68887	5.52545	5.37067	5.40941	5.78033	5.06599	4.61686	4.30896	4.90117	4.45608	5.49937	5.22146	4.27457	4.75263	4.24508	4.83335	4.97461	4.91836	5.12138	4.89127	6.65335	5.88736	5.15982	6.92229	7.68447	5.42311	5.26573	5.31708	4.43027	5.06599	4.98981	5.59016	4.42171	7.13038	6.07405	8.18872	7.26849	8.55855	7.68624	6.69849
RNF125	2.68502	3.20479	3.2066	3.51244	3.74404	3.37253	3.44711	2.73642	3.60964	3.27503	3.32104	3.30868	2.66646	2.81364	3.20598	3.13579	3.82037	3.53204	2.94592	3.49763	3.10516	3.47846	3.01231	3.47199	3.25583	3.15155	3.43374	3.32104	3.41837	2.7181	3.00403	3.12606	3.35652	2.84492	2.95634	3.48844	3.08524	3.38027	3.61454	2.80696	3.19321	4.19271	2.46565	2.06717	2.77217	2.89947	2.7491	2.44232	2.3071
CAPNS2	2.5979	2.94789	2.6138	3.03434	2.85228	2.60485	2.83048	2.55806	2.86483	2.86929	2.60023	2.93236	2.82428	2.88931	3.06142	2.77899	2.84632	2.66793	3.02509	2.81974	2.8419	3.08747	2.57836	2.97105	2.75292	2.96581	2.6675	2.9042	2.88954	3.34444	2.75081	2.61278	3.05545	2.86807	2.62286	2.60023	2.75702	2.78739	2.70047	2.65174	2.83461	2.73685	3.23985	3.01543	3.45149	3.2821	3.92798	3.19351	3.80523
CTLA4	2.93634	3.45077	3.01077	2.96955	2.8926	2.8263	3.30469	2.75961	2.8653	2.98748	3.33251	2.64559	2.34679	2.81478	2.63771	2.8193	3.2517	2.75188	2.78453	2.79163	3.20144	2.71831	2.8834	2.72087	2.97432	3.12377	2.66017	2.62033	2.81024	2.76902	2.8532	3.01309	2.76289	3.19993	2.82473	3.01722	2.7306	3.09601	2.8098	3.43634	2.8461	2.98268	2.41963	2.53675	2.40495	2.77987	2.41144	2.52983	2.50568
LY9	4.01072	4.57145	4.62132	4.77953	5.04097	4.40882	4.36643	4.19049	4.33005	3.98204	4.21736	3.93504	4.34726	3.58228	5.20996	3.42417	4.09769	4.83546	4.45059	3.67749	4.42597	4.61554	5.57538	4.00281	4.05605	4.67782	4.37429	4.57339	4.53692	3.93708	3.97948	4.77075	4.57464	4.77751	4.52069	4.97247	4.56256	4.85206	4.88008	3.73135	3.68659	4.59966	3.27664	2.35334	2.39313	2.21781	2.88789	2.46565	2.55763
XRCC6	8.8253	8.89374	9.4185	9.54492	9.6499	9.45138	9.03849	9.39888	9.38705	9.15706	9.30934	8.53975	8.80775	8.84039	9.26761	9.07826	9.46784	9.41463	9.11857	9.19534	9.4473	9.58122	9.63549	8.98704	9.02517	9.40283	9.37911	9.35903	9.35144	8.6876	9.00904	9.20952	9.02517	9.4805	9.15706	9.39888	9.22398	9.31314	9.62632	9.31314	8.8997	9.42254	7.73311	8.45605	8.41172	7.91775	7.72141	8.09536	7.6607
LOC389901	8.8253	8.89374	9.4185	9.54492	9.6499	9.45138	9.03849	9.39888	9.38705	9.15706	9.30934	8.53975	8.80775	8.84039	9.26761	9.07826	9.46784	9.41463	9.11857	9.19534	9.4473	9.58122	9.63549	8.98704	9.02517	9.40283	9.37911	9.35903	9.35144	8.6876	9.00904	9.20952	9.02517	9.4805	9.15706	9.39888	9.22398	9.31314	9.62632	9.31314	8.8997	9.42254	7.73311	8.45605	8.41172	7.91775	7.72141	8.09536	7.6607
EIF3C	4.81514	4.97789	5.78688	6.18591	5.3419	5.61119	4.87837	4.81312	4.57814	4.84898	5.44527	4.38355	5.60705	4.78735	5.67878	5.37574	5.53406	6.39627	5.27769	5.21727	5.73552	4.45276	4.47044	6.27265	5.42833	5.64182	5.11562	5.33392	5.28764	4.89374	5.70316	5.74307	5.23313	5.40745	5.54977	5.46071	5.43711	5.92136	4.684	5.73293	4.95493	6.1394	3.65334	4.02254	4.54224	5.03249	4.38607	4.40667	4.55711
EIF3CL	4.81514	4.97789	5.78688	6.18591	5.3419	5.61119	4.87837	4.81312	4.57814	4.84898	5.44527	4.38355	5.60705	4.78735	5.67878	5.37574	5.53406	6.39627	5.27769	5.21727	5.73552	4.45276	4.47044	6.27265	5.42833	5.64182	5.11562	5.33392	5.28764	4.89374	5.70316	5.74307	5.23313	5.40745	5.54977	5.46071	5.43711	5.92136	4.684	5.73293	4.95493	6.1394	3.65334	4.02254	4.54224	5.03249	4.38607	4.40667	4.55711
AGPAT5	4.71988	5.5951	4.76478	5.27189	4.67978	4.87803	4.69807	5.13564	5.55018	5.32809	5.64809	4.72443	4.74654	4.69153	5.06817	5.07047	4.7614	5.02849	4.22141	4.86403	5.44807	4.97538	4.78085	3.7205	4.2082	5.26191	4.31832	4.27863	4.83405	4.46771	5.01606	5.56882	4.37965	4.72311	3.3366	5.78912	5.18328	5.04978	5.24806	5.3202	5.41264	5.29189	2.75145	3.06032	3.3278	2.54757	3.31466	2.64515	3.2252
TMEM14A	2.5865	3.44929	3.01309	2.58541	3.02329	2.67774	3.18468	2.84791	3.05572	3.09101	2.72087	3.07665	3.62078	2.97458	2.82561	2.81568	2.90869	2.7065	2.6201	3.18259	2.55676	2.79208	3.18736	2.63771	2.42653	3.00298	2.86785	2.62581	2.9929	2.95035	3.01984	3.33523	3.1091	3.27952	3.35514	3.01672	2.50481	3.02906	2.9111	2.89972	2.83958	3.34925	2.29518	2.48316	2.34245	2.28677	2.36852	2.31421	2.06831
SCRN1	3.30932	3.70844	4.44127	4.96243	4.91076	3.08991	4.03229	3.69012	4.39065	4.05713	3.99077	2.66372	2.96233	3.55373	3.98204	3.67923	4.54455	4.00493	3.52324	4.21057	4.64906	3.94057	4.07537	3.75468	4.63031	4.17074	4.52817	4.82786	4.26358	3.02854	4.14616	2.775	4.15166	4.22955	3.41764	3.49226	3.92646	4.64055	3.4873	3.84851	3.25647	4.52196	2.06008	2.46918	2.48582	2.69406	2.11793	2.38153	2.43726
NUDT16	2.72437	2.99005	2.44139	2.63331	2.80066	2.79788	3.03091	2.42769	2.83869	2.66327	2.81636	2.68224	2.39093	2.69103	2.53653	2.89426	2.78718	2.45226	2.66453	2.67537	2.77786	2.46057	2.32049	2.72739	3.01336	2.51496	2.04657	2.38566	2.21138	2.48162	2.74712	3.04	3.12072	2.85183	2.3071	2.6728	2.25251	2.80696	2.47659	2.45044	2.98395	2.71012	3.92646	3.95274	2.60382	2.34704	2.93137	2.80359	3.22456
HMGN3	3.42931	4.18377	3.08991	4.04079	4.25441	3.68791	4.22603	3.75652	3.39399	3.91448	3.42343	4.27751	3.21928	3.42195	3.71468	3.84463	4.36762	3.55778	3.67231	3.44855	3.90747	3.29554	4.22546	3.75698	3.56298	4.07098	2.92644	3.83038	2.98268	3.43296	3.3027	4.21402	4.20535	3.70436	3.69012	3.57291	3.96857	4.36029	3.96804	3.20846	3.7812	3.80571	2.07114	2.54884	2.3541	2.51608	2.37885	2.41378	2.46632
FAM164A	3.78211	3.93553	2.82955	3.55536	3.54109	3.35721	3.61495	3.50424	3.24854	3.17088	2.93833	3.17001	3.78729	4.40455	3.62039	4.40698	3.47695	3.40507	3.9758	4.12871	3.2517	4.29614	4.40636	3.63645	3.81372	3.65228	3.78449	4.38208	3.06087	3.27534	3.64722	3.53908	3.00325	4.14779	3.08079	3.41297	3.07582	3.72228	3.14949	3.65017	3.40867	3.71019	2.41378	3.09214	2.85762	3.52324	2.41424	2.83644	2.82334
NSUN6	5.51893	6.04127	5.8079	6.38189	6.41184	6.43785	6.20979	6.20704	5.93587	6.16581	5.83005	6.05574	6.41184	6.08485	6.17043	6.08215	6.19681	6.20979	6.03848	5.7308	6.15655	6.3139	6.09937	5.72384	5.61493	6.60503	6.50338	6.21553	5.56316	5.12818	5.47325	6.3364	5.93312	5.76827	5.72208	6.16388	5.8761	6.01425	6.49824	5.29893	5.68919	5.90246	5.0102	5.1673	5.10031	4.83335	5.10253	5.10324	4.25264
MBOAT2	6.38588	4.98038	4.20188	4.46833	4.79239	5.38501	5.65899	5.51068	5.99177	5.27029	5.38016	6.55661	5.35813	6.49197	4.45306	5.06817	4.66212	5.38887	5.71952	6.1538	4.91145	5.50983	4.90801	5.48395	5.93587	4.57847	5.14625	5.49126	6.12745	6.94033	5.31942	4.60661	5.975	5.11069	5.28726	5.45945	5.53932	4.70005	4.83265	6.7364	5.83444	5.07011	8.03005	7.16258	7.57173	6.85609	8.12014	7.79287	7.95518
CCR5	3.22711	4.30605	3.899	4.32008	4.31191	4.64973	3.1088	4.02698	3.57174	4.31129	4.84035	3.28856	3.81557	4.19668	4.88216	3.70082	3.52169	3.88896	3.95223	3.49264	3.96299	3.60419	4.80333	3.36139	4.4876	3.68313	4.20996	4.00226	4.13092	3.51707	4.0683	4.71668	3.19351	4.34494	4.40455	4.15056	3.71962	3.53716	4.34189	4.01967	3.21774	4.48574	2.58412	2.51691	2.61632	2.60712	3.12778	2.85183	2.48694
ZNF8	4.28215	4.02911	3.97329	3.76232	3.97118	3.57252	3.99703	3.97432	4.16963	3.92438	3.66314	3.81848	3.32542	3.84509	4.19386	3.96804	4.02647	4.07863	3.83981	3.83455	3.68659	3.88146	3.87946	4.01178	4.60791	3.96804	4.13148	4.54131	3.82275	3.82178	4.05131	3.4408	3.98726	4.29207	3.47053	4.02018	4.39493	4.00177	4.11247	3.55737	3.89243	3.60341	3.18857	3.56815	3.65836	3.50424	3.94057	3.71104	3.32004
GIMAP1	4.65167	5.42067	5.63716	5.61578	5.25657	5.63894	5.56479	5.31073	5.21227	5.22899	5.43117	5.10253	4.97389	5.01168	5.42469	5.15161	4.87038	5.29506	4.91355	5.17567	5.27029	4.70934	5.45699	5.34309	5.41421	5.362	5.37379	4.74182	4.80333	4.60405	4.56449	5.25188	5.44403	5.55897	5.40547	5.14021	4.67332	5.43034	6.26826	5.06164	4.73976	5.15761	3.22487	4.4623	3.77112	4.41378	4.54779	4.6123	5.08253
NIT1	3.75786	3.3448	3.2776	3.1763	3.48384	3.42598	3.72228	3.63645	3.33728	4.00281	3.39471	3.71918	2.62869	3.66271	3.33932	3.6788	3.24949	3.59963	3.55857	3.17264	3.29156	3.2308	3.22487	3.96194	3.44157	2.96557	3.58022	3.24141	3.67057	3.96037	3.56258	3.28791	3.5835	3.7205	2.91135	3.46387	4.26877	3.4819	3.28987	3.54584	3.11189	3.22711	4.8941	3.60052	4.65955	3.98102	4.17984	4.41439	4.42417
C6orf108	3.94358	4.45186	4.16623	4.74917	4.49199	4.27751	4.47012	4.4236	3.93915	3.96247	3.8151	4.48886	5.02266	4.38768	3.81133	4.74715	5.22069	4.13471	4.5051	4.30081	4.4387	4.45059	4.63157	4.73043	4.12982	4.7218	4.17414	4.48822	3.74269	3.8726	4.20535	4.6175	4.80872	5.10468	4.90048	3.98204	4.04606	4.27632	4.24097	4.28623	4.49948	3.87997	2.72282	3.38836	3.28499	3.7524	3.62667	3.15767	3.14657
KLHL8	7.11113	7.00895	5.99725	6.46538	6.31678	6.81907	7.2443	6.64478	6.62655	6.8832	6.79157	6.77575	6.77802	7.26438	6.54085	6.93062	6.16672	6.32962	6.6437	6.38684	6.6664	6.54085	6.10566	6.3188	6.7578	6.62655	6.50029	6.35122	6.43368	7.13431	7.15358	6.64695	6.53342	6.33544	6.21939	6.59257	6.84656	6.61266	6.21939	6.29257	6.92111	6.96361	7.77593	7.54992	8.04938	7.4811	7.93524	6.83156	8.12423
TLR7	2.35884	2.98774	3.09437	2.97432	3.53482	3.18857	3.01517	3.09381	2.97255	3.3117	2.74997	2.51151	2.74753	3.00741	2.9929	3.64123	2.66058	2.4588	2.97813	2.79208	2.91542	2.82654	2.92644	2.36852	2.85715	3.73404	3.12377	2.9398	2.85996	2.50414	3.44748	2.97789	3.26475	2.91036	2.62953	2.91473	2.78825	2.67005	2.93486	3.13352	3.04181	2.84282	2.18211	2.4712	2.12577	3.28113	2.14993	2.45698	2.2117
TAF1C	3.61705	3.35514	4.07313	4.22723	3.94812	3.77294	4.11247	3.22869	3.34959	3.67446	3.47277	3.64975	3.64212	3.4115	3.895	3.77563	4.1136	3.81087	3.42636	3.32138	3.66664	3.30768	4.03709	3.81182	4.055	3.96752	3.90396	3.9254	3.41874	3.41617	3.50227	3.63173	3.453	3.94969	3.84217	3.68313	3.52918	3.90448	3.50464	3.63173	3.32978	3.848	3.13263	3.41367	2.82517	3.01958	2.83554	3.00222	2.87642
RPUSD3	2.32968	2.5208	2.77743	3.0541	2.62097	2.15568	2.03339	2.29066	2.7988	2.75336	2.85903	2.43203	2.19062	2.11262	2.47789	2.65787	2.80359	2.67709	2.32602	2.79856	2.36035	2.04526	2.80158	2.62642	2.98293	2.41259	2.60002	2.76815	2.11747	2.24255	2.48958	2.53612	2.56717	2.58603	2.39045	2.52851	2.5344	2.61443	2.39765	2.49285	2.44952	2.7521	2.53069	2.27381	2.16952	2.12933	2.23405	2.36629	2.28982
GTPBP8	5.04978	6.30888	5.92612	6.07219	5.90682	6.08299	6.15196	5.55417	6.09398	5.96435	6.08863	5.99725	6.16199	5.70187	6.19869	5.76827	6.20979	6.13333	5.47895	5.69339	6.23185	5.95191	6.06588	6.00617	5.62802	5.87255	5.70946	5.76907	5.82401	5.37693	5.40384	6.87502	6.23091	6.07676	6.20613	6.05124	6.05481	5.90246	6.68956	5.6993	6.0007	6.06679	4.42787	4.79441	5.14097	4.57206	4.6226	4.83966	4.37845
TMEM116	3.15065	3.37218	3.27599	3.25011	3.13864	3.19351	3.20235	3.47622	3.20568	2.86132	3.21215	3.12635	3.27695	3.10072	3.03594	3.06254	3.29156	3.25392	2.86715	3.32542	3.36479	3.1617	3.19321	3.28856	2.90019	3.64466	2.89543	3.5308	3.20144	3.26895	3.04617	3.68835	2.88837	2.87358	3.17809	3.95985	3.27566	3.49226	2.97331	3.18468	3.14978	3.29524	2.62454	2.72954	2.69579	2.41493	3.11441	2.56844	2.4173
PSMG4	2.38949	3.2255	3.11643	2.92966	3.17326	3.13781	2.6184	2.79026	3.12295	2.7553	3.10072	3.48766	3.2821	2.66017	3.05356	2.99339	3.17205	2.63477	2.55549	3.02616	3.19167	2.60919	2.97029	3.07118	3.07444	3.06361	2.90989	2.94887	2.93137	3.18618	2.8818	3.42454	3.32343	3.22582	3.33762	3.12157	2.75017	3.59627	3.13058	2.93486	3.37566	2.85529	2.43203	2.49502	2.48428	2.8797	2.68696	2.73213	2.58693
NFATC1	6.20437	5.31549	5.86297	6.03848	6.55975	5.91651	6.22037	5.975	5.70776	6.09757	5.78825	5.975	4.70005	6.02682	6.37692	6.31678	6.12314	6.32768	6.22706	6.00617	5.94573	6.16855	6.5806	4.98329	5.75305	6.28472	6.2896	6.38881	5.3478	5.04097	6.52402	5.66478	6.46538	6.49605	5.97322	5.60661	5.90853	6.10759	5.45866	5.54185	5.24264	5.36991	4.4945	4.70734	5.21611	5.45699	5.84744	5.68668	5.27579
ICOS	2.41099	3.02407	3.09463	2.99238	2.82312	3.01595	2.76354	2.69964	2.85973	2.51064	2.68803	2.59264	2.67343	2.47745	2.90467	2.6566	2.49178	2.80313	2.56656	2.29714	2.59182	2.9978	2.70864	2.51388	2.68545	3.0288	2.79676	2.36337	2.54523	2.57079	2.46874	3.3704	2.67026	2.55742	2.64432	3.11103	2.82607	2.3955	3.2473	3.21336	2.82312	2.6161	2.75723	2.58369	2.51629	2.60855	2.99986	2.23372	2.64347
UBE2G2	3.40577	4.48074	3.61951	4.63157	4.66276	4.73176	4.23813	4.15831	4.74515	3.57215	3.87011	2.83182	4.03021	3.36343	3.3278	4.55933	4.87939	4.01967	3.72139	4.42848	4.13256	4.20074	4.80468	4.25787	4.44997	4.23701	3.99077	3.57055	3.36933	3.47963	3.84896	5.13414	3.05572	3.02484	4.35205	4.38086	4.45977	4.34905	4.84796	4.60529	3.91985	4.34667	2.73729	2.69748	3.5194	3.04854	2.95731	2.74954	2.81839
MRPL34	7.15871	8.43144	7.98724	7.68624	7.76227	7.6437	7.77425	7.38477	7.5205	7.39198	8.03005	8.06117	7.88255	7.92605	7.83113	8.19704	7.75396	7.48697	7.32229	7.50838	7.65992	7.7373	7.88433	7.78598	7.10212	8.02464	7.2323	7.47514	7.88795	6.91031	7.33936	8.57149	7.91161	7.83284	8.11401	7.19262	7.07692	7.77593	8.05334	7.35788	8.34126	7.95139	6.36004	6.13148	6.30888	6.39277	5.84134	6.23185	6.65996
TBC1D4	4.16	4.64578	4.87108	5.20295	4.379	4.63605	4.16061	4.3254	5.10844	4.2944	4.94093	4.56195	4.96749	2.95355	3.06032	4.35844	4.53564	4.15831	3.45002	3.99436	5.18174	3.98359	4.00177	2.69145	3.20266	4.42417	3.16469	3.69278	4.23813	4.25441	4.39249	5.26878	4.30896	3.97432	3.19105	5.65309	4.70268	4.45671	5.20763	4.91494	4.70136	3.93813	2.19235	2.28507	2.76071	2.57836	2.90869	2.44999	2.55054
XPO4	3.48	3.56612	3.75921	3.40188	3.46169	3.59335	3.36655	3.48615	3.00115	3.60419	3.60052	3.39117	3.45862	3.38974	4.37788	3.56935	3.32712	3.48615	3.02197	3.47426	3.20598	3.23827	3.51823	3.27051	3.66097	3.49995	3.59171	3.06168	3.20295	3.59919	3.26153	3.13438	3.69902	3.57659	3.08243	3.50112	3.72867	3.61537	4.03388	3.414	3.06032	3.5194	2.78697	3.28146	3.03461	2.63899	2.46987	2.88697	2.95181
MTPAP	2.62266	3.3662	3.44528	3.50893	3.28081	2.73082	2.9272	3.23924	3.46131	2.92198	3.47163	2.74364	2.66918	3.14135	3.14364	3.10239	3.37881	3.18289	3.19808	2.879	3.29222	2.73555	3.44781	2.47503	3.65836	3.25583	2.70756	3.32343	3.17001	3.08963	3.49376	3.32816	2.78564	2.71788	2.46125	3.38836	3.36724	3.94311	3.223	2.93384	3.45262	3.87946	2.22247	2.41028	2.14868	2.03481	2.17382	2.02714	2.41424
EXOSC7	3.48844	3.65101	3.57375	3.89851	3.98411	4.13306	4.05764	3.36724	3.81418	3.69635	3.72727	3.58144	4.18151	3.31101	4.50132	4.02594	4.22723	3.75921	3.75652	4.2944	3.85634	3.77112	3.94611	3.92084	4.03657	3.77203	3.97172	4.04345	4.22257	3.46939	3.5622	4.49888	4.54455	4.12648	4.41808	3.92901	3.62245	3.73948	4.04606	3.49995	3.84509	4.31891	3.17809	3.32206	3.1706	3.09601	3.11049	2.95035	2.72739
FCRLA	4.22202	5.47007	4.16851	4.48574	4.89699	4.47384	3.85732	4.71274	5.1387	4.36269	4.29614	3.94261	4.64511	5.13191	6.45415	4.25619	4.31251	5.54936	4.14616	5.31942	4.72443	3.5356	6.41381	4.31075	4.64906	4.73373	5.85006	5.22899	4.28449	4.67137	4.25677	4.25381	3.94561	4.11984	4.53564	5.66312	4.24388	3.97738	3.8151	4.58673	4.32423	4.21517	3.81464	3.53755	4.31714	3.50893	3.76468	4.13471	4.23642
PCID2	3.17448	4.5938	3.78024	4.39554	3.81897	3.80996	4.26996	3.38382	4.31129	3.70347	3.90697	4.11808	3.61619	3.21523	3.82799	4.53254	4.49265	3.74954	3.05921	3.74224	4.59061	4.11639	4.16511	3.74909	3.62328	3.8374	3.15648	3.39976	4.26127	3.73224	3.62039	4.27982	4.22202	3.69146	4.37005	4.36643	3.02011	3.6191	4.267	3.87503	3.70612	3.73726	3.45149	2.76091	2.43726	2.74406	2.73384	2.80112	3.01
SIDT1	4.96023	4.51758	5.11524	5.06383	5.07655	4.36515	4.2497	5.40864	4.94445	5.60163	5.50664	5.20295	4.47262	3.66401	4.93809	4.58167	5.83261	5.70776	4.83405	5.16881	5.18249	4.92622	5.21995	4.55175	4.73241	5.10922	5.15536	5.27422	5.30515	4.26244	4.74381	5.03579	4.25842	4.67007	4.91494	5.62476	5.24264	5.0022	5.25961	4.51883	4.51201	5.30917	2.75917	3.03648	3.1338	2.67405	3.50227	2.69813	2.86976
ZNF91	6.32081	7.63729	7.64211	7.89345	7.1394	7.12641	7.02498	6.20893	6.85609	7.10087	7.61847	6.33449	6.70305	6.72754	6.54392	6.85132	6.87384	7.45292	6.83741	6.72754	7.32095	6.91276	7.05957	7.10212	6.24808	7.46019	7.29196	7.6215	7.20858	6.62771	6.71873	7.68278	7.22301	6.23283	7.16125	7.50233	7.53444	7.78089	7.86841	6.52613	7.33085	7.88255	5.21534	5.39519	5.37938	5.2335	5.58545	5.39519	5.95641
DBP	3.03594	3.24106	3.31203	3.67446	2.98068	3.17986	2.96654	3.23547	2.99161	3.31402	3.453	2.86929	2.63058	2.91884	3.45186	3.37529	3.51168	3.10516	3.32038	3.04343	3.26767	3.40399	3.47237	3.25424	2.86297	3.25011	3.35757	3.01697	2.91061	2.92008	3.4873	3.15302	3.13494	2.54799	3.07665	3.17719	3.26925	3.33964	3.41472	3.01984	2.76091	3.3241	2.20619	2.65745	2.68224	2.92468	2.5264	2.95307	2.67248
FAM20C	3.25836	3.07892	2.75421	3.09243	3.01595	2.86366	3.03785	3.13836	3.07389	2.9678	2.83947	2.80937	2.58498	3.2965	2.74471	3.19198	2.80806	3.21898	2.96681	2.99807	2.70885	3.10489	3.25296	3.17809	3.60214	3.01801	3.39186	2.9713	3.22362	3.16229	3.25233	2.89096	3.37493	3.48537	2.86785	2.90278	3.3922	3.01722	2.72673	2.99754	2.55892	3.10321	3.31336	3.85732	3.29121	3.75379	3.29716	3.1763	3.45708
CASP5	2.53972	2.79383	2.30131	2.37001	2.65093	2.68631	2.85575	2.10331	2.56952	2.2991	2.30522	2.27115	2.58306	2.42999	2.66372	2.44976	2.71658	2.52511	3.08692	2.79117	2.08807	2.6788	2.20789	2.60692	2.42516	2.56272	2.25346	2.38419	2.3218	3.51901	2.65196	2.56379	2.94715	4.07537	2.26762	2.65997	2.25499	2.27319	3.12268	2.9842	2.14233	2.50239	3.0781	4.27694	3.21183	2.82265	4.1087	4.80262	2.82538
CD3G	6.58165	6.80182	7.01137	7.1756	7.60312	7.19392	6.47041	6.72426	7.34506	6.23758	7.56091	6.62976	7.12508	6.50644	7.9098	6.57965	7.24565	7.28778	6.59462	6.31487	6.93792	7.09074	7.37339	7.18077	6.58275	7.57173	6.52185	7.26714	7.33228	6.14075	6.39784	7.75556	7.2032	7.18609	6.89021	6.94649	7.16911	6.65551	7.21527	6.60503	6.95494	7.85759	3.47846	4.43154	4.12485	4.55108	5.66397	3.99388	4.16564
PPAT	3.49187	4.0603	4.17702	4.1065	4.63411	4.27457	3.92594	3.22962	4.33476	4.155	3.19929	3.76696	4.66611	3.40691	4.19271	3.81799	3.38589	4.51758	4.19727	4.38701	3.49302	3.58311	3.62328	3.82424	4.04238	4.18487	3.77655	4.43688	3.57779	3.62961	3.90197	3.73813	4.23298	4.49387	3.8213	4.83335	3.9738	3.57174	4.70005	3.72006	3.38698	3.70213	3.09989	3.12463	3.62667	3.01722	3.29087	2.97966	3.65313
KCNA3	4.12982	4.27115	4.32365	5.22222	4.66806	4.67782	4.37429	3.96449	4.0587	3.906	4.53692	3.85682	4.32423	4.44373	4.05925	3.95021	4.92197	4.86753	3.69858	3.84028	4.30896	4.2729	4.05131	4.02698	4.45059	4.46893	4.22546	3.97532	4.35789	4.2082	4.18828	4.6123	4.09602	4.36822	3.96701	4.11579	4.38024	4.05026	4.59446	4.37429	4.155	3.99337	2.49674	2.92744	3.0288	3.07582	3.63905	3.33762	3.03406
PCSK7	4.11984	4.02647	4.50323	5.17032	5.70697	4.71538	5.0022	4.88635	4.09384	4.9797	4.52134	4.00546	4.49767	4.15946	4.94667	4.57847	4.79776	4.71735	4.87939	4.768	4.69744	4.7863	5.30515	4.80741	4.9797	4.56063	5.40783	4.82033	4.9818	4.12871	4.1634	4.49075	4.98475	4.88074	4.99265	4.52817	4.41254	4.49888	5.1296	4.15221	3.72139	4.83619	3.93864	4.09496	4.63801	4.34667	4.59901	4.21345	3.63474
CCDC88C	5.04398	5.46361	6.04127	5.97234	6.0695	5.39519	5.65309	5.65559	5.70358	5.62802	5.8079	5.19247	5.53281	5.05494	6.03044	5.43276	6.16199	6.31291	5.42149	5.71542	6.06041	5.76994	6.00429	5.70616	5.06022	5.94928	5.74096	5.76994	5.41186	5.33917	5.28726	6.10125	5.66648	5.19846	5.59591	5.55817	5.33353	5.74953	6.03946	5.38016	5.16807	6.10663	3.18228	4.00817	2.9789	3.96857	3.36275	3.36933	3.9065
USP10	3.44272	4.29844	3.39117	3.25074	3.77294	3.56258	3.18259	3.90497	3.41979	3.0927	4.09602	3.55331	3.75832	3.93813	3.37603	3.64037	3.81182	3.76605	3.49954	3.27822	3.47886	4.17872	4.27982	3.30139	4.00706	4.08023	3.28016	3.89946	3.68441	3.65057	3.90849	3.99915	3.30075	3.15677	3.30703	3.2965	3.67404	3.29087	3.43711	3.90098	3.68746	4.71002	2.6992	2.94987	3.25233	3.26475	2.97255	2.70435	2.72217
CCT4	6.39887	8.23948	7.85759	7.67788	7.83646	7.47065	7.3993	7.15484	7.94051	7.49302	7.57968	7.23105	7.115	7.02984	7.65823	7.5781	7.64055	7.22179	6.89853	7.60312	7.66804	7.58123	7.46316	7.03611	6.93544	7.42107	7.28778	7.38912	7.24035	6.90803	7.63254	8.00985	7.74549	7.69932	7.58277	7.65018	7.4855	7.67957	7.7373	7.84873	7.47956	7.69594	5.22445	5.56718	6.40191	5.41656	5.52219	6.30115	6.24715
TSR1	3.91793	3.76836	3.71283	4.0097	3.70392	3.42159	3.73859	3.98619	3.80433	3.9738	3.73313	3.13467	3.07693	3.12721	3.30108	3.63303	3.28048	3.39436	4.23414	3.3067	3.66227	3.53793	3.37917	3.725	3.66008	3.61619	3.40471	3.75514	3.57818	3.62245	3.80619	3.20387	3.96346	3.36343	3.55373	3.70436	3.55458	3.68966	3.56144	3.42528	3.27151	3.82083	2.9042	3.6688	3.36275	2.89002	3.37742	3.15969	3.0384
BBS2	3.3506	3.63258	3.92646	4.01545	4.41254	3.33419	3.60964	3.74129	4.11247	3.45186	4.09109	3.66358	3.31663	3.15969	3.84554	3.99031	3.32104	3.81133	3.45521	3.82083	3.56497	4.51515	3.89551	3.44711	4.06885	3.73948	3.79058	3.77655	4.19102	3.43079	3.79862	4.04398	3.76605	3.07892	4.09166	3.37954	3.42304	4.27115	4.47384	3.45746	4.40636	3.71283	3.00609	3.29914	3.05383	3.13924	2.87619	3.00143	3.16439
ABT1	5.61165	5.79756	5.83171	5.88216	5.85353	6.09398	5.88306	5.71292	6.19774	5.83967	5.85092	6.21355	6.1732	5.81635	5.66137	5.81805	6.13148	6.07861	5.38655	5.66736	5.91208	5.83005	6.31487	6.44603	6.09398	6.29923	6.06402	5.9741	5.87963	5.18864	6.04578	6.19681	6.04035	6.29639	6.01872	5.89887	5.82484	5.80091	5.72296	5.72564	5.89002	6.0585	5.04763	5.72296	5.01754	5.50983	5.25423	5.25423	5.03143
ALG8	3.78024	4.39065	4.07916	4.25264	4.08407	4.23982	4.1087	3.67617	4.27921	4.04185	3.86465	3.57419	3.94969	3.6373	4.21908	4.60853	4.19386	4.15553	3.8588	3.53038	4.07537	3.81418	4.20934	4.29788	3.50776	4.22313	4.61619	3.90747	3.81557	3.95782	3.89851	3.70213	4.31482	5.00064	4.05285	4.4419	3.77701	4.48388	4.01494	3.57539	3.98462	4.63157	2.90704	3.13864	3.73631	3.0949	3.18468	3.04156	3.26092
DCI	5.45127	5.72651	5.63544	5.64313	5.84571	5.75479	5.68169	5.54185	5.27107	5.80962	5.18249	5.58861	5.8839	5.94041	5.82659	6.41088	6.21939	5.78733	5.75563	5.99986	5.82056	5.70529	5.97147	5.88216	5.75734	5.70187	5.68668	5.9042	5.70529	4.88144	5.07349	6.04035	6.5671	6.02408	5.93402	5.15833	5.40941	5.0937	5.95273	5.36521	6.16855	5.523	4.56508	5.20147	4.84242	5.42791	3.82178	4.82643	5.08102
CCL5	9.25483	9.31506	9.28088	9.57442	10.2427	9.71478	9.21838	9.89388	8.76367	9.49134	9.70521	9.8256	9.04656	8.96969	10.1108	8.96342	9.85106	10.0282	9.10364	9.60187	9.3572	9.8256	9.72952	10.075	9.53863	9.21129	9.49974	9.86658	10.075	8.91642	9.13767	9.64249	8.43366	9.20775	9.88838	8.96969	8.79493	9.31882	9.11365	9.32648	9.08672	10.075	7.44286	7.83646	7.67617	7.11749	7.8505	9.30347	8.44071
DZIP3	2.9042	3.37954	2.92056	2.94863	3.30967	2.68312	2.84468	3.18015	3.49915	2.84586	3.62411	2.77987	2.9361	2.65765	2.85161	2.95932	2.56507	2.64837	2.64601	3.26863	3.0974	2.84861	3.31765	2.82495	2.68458	3.32508	3.06869	2.87851	3.28146	3.24294	2.83576	3.70082	2.47235	2.98241	2.89661	3.22087	3.69769	3.20084	3.04643	3.46279	2.91959	3.02159	3.38836	2.61135	2.41028	2.43547	2.08646	2.80673	2.50304
ZNF566	2.65408	3.88194	4.30081	3.92136	3.233	2.93333	3.41909	3.68922	3.67574	3.58971	3.41545	3.4934	4.07537	2.89496	4.24796	3.34344	3.38488	3.73357	2.67026	3.59421	3.41617	3.32274	3.77158	3.40116	2.78914	3.57779	3.46131	3.38766	3.0778	3.07864	3.22487	4.51579	3.38417	2.98671	2.86693	3.41909	3.18857	3.68185	3.4598	3.42417	3.96194	3.50268	2.35229	2.60835	3.05491	2.61135	2.3705	2.60547	2.48294
FXN	4.02281	4.25264	3.98411	4.22141	3.97629	4.38701	3.61084	4.58995	4.08835	4.16229	4.63411	4.47572	3.92338	4.19961	4.58486	3.75741	4.59837	4.37547	3.79765	4.05233	4.02121	4.79374	4.39249	4.26244	4.53501	3.61454	4.15446	4.22141	4.42848	4.08512	4.3366	3.98001	4.46588	4.56758	4.4641	4.00071	4.4119	4.44931	4.32765	4.43392	4.28096	4.22603	3.19074	3.25011	3.31134	3.06254	3.27728	3.38698	3.34993
SEC31A	7.16524	6.98925	7.79451	7.86841	7.90624	7.62002	7.32811	7.63578	7.28086	7.34221	7.59839	6.84419	7.33796	7.19922	7.79631	7.22301	7.96281	7.61702	7.75556	7.37913	7.47514	7.62783	7.88608	7.45292	7.38329	7.75721	7.93524	7.96636	7.62002	6.97947	7.18477	7.15221	7.06588	7.29634	7.02127	7.47514	7.47065	8.03213	7.6231	7.24827	6.90324	7.83472	6.26922	6.19494	6.70305	6.14267	5.76331	6.47555	5.927
TIAM1	5.98468	6.25373	6.7927	6.7488	6.27214	6.21939	6.11499	6.05759	5.84744	6.28767	6.28667	5.45945	6.14449	5.57134	5.72994	5.92095	6.27214	6.14908	5.70358	4.9255	5.87874	6.41977	6.1131	5.32337	5.03654	6.78477	6.0286	5.68417	6.04127	5.7838	6.30888	6.15836	5.53033	5.76409	4.95527	6.34225	6.54491	6.37401	6.52514	5.92349	5.66563	6.31587	3.22423	3.62711	3.81799	3.60133	3.47088	3.54971	4.66611
ZNF234	4.42723	4.17469	4.1087	4.79106	4.54649	4.31772	4.43688	4.0683	4.22081	3.74451	4.62066	4.12371	4.70934	3.89551	4.74715	4.49326	4.55175	5.13112	4.32712	3.83504	4.92482	4.34494	4.27229	4.38639	3.4957	4.56692	4.33416	4.06188	4.17585	4.13202	4.28974	4.66212	4.31891	3.92798	4.57781	4.63669	4.43688	4.49137	4.7904	4.46648	4.25619	4.03229	3.63131	4.08243	3.55049	3.72006	3.7614	3.2702	3.55012
BPTF	6.78252	5.94312	6.45615	6.55129	6.63842	6.22615	6.19965	6.43578	6.30209	6.52919	6.5987	6.3413	6.07769	5.88479	6.54289	6.053	6.47766	6.79494	6.57657	6.51055	6.43167	6.69522	6.82136	6.13148	6.28568	6.51055	6.91154	6.69294	6.42467	6.29448	6.36701	6.29639	6.18734	6.10215	6.20057	6.62447	6.42467	6.5629	6.68063	6.42075	5.62157	6.95735	5.16654	5.48395	6.26144	5.78465	6.25754	5.57886	5.80876
RG9MTD3	2.75551	2.92644	3.39327	3.06869	3.2165	2.90467	3.12295	2.78628	3.09767	3.23892	3.14626	2.73512	2.66349	2.50081	3.13893	3.26799	3.2442	2.66181	3.41224	3.52056	2.79338	3.02668	3.21586	3.09463	2.91641	2.84976	3.23333	3.34378	2.76201	2.45341	3.13635	3.40691	3.05014	3.58638	2.8952	3.07063	2.93359	3.20327	3.38239	2.81861	3.12917	3.08107	2.54757	2.73839	2.5486	1.99342	2.52317	2.44522	2.31842
KIAA0495	3.3173	3.39863	3.65228	3.51284	3.55737	3.0483	2.89214	3.50227	3.15155	3.88748	3.26376	2.81614	2.65344	3.18707	3.07554	3.03567	3.13751	3.70213	3.51978	3.10993	3.60964	3.00171	3.70347	2.88459	3.27695	3.30304	3.52324	3.20419	2.76554	3.0408	2.89237	2.98241	3.03489	2.87666	3.32542	3.81604	3.10658	3.63775	3.51629	2.97686	2.886	3.25868	2.74515	2.95082	2.17306	2.70735	2.94887	2.42516	2.27699
GPR18	6.60611	8.07292	7.26571	7.24035	7.84873	6.30307	6.82023	7.49461	7.76741	7.49771	7.61237	7.34506	7.6437	7.09949	8.33213	6.98562	7.36067	7.76062	6.86793	7.48255	7.3508	7.004	7.89162	6.95616	6.7927	7.49921	7.42678	7.71556	7.21118	6.61809	7.11113	8.01368	7.9814	8.08655	7.89706	7.6215	7.22044	7.34079	7.87905	6.73862	7.16782	6.77236	3.71739	4.36643	4.05815	4.21345	4.73373	5.10031	4.2042
NOB1	5.46682	6.08393	6.28183	5.82922	6.27022	6.03758	5.60081	5.75216	6.19026	5.47895	5.95641	5.61074	5.73166	5.3454	6.1538	6.01153	6.32479	5.88134	5.67152	5.39833	6.21748	5.83171	6.18542	6.13063	5.71623	5.97147	5.74784	6.25373	5.51811	5.27961	5.99358	5.82659	5.87085	5.82837	5.63544	5.92964	5.75646	6.0494	6.08299	5.61906	5.5846	6.49197	3.39117	4.07595	4.34494	4.17928	4.52005	4.3318	4.39129
SPATC1	2.39214	2.16209	2.15316	2.04204	1.98656	2.25315	2.20124	2.06775	2.10821	1.93972	1.88897	2.21	1.88185	2.08386	2.08067	1.90206	2.03883	1.88548	2.00573	1.78553	1.69228	1.96306	2.1684	2.12577	2.12073	2.07235	2.1385	2.30438	1.7896	2.27994	1.97298	2.02434	2.1136	2.04138	1.97198	1.97482	2.15932	2.13245	2.29714	2.19981	2.42239	2.23151	3.13204	2.59033	2.52983	2.71767	2.50676	2.76201	2.09022
CCDC107	2.45044	3.71236	3.40614	3.63258	3.6373	3.61994	3.41944	3.54269	2.97228	3.31303	3.07665	3.41367	3.39009	3.39757	3.33693	3.61994	3.96299	3.23143	3.1895	3.07526	3.89802	3.78775	4.25082	3.33046	3.30336	3.34684	3.53989	3.60922	3.71651	3.2965	3.11928	3.80477	3.34137	3.88097	4.02388	3.10853	3.28402	3.27728	3.3972	3.39186	3.35371	3.30834	2.55317	2.36802	2.94987	2.83823	2.09847	2.71614	2.79361
RUFY2	3.07693	3.51978	3.23486	4.53064	4.26244	4.01753	3.61748	3.73449	3.4115	3.80385	4.00385	3.55574	3.99756	3.25486	4.11867	4.13039	3.44157	3.57818	3.88946	3.70844	3.76651	4.21968	4.40395	3.42563	3.70932	4.56885	4.12318	3.66271	3.27375	3.26344	3.39544	3.69591	4.07595	3.61044	3.5622	3.87455	3.67359	3.60341	3.98411	3.43221	2.94493	3.53204	3.10348	3.62369	3.28723	3.59335	2.58453	2.67365	2.70134
ARHGAP24	2.15649	2.16878	2.44232	2.55913	2.53349	2.54799	1.99763	2.27411	3.02434	2.18024	2.20582	2.33129	2.1107	3.52641	2.62642	2.78739	2.1415	2.1795	2.4898	2.45088	2.28338	2.06129	2.54058	2.6709	2.44069	2.47921	2.74775	2.3791	2.45363	2.23848	2.72347	2.65745	2.34755	1.76032	2.39741	2.5165	2.47745	2.49803	2.38974	2.67153	2.33235	2.54606	3.17326	3.83132	2.94149	2.9169	4.84931	2.81568	3.35094
RNASEH2B	3.7996	4.267	4.31714	4.78903	4.44435	3.88146	4.37488	4.53254	4.33301	4.8148	4.17814	4.21852	3.88748	4.64122	4.0813	4.14946	4.31367	4.0889	3.77158	4.04863	4.23133	3.70392	4.0123	4.12371	4.14341	4.83899	4.04345	3.77701	3.85188	4.05233	4.64122	4.26819	3.94865	4.67978	3.93813	4.23757	4.39612	3.65572	3.83551	3.86515	4.17016	4.17585	2.94124	3.27118	3.3217	3.61705	3.1235	3.23395	3.45901
EDNRB	2.08386	1.7544	1.9671	2.06603	2.18063	2.00248	2.2773	2.11601	1.86338	2.15274	1.8499	2.30685	1.92066	2.02853	1.72512	2.0065	2.02149	1.91233	2.12797	1.82228	1.72512	2.13288	1.874	2.26407	2.09289	2.13636	1.85228	1.90364	1.98825	1.94891	2.31842	2.07058	1.79388	1.86556	2.0625	1.76032	1.76032	2.18024	2.11504	1.91929	2.08222	1.95124	2.47301	2.71269	2.54839	3.67276	2.71463	2.53481	2.90559
DPH3	3.28723	3.98827	3.62623	2.93284	3.01284	3.57659	4.01911	3.10742	3.71374	3.90901	4.15056	4.48574	3.84747	3.99436	3.52324	4.16678	3.52681	3.37493	3.66493	4.10435	3.94261	3.11585	3.04775	3.96804	4.26244	3.21555	3.52559	3.54778	3.30735	3.29255	3.11671	3.92338	4.59901	4.36391	4.3248	3.06168	3.7296	3.66183	3.84747	3.58618	4.03974	3.23985	5.85604	5.0505	5.40145	4.55614	5.46845	5.13112	5.34153
MAF	3.96701	4.03709	3.67276	4.16963	4.48138	4.32828	4.22665	3.65485	3.70932	3.41114	4.25027	4.1098	3.47352	3.29187	3.84076	4.18828	5.29816	3.58929	3.93056	4.53501	4.36643	4.30776	4.05339	3.41078	3.78165	4.1065	3.88896	4.59252	4.58673	3.30932	3.97277	4.69609	3.2776	4.54839	3.99231	3.83788	3.43335	4.18151	3.51052	3.50696	4.04812	4.00598	2.42724	3.89647	2.57608	2.41611	2.2391	2.69599	2.45994
LOC646817	6.56026	7.51676	7.3826	7.59617	7.56017	7.41017	7.3344	6.73031	7.26218	7.21189	7.38551	6.90265	7.21978	6.75837	7.28295	7.21461	7.4833	7.43188	7.23702	7.14392	7.06524	7.01942	7.2489	7.05391	7.14518	7.5031	7.07268	7.33299	7.10407	6.73916	7.17105	7.4015	7.26782	7.30795	7.59912	7.24762	7.19327	7.46095	7.58659	7.44497	7.13232	7.458	5.33794	6.11544	6.14404	6.15243	5.8704	5.99585	6.18879
LOC642869	6.56026	7.51676	7.3826	7.59617	7.56017	7.41017	7.3344	6.73031	7.26218	7.21189	7.38551	6.90265	7.21978	6.75837	7.28295	7.21461	7.4833	7.43188	7.23702	7.14392	7.06524	7.01942	7.2489	7.05391	7.14518	7.5031	7.07268	7.33299	7.10407	6.73916	7.17105	7.4015	7.26782	7.30795	7.59912	7.24762	7.19327	7.46095	7.58659	7.44497	7.13232	7.458	5.33794	6.11544	6.14404	6.15243	5.8704	5.99585	6.18879
SLC25A26	2.79788	2.83756	2.94026	2.94666	2.84353	3.20598	2.93284	2.6977	3.08935	2.76836	2.74691	2.93064	3.17601	3.31663	2.83322	3.03066	3.17838	2.91812	2.57037	2.52874	3.07499	2.81157	2.92444	2.76947	2.74214	2.96007	2.72739	2.94715	2.40705	3.04129	2.77036	2.69081	2.94542	3.16672	2.88861	2.70928	3.0162	2.83621	3.32274	2.92198	2.91565	2.8009	2.55913	2.94149	2.64109	2.55162	2.51496	2.27817	2.45721
MRPS33	3.17264	4.44871	3.68484	4.00493	4.01596	4.6393	3.93354	3.79911	4.03494	4.32828	4.24736	4.30664	5.05494	4.16454	4.01019	4.86403	4.17585	4.09991	3.80571	4.24039	3.95326	3.89243	3.75379	4.27115	3.97532	4.267	4.03278	3.60133	3.61748	3.76278	3.81557	5.7308	4.8556	5.01754	4.65888	3.77383	4.11196	4.05183	3.97014	3.52879	5.07274	3.71236	3.41545	3.52056	3.41837	3.71603	3.67749	3.39149	3.30205
IL7R	9.34143	9.52103	9.75962	9.56967	9.65705	8.94719	9.12718	9.39302	9.61041	9.23647	10.0572	8.88925	9.17569	8.80918	9.42045	8.65071	9.30747	9.78995	9.40485	8.88925	9.69507	9.64738	9.85611	8.53602	8.45011	9.47837	9.42855	9.21466	8.85367	8.07483	9.04008	9.64738	8.92841	8.94719	9.07337	9.93652	9.08997	9.63778	9.79489	9.01067	8.85075	9.65705	4.91906	5.96435	6.38982	6.28472	7.33085	6.43785	6.61593
DDX39	5.32259	6.10759	6.31291	6.02226	6.32768	6.25092	5.58545	5.73762	6.33736	5.79248	6.19123	5.58213	5.75646	5.17797	6.17689	6.11128	6.29448	6.17787	5.69256	5.95273	5.93223	5.89706	6.23283	6.05759	5.77503	5.9077	5.88648	5.89443	5.5992	5.31073	5.8621	6.50233	6.41776	6.67841	6.26045	5.93587	5.77419	6.18252	6.57558	6.15655	5.53773	6.24994	4.96894	5.33353	5.83701	4.79638	4.57781	4.60094	4.34905
SLFN5	5.3478	5.15389	6.65886	7.18343	6.32282	5.9599	5.92349	5.87963	6.48182	5.52381	6.96234	5.4271	5.27342	5.0712	6.14542	5.41101	6.57558	6.57657	5.08616	6.02948	6.77802	6.20523	5.3834	5.57538	5.66902	5.96263	5.9502	6.52816	6.20613	6.17419	5.70776	5.67235	4.87108	5.09954	5.86544	6.49824	6.22706	6.55553	6.72092	6.32768	5.58297	5.89529	3.02329	4.02018	3.26313	3.39149	3.98053	3.76095	3.99077
STAT4	6.7488	7.62947	7.95518	7.67957	7.75068	7.29196	7.4326	7.41816	7.65335	7.31005	8.25866	7.35788	7.16653	7.07452	7.82773	7.1979	8.51154	8.16328	7.04969	7.59057	8.05921	7.63578	7.4855	7.39198	6.76237	7.48998	7.22301	7.29343	7.95892	7.09201	7.18343	8.10806	6.69182	7.26285	7.51748	7.51453	7.12508	7.74549	7.95892	6.83039	7.34221	8.08852	3.82374	5.44403	4.37724	4.73704	5.53694	4.44373	4.73373
CYP20A1	3.77607	3.93963	4.21627	3.54546	4.20017	3.74404	3.82609	3.84463	4.09221	4.18603	4.05551	4.43566	3.67533	3.59963	4.4076	3.12749	4.0971	3.9095	3.55613	3.67662	4.18208	3.98619	4.15332	3.52324	3.86715	4.29844	3.89699	3.98566	3.60052	3.54427	4.01442	3.98204	3.94611	4.13202	3.20691	4.07704	3.56457	4.21172	3.76371	3.52092	3.54348	4.41314	2.86086	3.22679	3.01984	3.12295	3.11785	2.73103	3.15037
UTP6	6.77121	7.42966	6.96959	7.58435	7.0274	7.17041	7.17948	7.1034	7.11867	7.26438	6.9942	6.87502	6.62235	6.80991	7.06588	7.22839	6.80421	6.87256	6.81451	7.06209	7.25358	7.11867	7.004	6.81685	6.84656	7.42527	6.70082	6.65013	6.88549	6.48593	6.7477	7.39348	7.3508	7.04601	6.98438	7.34937	7.59695	7.31409	7.05332	7.19262	6.96721	7.05208	5.77681	5.33271	5.75902	5.99087	5.08253	5.50903	6.14542
CRTAM	2.84632	4.2659	3.42636	4.2497	5.02924	3.58804	3.51629	3.36378	4.31251	2.39835	4.14341	3.14135	2.54628	3.80805	4.76003	4.1065	3.95782	3.42417	2.84976	3.11671	4.23757	3.35757	3.20785	3.48653	3.29156	3.48653	3.3489	4.42417	3.25486	2.91135	3.44855	5.23048	4.14019	3.57419	4.14946	3.47352	3.80054	3.75048	4.65497	2.94444	3.906	4.055	2.09847	2.33854	2.02079	2.21677	3.22582	2.39931	2.17574
C19orf60	4.12813	4.58355	4.15946	4.40215	4.88568	4.40152	4.2421	4.15553	4.12099	4.70204	4.59252	4.77953	4.37845	4.22955	4.63157	4.22839	4.33598	4.57339	4.2717	4.1866	3.94969	4.50944	5.26191	4.75868	4.46588	4.51883	4.85633	4.35382	4.72055	4.09221	4.44997	4.6523	4.95738	5.11146	4.67978	3.98359	4.37668	4.3731	4.8438	4.02752	4.47819	4.15446	3.09903	4.09769	3.7996	4.22781	3.56337	4.06772	3.86666
LRRFIP2	3.0288	3.10155	3.56815	3.40328	3.30834	3.41297	3.33964	3.17751	3.36068	3.13955	2.45473	3.12804	3.18015	3.46536	2.95883	3.37393	3.16142	3.65017	3.60797	3.40543	3.64299	3.37672	2.89331	3.13175	3.70436	3.40653	2.95331	3.31303	3.34069	3.18797	2.99986	3.05223	3.16972	3.44308	3.43895	3.52484	3.53989	3.54148	3.36898	3.75698	3.35791	3.44604	4.8313	4.46529	4.55872	4.05657	4.9367	4.35502	4.48074
KLHDC10	3.04054	2.9376	2.77171	2.87596	2.9361	2.87619	2.94246	2.71117	2.64088	2.88789	2.79698	2.78782	3.10433	3.0325	2.75938	2.76621	2.76466	3.10825	2.89144	2.71485	2.73555	2.7688	2.89214	3.13352	2.47832	2.87619	2.51517	2.86554	3.53677	2.80894	2.65282	2.61883	2.55162	2.90559	2.74798	2.9009	2.74299	2.56444	2.72457	3.04881	3.09018	2.82151	3.25678	2.67991	3.2664	3.2255	3.80146	3.05198	2.87261
BCL11B	6.895	6.91751	8.00034	7.72726	7.13431	7.03108	6.85725	7.33652	7.49302	6.86072	7.63099	6.85015	6.41088	5.93495	7.57022	6.14075	7.30178	7.8156	6.80991	6.48897	7.31005	7.72397	7.09949	6.23949	6.36408	7.7123	7.31409	7.06333	7.12641	6.60086	6.9367	7.42527	6.9807	6.81337	6.74316	7.6549	7.51453	7.44146	8.04938	7.1034	6.48078	7.25757	2.55076	3.50464	2.88318	3.23021	5.10617	3.45521	4.07423
AAMP	4.25202	4.46106	4.34189	4.78296	4.99126	4.22025	4.39797	4.42417	4.1467	4.95308	4.66021	4.3731	4.71925	4.28096	5.19626	4.89338	4.61428	4.65435	4.30081	4.07048	3.86865	4.11808	3.89	4.96822	4.8313	4.59508	4.71796	4.92622	4.89699	4.39612	4.39734	4.41808	4.25499	4.7114	4.29553	4.35382	4.69876	4.40215	4.6615	4.34189	4.48009	4.97538	3.51473	4.0376	3.74224	4.28272	3.39043	4.01545	3.56063
CD2	7.36067	7.92409	7.8191	7.99852	8.76086	8.19704	7.97772	8.06696	7.8505	7.95892	8.3872	7.6437	8.19499	7.71893	8.3162	7.59695	8.34823	8.20742	7.9759	7.48845	8.1803	8.36181	8.80051	7.90624	7.94234	8.26734	7.76394	7.75721	8.15198	7.589	7.51605	8.6042	7.87735	7.91161	8.49894	8.02101	7.48697	8.14693	7.96281	7.24953	7.59839	8.71351	4.66088	5.71198	4.63157	5.14551	6.59674	5.52709	4.95808
UTP14A	3.94561	4.77075	4.07482	4.5536	4.787	4.49574	3.88295	4.35324	4.35084	4.40091	4.38325	3.86762	4.04863	4.53758	4.5026	4.31422	4.62839	4.60853	4.50688	4.27921	4.4647	4.47137	4.90521	4.5791	4.2944	4.37065	4.41506	4.75728	4.23926	4.24326	4.61813	4.78494	4.39554	4.39309	4.69744	4.6117	4.41067	4.18208	4.61428	4.38451	3.75786	4.74381	3.61084	3.52998	4.39734	3.38063	4.00071	3.56534	3.82566
HLA-DOA	6.63622	6.9513	6.13148	6.77008	7.53129	7.3059	5.56882	6.49824	6.49605	6.50751	6.53132	5.40145	6.82352	6.36408	7.59839	6.55661	7.133	7.12508	6.0431	6.63948	6.00884	4.79776	8.2246	5.98737	5.59426	7.56242	7.68278	7.42527	6.45415	5.38263	6.50338	6.57763	6.5481	7.3005	6.47766	6.77347	6.90445	6.1547	6.29923	7.12902	5.13564	6.05759	3.62411	5.01238	4.19727	3.85137	4.54192	4.5051	4.45306
TRIM25	2.74342	2.46722	2.46852	2.47944	2.05711	2.52101	2.48716	2.27817	2.2744	2.46237	2.35179	2.29235	2.46036	2.88249	2.93333	2.47256	2.42034	2.27875	2.76443	2.70522	2.5465	2.67384	2.3601	2.45044	2.85881	2.41963	2.17762	2.64601	2.58028	2.57733	2.48716	2.44254	2.49415	2.57944	2.38082	2.66202	2.68716	2.53481	2.76309	2.23593	2.57712	2.56931	3.30336	4.1136	3.92438	3.45862	3.9401	3.49187	2.30466
GEMIN4	3.08354	2.81861	3.58061	3.02616	3.40904	3.39471	2.67815	3.04343	2.84306	3.36308	3.37426	2.89591	3.58638	2.94372	3.06683	2.9713	3.55497	3.77203	3.29813	3.53598	2.80017	2.69494	3.35161	2.69341	3.16408	2.93434	3.49033	3.36343	2.78739	3.15504	3.1454	2.98395	2.83958	3.2417	3.10017	3.56575	3.02958	3.03091	3.57174	3.19561	2.65386	3.43221	2.47367	2.57037	2.68545	2.39385	2.78804	2.72739	2.36802
HAUS5	2.69319	3.26408	2.8646	3.14135	3.14749	3.39582	2.65597	3.03118	2.62203	2.85506	3.27599	3.22646	3.32004	2.75124	2.99569	3.09654	3.05841	3.56935	3.56144	2.86831	2.87454	3.08107	3.57055	3.06628	3.30368	3.47053	3.17176	2.99701	2.91764	2.61155	3.04695	2.92594	3.03892	2.80405	2.82451	3.0304	2.77743	2.94246	2.93857	3.57459	2.79924	2.9842	2.26136	2.51629	2.70713	2.60298	2.37198	2.56101	2.56656
CD28	2.35709	2.83368	2.96032	2.69599	3.32206	3.27695	2.65051	2.72457	2.5572	2.65153	3.03918	3.04343	2.60214	2.64347	2.90113	2.7213	2.93684	2.82955	2.71334	2.5026	2.7226	3.17957	2.78364	2.43726	2.95381	2.98395	2.47458	2.571	2.51302	2.26316	2.92918	3.3241	3.34102	2.99518	3.44528	2.76793	2.87431	3.00845	3.1303	3.12129	2.50525	2.52874	2.19339	2.10577	2.65408	2.48162	3.10405	2.48716	2.65639
SEH1L	2.63352	2.93434	3.5909	3.6212	3.64677	3.6688	3.1895	2.91061	3.07892	3.28758	2.92395	2.67902	3.07444	2.74451	3.52681	3.62837	3.8213	3.56063	3.3746	3.92695	3.6788	2.95407	3.48996	2.79901	3.14949	3.52721	3.31564	3.46609	3.43041	3.10658	3.25868	3.4126	3.44819	3.28758	3.06788	3.68229	3.24544	3.45112	3.39617	3.75786	3.33216	3.10266	2.45065	2.97559	2.52058	3.05094	2.50194	2.34454	2.33235
IRAK4	3.70127	3.91643	4.05339	3.92646	3.87061	4.39554	4.09441	3.66008	4.08617	3.91743	4.22313	3.98001	3.82471	4.02594	3.85634	4.1456	3.4315	3.98152	3.7929	4.15664	3.98259	3.9758	3.68441	4.21968	4.27055	4.01124	3.36759	3.95477	3.50344	4.25787	3.57459	3.78914	3.96247	3.56298	3.97329	4.29497	4.22546	3.74315	3.86168	4.21517	4.04658	3.72914	5.26878	5.67919	4.77276	4.96749	5.23122	5.26951	5.06456
TBC1D10C	7.19262	7.31683	6.9152	7.40945	7.22969	7.61548	6.69849	7.2416	7.10087	7.17432	7.39788	7.4139	7.41816	7.10859	7.81741	7.26285	8.10615	7.57022	7.20458	7.17432	7.49461	7.33936	7.67957	7.37773	7.29908	7.44146	7.33085	7.28364	6.74316	6.72204	7.24035	7.63413	7.68119	7.56402	7.39642	6.6664	7.17041	7.05577	7.50076	7.05451	6.8808	7.06333	6.20437	6.82243	6.94887	6.97706	7.35507	6.09398	6.07496
METTL8	2.72826	3.87649	2.89687	3.58971	3.75424	3.20266	3.09074	3.45521	4.10707	3.83408	3.37954	3.10658	2.97865	2.87094	3.39292	3.19074	3.42931	3.44566	3.07063	3.61871	3.76007	3.04617	3.71871	2.76772	3.1766	3.3315	3.21305	3.25327	3.37881	2.96929	3.20419	3.2066	3.13864	2.93634	2.86179	3.4438	3.33693	3.00271	3.22055	2.82538	3.76882	3.80099	2.5674	2.40093	2.55339	2.24918	2.32682	2.5037	2.45318
NCR3	2.96384	3.01749	3.09767	3.33216	2.76707	3.32914	2.97205	2.79608	2.76815	3.55695	3.42089	3.17868	2.70262	2.91935	3.15155	2.71959	4.25733	3.26408	2.77943	3.05841	3.04723	2.88649	3.90999	3.40653	3.1235	2.82495	3.47315	3.56497	3.64548	3.00222	3.18468	2.8134	2.8945	3.43561	3.52484	3.62878	3.32644	3.56181	3.15155	2.86715	2.96433	3.65877	2.30186	2.4201	2.43705	2.20193	2.33624	2.7907	2.21036
ENOSF1	2.4768	2.75188	2.9474	3.18408	3.29187	3.34378	3.47585	2.66535	3.11132	3.4408	3.10155	2.97611	2.49241	3.1338	3.02223	2.65765	3.01543	3.42749	2.59689	2.72023	3.58929	2.61298	3.15677	2.83161	2.63665	3.81042	2.77433	2.56822	2.84538	2.38542	3.04263	2.78342	3.22805	3.0949	2.74668	3.38027	2.98826	3.49643	3.27216	2.8193	3.16526	3.0333	2.08013	2.42283	2.59119	2.48937	2.61026	2.26642	2.13245
SIGIRR	5.06274	4.96712	5.57176	6.01197	5.90462	5.68128	5.7234	5.70905	5.05456	5.29855	5.63007	5.24844	5.45169	4.92301	5.7695	5.75775	6.10901	6.05897	5.24615	5.14895	5.93005	5.31668	5.95146	5.9666	5.5644	5.77209	5.8704	5.67109	5.29388	5.38539	5.13303	5.72776	6.09173	5.86337	5.6879	5.36638	5.13152	5.36162	5.50293	5.20877	4.96204	5.6004	4.57814	4.74147	4.38607	4.68464	4.71241	4.40245	3.8546
LOC100294402	5.06274	4.96712	5.57176	6.01197	5.90462	5.68128	5.7234	5.70905	5.05456	5.29855	5.63007	5.24844	5.45169	4.92301	5.7695	5.75775	6.10901	6.05897	5.24615	5.14895	5.93005	5.31668	5.95146	5.9666	5.5644	5.77209	5.8704	5.67109	5.29388	5.38539	5.13303	5.72776	6.09173	5.86337	5.6879	5.36638	5.13152	5.36162	5.50293	5.20877	4.96204	5.6004	4.57814	4.74147	4.38607	4.68464	4.71241	4.40245	3.8546
NFX1	5.15389	5.13796	6.1529	5.90944	5.7599	5.5846	5.64227	5.47007	5.84827	5.49692	5.22673	5.38732	4.88144	5.14551	5.68919	5.1387	5.6993	5.8672	5.10031	5.73425	5.81388	5.6598	5.92612	5.10844	5.20448	5.81805	5.72994	5.73509	5.19325	4.47572	5.39519	5.5287	5.3557	5.15761	5.419	5.71029	5.38423	5.79916	6.11765	5.25581	5.33673	5.42149	4.06993	4.24448	3.85338	3.80146	4.07595	4.17351	4.02441
SUMF2	3.84989	3.87503	4.07208	3.95832	4.19328	3.79475	4.23642	4.20188	3.58228	3.93256	4.29959	3.7205	4.34667	3.86168	3.77881	4.13362	4.25381	3.85732	3.59666	3.66664	3.59502	3.94561	3.87109	4.06558	3.72822	3.97172	3.97329	4.51073	3.58228	3.55978	3.81087	4.00817	4.0683	3.35932	3.9512	3.39899	3.51629	3.75741	4.28505	3.71236	3.76418	3.54546	2.62869	3.32712	3.50464	2.47189	2.81226	3.30402	3.1235
DDX27	5.84312	5.88562	6.45007	6.33935	6.208	6.09044	5.92008	6.10759	5.85946	5.91468	6.09849	5.74176	5.72735	5.61989	6.07676	5.65063	6.45312	6.46538	5.84919	6.12603	6.66534	6.0422	6.4633	6.10663	6.09486	6.07038	6.3188	6.20057	5.98288	5.21841	5.83967	5.77503	5.7308	6.09216	5.84134	6.04035	6.26922	6.39574	6.28667	5.88306	5.28335	6.31189	4.71207	5.64227	5.62157	4.50754	4.46833	4.57206	4.49199
RASGRP2	7.46471	7.36486	7.90066	8.04349	7.9098	7.78598	7.63894	7.88795	7.69104	7.62621	7.77928	7.63894	7.32811	7.14069	7.92409	7.16388	7.77425	8.23308	7.48405	7.62783	7.76917	8.05334	8.34594	7.5451	7.72397	7.97021	8.21365	7.90624	7.60629	7.3351	7.61394	7.93348	7.96636	7.71556	7.84696	7.92605	7.56699	7.67133	8.28277	7.63894	7.3351	7.54202	7.2323	6.98925	7.84521	7.25358	7.82435	7.0982	7.0274
ZDHHC14	2.64025	3.25663	2.59919	2.95483	3.00636	3.0927	2.67259	2.83982	2.63206	2.48805	3.38836	3.10489	2.0625	2.087	3.40013	2.66624	3.30075	2.85344	2.71636	2.97711	2.56528	2.73796	2.74494	2.56101	2.6331	2.65492	2.47301	3.0541	2.48891	2.32759	2.59519	2.73213	2.78409	2.8983	2.65639	2.61319	2.48582	3.11785	2.81522	2.56272	2.57165	2.87261	2.00161	2.40023	2.35785	2.33364	1.99	2.09127	2.09075
CXCR3	3.53677	2.90965	3.47125	3.6133	4.29902	2.97966	3.42089	3.72592	3.43079	3.98411	4.11867	3.77429	4.00493	3.79199	4.40518	3.13836	3.31035	4.64188	3.485	3.58432	3.77655	3.55049	4.85982	3.6191	3.8588	3.48921	3.77066	3.98675	4.26646	3.64592	3.64548	3.31498	3.44308	4.13362	3.9981	3.64975	3.96142	3.98875	3.57133	3.05866	2.90278	4.09496	2.69103	2.71506	3.00115	3.00663	3.03381	3.35932	2.63582
FAM98B	3.73769	3.97277	4.36029	4.62902	4.43337	4.19727	4.35967	3.49954	4.29382	3.94611	4.5332	3.87503	3.8318	4.18266	4.13802	4.21517	4.29671	4.29092	3.77977	4.13256	4.50132	4.41695	4.32828	4.40636	4.22603	4.23186	4.22839	4.31191	4.20188	3.77248	4.20361	3.96037	4.33896	4.24677	4.23468	4.01967	4.17585	4.35023	4.28391	3.96247	3.89946	4.0092	2.84655	3.3308	3.05517	3.62245	2.98852	3.12491	2.67005
HIP1	2.59264	2.49178	2.35104	2.63792	2.74168	2.63206	2.58561	2.52145	2.70608	2.48405	2.39385	2.63079	2.82816	2.67259	2.45744	2.32233	2.4845	2.82382	2.31633	2.26965	2.84123	2.52058	2.38853	2.6488	2.91473	2.52767	2.10821	2.42653	2.35834	2.26965	2.54884	2.63749	2.77149	2.15727	2.86576	2.36111	2.42306	2.84076	2.43339	2.74581	2.57525	2.36258	3.88946	2.84353	3.57779	2.8202	3.1763	3.03091	2.83914
PCTP	4.67587	3.46055	3.72456	4.03388	3.63474	4.13148	4.2944	4.01393	3.76974	3.85634	4.39854	3.96701	3.76324	4.15387	3.0288	3.9738	3.34444	3.85829	3.85238	3.88699	3.7133	3.35685	3.23021	4.03919	3.52363	3.71739	3.67749	2.99416	5.24186	5.03073	3.79911	3.40614	4.1572	2.86998	3.56103	3.64212	3.40116	4.1634	3.66967	3.65528	4.28681	4.24448	5.94834	5.23952	4.86403	4.07259	4.28096	4.35084	5.94219
RDH13	4.17523	3.58971	4.49639	3.66664	4.35617	4.16061	3.4957	3.80099	3.85781	3.76512	3.91099	3.81133	4.23242	3.77112	3.98514	3.31303	4.92336	3.87751	3.77788	4.05713	4.16229	4.45671	5.18024	4.18208	4.27229	4.88428	5.08102	4.33598	4.74987	3.80713	3.80477	4.68175	3.8275	4.2421	4.46648	4.15831	3.82655	4.35502	4.24448	3.65399	2.99083	4.24914	2.80136	2.81456	2.78098	3.41689	3.1428	3.5622	3.07526
LOC100291980	7.12837	6.67567	6.86489	6.85667	7.59461	6.09984	6.87669	7.22774	6.55284	6.56026	6.58436	7.09504	7.73809	6.70916	6.8356	6.20936	7.5382	7.08138	6.56658	6.54968	6.29495	7.0602	7.59912	7.14266	7.22112	7.1788	6.62392	7.16456	7.08887	6.69014	6.41728	6.84953	6.65941	7.71312	7.34436	6.47923	6.84367	7.01819	6.87669	6.57183	5.847	7.56017	3.96626	4.96785	4.65135	5.13303	6.22943	5.21342	4.84414
IL32	7.12837	6.67567	6.86489	6.85667	7.59461	6.09984	6.87669	7.22774	6.55284	6.56026	6.58436	7.09504	7.73809	6.70916	6.8356	6.20936	7.5382	7.08138	6.56658	6.54968	6.29495	7.0602	7.59912	7.14266	7.22112	7.1788	6.62392	7.16456	7.08887	6.69014	6.41728	6.84953	6.65941	7.71312	7.34436	6.47923	6.84367	7.01819	6.87669	6.57183	5.847	7.56017	3.96626	4.96785	4.65135	5.13303	6.22943	5.21342	4.84414
PCYOX1L	4.83335	5.44078	6.19315	5.59999	6.13422	5.5951	6.08299	5.68249	5.38263	5.76331	5.0505	5.34384	5.49612	5.00799	5.21765	5.31549	5.71111	5.68003	4.97181	5.05872	5.23424	5.73251	6.15836	5.06817	5.76662	6.19315	5.85946	5.22673	5.03284	5.17719	5.33513	5.54852	5.70946	4.9018	5.07349	5.82837	5.41656	5.5214	6.1003	5.6346	5.12286	5.38811	3.43933	3.80902	3.70612	4.99919	4.32365	4.43999	4.56758
SLAMF6	5.87255	6.11128	6.11128	6.19123	6.97832	6.60086	5.98015	6.58275	5.94834	5.49612	6.08485	6.30307	6.73085	5.80008	6.83857	5.5353	7.0274	6.68956	5.90944	6.14359	6.18064	5.43592	6.40897	6.53558	5.7308	6.10759	6.09216	5.99	6.66211	6.0007	5.96792	6.81564	5.41574	6.7364	6.18443	6.52816	5.69339	6.13244	6.20057	5.55018	4.88841	6.50644	4.26244	5.06237	4.19049	4.48511	5.31942	4.86182	4.70734
THEMIS	4.7134	5.80525	5.78116	5.65474	5.3999	4.93392	4.33476	5.74096	6.53985	5.32885	5.7308	4.85001	4.88703	4.83832	6.04402	4.71604	4.69153	5.22751	4.31891	4.39001	5.91295	5.29659	5.0988	4.23298	4.63864	5.13721	4.16963	4.73976	5.80962	5.30276	5.18864	6.69629	4.99055	5.0022	5.5992	5.87963	5.74703	5.34078	6.08036	5.39833	5.50016	5.78825	2.33701	3.24075	2.61421	2.73555	4.54523	2.53285	2.15274
GPRASP1	3.35197	3.28306	4.96604	4.33476	3.77203	3.50618	3.38698	3.6254	3.97792	3.64846	4.11639	2.82977	3.41545	2.96755	3.90849	2.79251	3.67923	4.36029	3.51901	3.2853	3.67749	4.39797	4.03547	3.22087	3.03813	4.34726	3.73631	3.58762	3.69233	3.60797	3.47277	4.02752	3.12241	3.82609	2.9237	4.41752	3.82374	3.48959	4.44931	3.5529	3.84463	3.88047	2.56379	2.79117	2.4845	2.72803	3.01853	2.46677	2.14828
SPN	6.31085	6.44193	7.54202	7.39198	7.91689	7.04601	6.72426	6.64263	6.58383	7.17041	7.28364	6.36797	6.85245	6.61809	7.08204	6.45007	7.97772	7.13165	6.74198	7.1163	7.12508	7.15612	7.2323	7.98343	6.84892	7.4109	7.52828	7.57022	7.22179	6.35025	6.68173	6.78366	6.20979	6.88434	6.93792	6.76125	6.74316	7.41816	6.96959	6.80298	6.84656	7.77928	4.06937	5.17719	5.56882	4.96536	4.63347	5.36282	4.43688
GCET2	3.59627	4.54717	4.12042	3.46977	3.99756	3.85829	3.25424	4.02911	3.85537	3.92136	3.90046	3.67836	3.3122	2.57016	4.08672	3.25804	3.45635	3.63645	2.63858	3.13233	4.05657	3.81229	4.84724	3.17719	3.21215	4.07537	3.74451	3.39544	3.85928	3.68011	3.48537	4.65955	3.31531	3.485	3.56975	3.74129	3.96346	3.40364	3.60174	3.85928	3.195	4.04658	2.13766	2.82861	2.54014	2.35734	2.99109	2.57944	2.39239
MLX	4.7553	4.26646	4.36579	4.34189	4.46833	4.54971	4.74381	4.35023	4.0376	4.24796	4.26877	4.41868	4.25381	4.89626	3.7264	4.31772	4.30138	4.3943	4.88841	4.44314	4.54256	4.24097	4.46043	4.76737	4.29266	4.28449	4.67137	4.11086	4.40033	4.71274	4.38884	4.18096	4.70334	4.8438	4.42238	4.49888	4.13148	4.30605	4.25441	4.67267	4.19668	4.22081	5.93674	5.54436	5.24727	5.07047	5.07956	5.48641	5.59999
TUBGCP4	2.57186	2.61464	2.95407	2.75081	2.90231	2.87596	2.70971	2.50676	2.78628	2.77477	3.00768	2.52983	2.53759	2.44636	2.43862	2.93833	2.69791	3.05977	2.84838	3.09129	2.46057	2.9464	2.71247	2.89925	2.91764	2.59033	3.16229	2.79541	2.81861	2.59498	2.85881	2.65323	2.75358	2.29854	2.47966	2.78009	3.07499	2.99109	2.99518	3.04289	2.9376	3.08053	2.64109	2.3776	2.86366	2.43748	2.72457	2.45203	2.74035
POLR1E	3.04104	3.09214	2.79698	3.04775	3.15737	2.98596	3.00845	3.06603	3.24544	3.28146	3.5194	2.78077	2.63541	2.77239	3.54894	3.61084	3.01	2.70327	2.99909	3.09408	3.106	3.0288	3.12691	3.48921	3.27151	3.2327	3.46684	3.18198	3.05145	2.775	3.39399	3.65313	3.37218	3.64722	3.70889	3.11077	3.20054	3.16911	3.44157	3.27857	3.42636	3.4598	2.00327	2.50719	2.61968	2.43455	3.08216	2.83299	2.39906
BTLA	2.19732	3.57291	2.15035	2.6159	2.5391	2.51711	2.44816	2.43067	2.88672	2.75829	2.64901	2.4377	2.86155	2.65997	2.73642	2.52511	2.17382	2.5486	2.3631	2.63163	2.41824	2.12708	2.6329	2.2504	2.0854	2.66453	2.93384	2.62933	2.45111	3.13438	2.26288	3.32946	3.00741	2.67924	2.84655	2.90583	2.5046	2.5465	2.60194	2.37125	2.76902	2.61799	2.40519	2.19732	2.50041	2.42306	2.18879	2.13893	2.3365
SP140L	4.45246	5.00145	5.5115	6.05124	6.25658	6.11945	5.2927	5.19247	5.82314	5.99725	5.43998	5.44078	5.27107	5.39047	5.94041	5.24958	5.09591	6.13422	5.80265	5.18634	6.19681	5.78033	6.12036	5.60749	5.26803	6.15007	6.42467	6.37495	5.99269	5.1734	5.27029	5.45529	6.23665	6.14267	5.83611	5.37144	5.50173	5.41101	6.60611	5.42547	4.48511	5.37855	5.14321	4.78971	4.78971	4.7614	5.16281	5.11601	4.6226
ZNF549	2.91012	3.25615	3.19438	3.35584	3.10516	3.02986	2.80959	2.56019	3.12157	3.43005	3.28723	2.61738	2.15689	2.47324	3.08328	2.6526	2.94174	3.45375	2.45156	3.1187	3.24885	3.26344	3.10266	2.71593	2.62433	3.16113	2.87994	3.26313	2.81068	2.70199	3.55373	3.16469	3.17509	2.96258	2.64109	3.73313	3.60838	2.98645	3.49876	2.76354	3.12606	2.81996	2.15649	2.14828	2.01792	2.25315	2.4856	2.03271	1.78116
CD8B	3.97014	3.82037	4.40395	3.91985	4.71274	3.10795	2.75873	5.37379	3.94511	2.93089	3.30304	3.00011	3.0288	2.93907	5.67067	2.81906	3.66797	4.16174	2.89783	3.01104	3.24356	4.21572	4.14779	4.3043	3.34513	4.66679	3.49226	4.67137	3.90697	3.08747	3.75048	5.43998	4.56948	5.03727	5.08917	3.3704	3.68616	4.39854	5.2958	2.75232	3.41582	4.8101	2.09947	2.19555	2.07464	2.56165	3.05841	2.31449	2.05774
C21orf59	5.58937	6.38389	6.32669	6.59462	6.2809	6.249	6.60086	6.00339	6.24994	6.22706	5.85693	5.85528	6.34823	5.93138	6.05124	6.27022	6.56921	6.34028	6.18928	5.92877	6.15007	6.26728	6.44504	6.40291	6.10854	6.35412	6.60086	6.13802	6.07496	5.235	5.67067	6.64478	6.16018	6.16948	6.4409	6.28374	6.1003	6.26144	6.76349	5.9042	6.10478	6.43578	4.61619	4.89267	4.67458	5.22673	4.25619	4.89982	4.67332
RBM4B	2.73512	3.14949	2.7551	2.91061	3.27051	2.77698	3.2165	3.17205	2.60067	3.00768	2.98494	2.78409	2.95684	2.7553	2.87118	2.95907	3.31834	2.83845	3.26736	3.06032	2.62538	2.82128	3.15619	3.63605	3.21712	2.94003	3.31236	3.14421	3.36445	2.62474	2.73924	2.70735	3.26703	3.1492	2.98168	3.12463	3.19198	3.11899	2.90514	2.69017	2.49545	3.0113	1.94539	2.03684	2.40093	2.44476	1.9095	2.31119	1.7544
OBFC2B	3.13352	3.5529	3.40044	3.56651	3.39117	3.66401	3.50541	3.39186	3.65017	3.52681	3.29845	3.17509	4.15278	3.67836	3.59834	3.65057	3.55818	3.28402	3.24483	3.21245	3.65791	3.28146	3.68011	4.16678	3.3349	3.22119	3.43933	3.62245	3.44929	3.19321	3.54148	3.63258	3.52404	3.73948	4.21968	3.24201	3.10099	3.66579	3.59335	3.55818	3.47963	3.54028	3.10658	3.05949	3.55778	3.27375	3.07526	3.43634	2.98318
RASA3	3.49226	3.0949	4.20361	4.31191	4.1038	4.21736	3.23924	3.55978	3.49226	3.3207	3.84266	4.10545	3.79911	3.66358	3.95934	3.42343	4.21796	4.79441	3.60671	3.90448	3.71784	3.9568	4.15831	3.89243	4.14723	4.58995	3.57016	3.66753	4.64445	3.44454	3.65528	3.8529	3.69012	3.76836	4.42478	3.80054	4.48574	3.61578	4.32245	4.37547	3.55497	4.3479	3.30039	3.26475	3.52521	2.86321	3.14016	3.69902	3.1959
CXXC5	5.5518	6.25092	5.47088	6.03132	6.01603	5.75123	5.19089	5.70697	6.05124	5.77079	6.1732	6.38189	5.45529	5.10617	6.45514	5.6875	6.71534	6.2809	5.42469	6.68389	5.795	5.01975	6.69849	5.29816	4.65035	5.3462	6.7176	6.77236	5.49449	4.8101	6.06859	5.70358	5.46361	5.37855	5.68668	5.8839	5.53447	5.72735	5.13038	5.43034	6.04578	6.11945	3.65443	4.1391	4.35502	4.03182	2.39165	4.18715	3.70932
LARS	5.12362	5.07576	6.0007	5.97322	5.92964	5.53614	4.7311	5.42149	6.00521	5.75817	5.46602	5.238	5.54269	5.45614	5.91829	5.38501	5.83085	5.39047	5.52465	5.91651	5.76163	5.85006	6.16388	5.42311	5.55342	5.82136	6.07496	6.09849	5.48887	5.3202	5.1175	4.82506	5.72994	5.17719	5.70616	6.25949	5.58708	6.10478	5.975	5.85776	4.6484	5.66902	4.28391	4.21057	5.26878	3.69503	4.59966	4.90521	4.24039
RSL1D1	4.8941	5.92008	5.76076	5.40065	5.75039	5.59095	5.26951	5.2642	5.37067	4.76675	5.83967	4.99055	5.73762	5.3605	4.83265	6.03667	5.40628	5.40864	5.61578	5.18024	5.33041	5.5165	5.22146	5.95101	4.96166	5.72384	5.73425	5.01097	5.43592	4.82033	5.31389	6.55975	5.71456	5.67067	5.4271	5.69841	5.14551	5.523	5.68499	5.42233	5.81635	5.11299	4.08617	4.51819	4.07259	4.35676	4.57145	4.60791	5.00725
NOP2	2.73708	2.73276	3.01492	3.54189	3.11301	3.10714	3.13864	3.33762	3.15389	2.72695	3.3746	2.9837	2.83756	2.7651	3.25392	3.03381	2.89783	3.85537	3.22423	2.7399	2.94074	2.84815	3.60214	3.16792	3.57501	3.08802	3.55129	3.49072	2.75017	2.54099	2.95611	2.85274	3.12436	3.03567	3.0288	3.10155	3.36828	3.51244	3.43672	2.9262	3.02958	3.23174	2.95355	3.13145	3.06869	2.58306	3.36445	2.57418	2.75081
EXOSC2	3.30834	3.21004	3.21774	3.13087	3.63433	2.99909	3.14309	3.3641	3.26313	3.27375	3.1445	3.72727	3.26282	3.46792	3.72592	3.19561	3.19683	3.48459	3.31765	3.23827	3.80099	3.61169	3.35514	2.77943	3.11049	3.19621	3.04749	2.95883	2.94174	3.22023	3.26057	3.37181	3.6732	3.18348	3.20972	3.54738	3.10462	3.22238	3.28591	3.35407	3.15447	2.92819	2.44636	3.2728	3.23236	3.09101	2.64282	3.10128	3.11699
DCAF4	2.63058	3.27375	2.94715	2.81157	2.7116	3.27632	2.75059	2.98445	2.86273	2.53592	2.70671	2.54203	2.09847	2.62994	3.23517	2.71075	3.24559	2.84029	3.05977	3.08991	3.1754	3.03515	2.94149	2.83688	2.52767	2.73149	2.44366	2.87642	2.73512	2.10239	2.8175	2.65386	3.06335	2.81591	2.93709	3.09243	2.69556	2.76466	2.95257	2.65702	2.38684	3.01336	2.1019	2.41401	2.09075	1.99841	2.3074	2.11601	2.087
C8orf33	3.40797	3.73004	3.95579	3.50424	3.65485	3.32309	3.87408	3.1926	3.90801	3.21123	3.73357	4.02911	3.6888	3.27375	3.42417	4.00281	3.96602	3.78682	3.78914	3.59627	4.00871	3.57252	3.80385	3.78682	3.54663	3.7264	3.56893	3.56298	3.92489	3.32038	3.66579	3.45262	4.19844	4.17183	3.93504	3.6254	3.18046	3.57659	3.68441	3.31697	3.69814	3.42089	2.87094	3.05601	2.76244	2.70905	2.92493	2.89331	2.71527
METTL2B	3.50932	4.36208	3.84942	3.33419	4.46529	3.85238	3.83271	3.77563	4.45853	3.33625	3.75875	3.74269	4.04759	3.9568	3.63775	3.75652	3.83271	4.15056	4.06772	3.88445	3.86071	4.21736	4.12427	3.70976	3.79105	3.90697	4.40395	3.88699	3.83455	3.27982	4.15166	4.0254	4.02594	4.09328	4.5663	3.48151	3.70036	3.88146	3.47125	3.98827	3.53243	4.08779	3.23486	3.36863	3.35339	2.95107	3.58889	3.55012	3.12917
MRP63	6.64165	7.81741	7.18477	7.18992	7.46773	7.4326	7.46915	7.2032	6.914	7.1163	7.3005	7.40945	7.87388	7.37058	7.48697	7.80852	7.94957	7.06588	7.44719	7.18343	7.40078	7.14582	7.59695	7.55943	7.22839	7.64534	7.04473	7.36632	7.20587	6.78366	7.0274	8.28916	7.94234	7.92036	7.41528	7.004	7.14582	7.34937	7.47208	6.92229	7.54992	7.14582	5.90853	6.7477	6.37692	6.89853	6.21843	6.64478	6.52816
CASP6	3.5423	3.77203	4.10707	4.02911	3.87109	3.69459	3.90801	3.60503	3.41874	4.09221	3.55415	3.95477	4.06772	3.2892	3.65017	3.68966	3.725	3.4934	3.44006	4.0781	3.6216	3.75514	3.87408	3.39399	3.69948	3.63087	3.59627	3.56975	3.73631	3.18982	3.50364	3.73449	3.90197	4.15221	3.86762	3.86219	3.7679	3.70347	3.92849	3.70889	3.59502	3.67836	3.02589	2.81591	3.41046	3.08134	3.52206	3.1451	3.39863
PTER	2.42653	3.93456	3.03648	3.99649	3.73004	2.66392	3.26282	3.2063	3.87946	3.50151	3.93915	3.06924	3.09157	3.28955	3.94358	3.54348	4.21232	3.9466	3.15302	3.73048	4.06397	2.83322	2.8976	3.34033	3.2731	3.29456	3.01389	2.96332	3.75561	2.63858	3.5905	4.03919	2.70586	3.8365	3.57539	4.18995	3.08299	2.95012	4.49387	2.81501	3.02302	3.86465	2.42216	3.0974	2.64391	2.71959	2.67217	2.34038	2.46677
LPAR5	3.3548	2.94937	3.44929	3.47926	3.56103	3.31834	2.98043	3.29019	3.62369	3.25105	3.53871	3.74175	3.08664	3.15418	4.07423	3.00248	3.88546	3.46055	3.30735	3.83363	3.38698	2.92694	4.0683	3.31134	3.69769	3.34616	3.70706	3.93708	3.54427	3.06656	3.57741	3.32542	2.83982	2.81952	3.55655	3.6919	3.0971	3.75468	3.17386	3.83086	3.106	3.54738	2.86413	2.63163	3.33353	2.83299	2.23087	3.44965	3.61412
CD96	4.35789	5.2434	5.19626	5.45451	5.67493	4.6576	4.59575	4.84931	5.68499	4.70136	5.68169	5.10767	4.36329	4.24736	5.01975	3.65921	4.97899	5.6125	4.07537	4.8054	5.50824	4.93809	5.2581	4.71068	4.20592	4.77684	5.2804	5.02779	5.43276	4.30313	5.44403	5.56558	4.03333	4.9811	5.04688	5.75305	5.26803	5.78203	5.53281	4.71538	4.72512	6.27214	2.45495	2.61738	3.14045	2.46216	3.75332	2.52359	2.52424
ACOT9	4.33123	3.95378	4.09935	3.72364	4.13579	4.03494	4.34965	3.77881	3.99545	4.27632	4.10596	4.13148	3.6129	4.3195	3.81372	4.13092	3.94057	3.46647	4.14832	4.26759	3.47729	4.11984	3.80902	4.03547	4.29382	4.33776	3.74591	4.26244	4.18941	4.05605	3.95883	3.52918	4.47572	4.86612	4.18487	3.80385	4.35084	3.7702	4.06558	3.906	3.7702	3.8365	4.28623	4.96536	4.5026	4.59125	4.52817	5.00064	4.34251
OPA3	2.72087	2.86436	2.93658	2.98671	3.0317	2.86953	3.08636	2.95535	2.90328	3.04343	2.83845	3.12012	3.26573	2.73213	3.23827	2.83139	2.99935	2.88039	3.03622	2.93808	2.9556	2.91012	3.14864	2.81996	3.28048	3.00609	3.37566	2.8853	2.4119	2.65639	3.2821	3.19167	3.13233	3.3241	3.08354	2.79383	3.18529	2.97711	3.05977	2.73839	3.35026	3.1694	2.40776	2.74012	3.11928	2.71485	2.55528	2.96307	2.87876
NUP62	7.42527	7.75235	8.59403	8.49894	8.27387	7.50076	7.57644	8.29806	7.86659	8.00034	8.02646	7.24035	7.14843	7.00895	7.90066	7.57968	8.39882	7.89345	7.83993	7.6437	7.79122	8.06696	8.2435	7.43556	7.81741	8.23095	8.06898	7.95892	7.97956	7.3114	7.91862	7.47805	7.88608	8.08476	7.68781	8.37336	8.18661	8.28486	7.93693	7.73554	7.61847	8.4769	6.3188	6.96841	6.00706	6.38189	5.72735	6.36306	5.99815
NMT2	3.22269	3.70347	3.77476	4.21852	3.73494	3.3383	3.18677	2.7907	4.613	2.8853	2.72415	3.57252	3.2731	2.56635	4.04501	3.30569	3.93915	3.76418	2.89808	3.43634	3.97683	3.81604	3.4953	2.84468	3.30735	3.57581	3.61371	3.23639	4.28915	2.92128	3.52363	4.09221	3.08189	3.15619	3.12463	4.35264	3.49643	4.28623	4.04709	3.18046	3.3922	3.84028	2.1851	2.47145	1.98656	2.35884	2.22047	2.00799	1.97003
ZBTB24	3.47926	3.87554	3.78632	4.00762	4.28737	4.0813	3.77294	4.02967	4.13306	3.82944	3.95934	3.12889	3.99649	3.1303	3.98053	3.90246	4.26017	4.81147	3.65616	4.09602	4.25733	4.35264	3.92798	3.56337	4.07595	4.26476	4.41808	4.07423	3.79668	3.87997	3.63645	3.96142	3.46131	3.69503	4.07098	4.768	4.06885	4.21345	4.41003	4.09769	4.38451	4.61428	2.84701	3.0844	2.89566	3.43933	2.9837	2.84468	2.87407
CCR6	3.79058	3.46904	3.34137	3.66753	3.6857	4.03547	3.4464	3.65616	3.87308	3.93864	3.78586	3.27471	3.01958	3.42528	3.59749	3.58638	3.59919	3.63303	3.60838	4.17126	3.46019	4.01072	5.09064	2.8872	3.29087	3.66227	4.08835	4.56692	3.35617	3.24387	4.34131	2.96384	3.47846	3.60964	3.89048	4.7614	4.58995	3.74954	3.10045	3.7679	3.3278	3.39827	2.47702	1.89245	2.64004	2.53177	2.5281	2.38444	2.58822
CLEC4E	4.93321	3.63949	3.55331	2.87782	2.76223	3.64254	4.88841	4.18096	4.35789	3.69233	3.28624	3.95021	3.04289	5.29189	3.27439	4.16511	3.54856	3.25043	4.17016	3.74359	3.90901	3.73381	3.16318	3.9512	3.82471	3.06735	3.97532	3.04668	3.16201	4.33536	4.28795	3.26313	3.69324	2.73534	3.847	3.61537	3.38203	3.47585	3.75786	3.51205	3.82799	3.68054	5.68334	6.07038	6.32282	4.89836	6.48897	5.02194	6.40897
RPL32	3.27342	3.43079	3.37742	3.17176	3.52764	3.21033	2.91959	3.55536	3.45521	3.18919	2.98191	3.29456	3.54468	3.56734	3.45484	3.64846	3.49452	3.55978	2.85183	3.26831	3.4438	3.14135	3.41617	3.04988	3.32609	3.12185	3.18797	3.64508	3.38522	3.09961	3.22929	3.61705	3.53362	3.88699	3.30735	3.46904	3.22393	3.40904	3.414	3.36001	3.22836	3.41331	2.53824	2.65302	2.66877	2.20298	2.74515	2.72781	2.36284
ADAM28	2.78586	3.2051	2.66017	3.50656	3.22331	3.76974	2.56185	3.00325	3.14045	2.89002	3.17001	2.52145	2.89615	2.77743	3.30075	2.7521	2.564	3.28825	3.00715	3.21305	2.69363	3.11957	3.43561	2.88271	2.98852	3.38134	3.22423	2.73555	2.66835	2.59898	2.83299	2.96459	2.6675	2.58801	3.02459	3.24699	2.63824	3.10964	3.26508	2.72608	2.94149	3.12406	2.66495	2.77831	2.54523	2.6138	2.49112	2.15398	2.47547
CARD16	5.23575	5.98914	3.77745	3.96857	5.9599	5.6058	5.82567	5.47729	5.20067	4.8162	5.35968	4.79504	4.73241	5.5173	4.49948	6.16108	4.59575	5.50173	5.56882	5.62476	5.42469	4.39369	4.73445	6.00977	5.73594	5.86909	4.60213	5.38501	5.54936	6.64797	5.37379	5.48967	6.55872	6.89744	6.27214	6.1003	5.14097	5.06091	5.85862	5.73425	4.88286	4.14946	8.04744	6.63842	7.05208	6.80421	8.20957	7.92224	7.32229
ZNF514	2.14107	2.6675	2.50105	2.84999	3.04803	2.92198	2.63331	2.41006	2.35385	2.67946	2.61821	2.37542	2.07406	2.32102	2.54566	3.45521	2.3866	2.68867	2.41611	2.83554	2.63771	2.49502	2.72564	2.32154	2.2776	2.61135	2.81861	2.75379	2.31711	2.32734	2.64837	2.72826	2.46036	2.24791	2.42883	2.25192	2.50172	2.44162	2.65892	2.41144	2.78209	2.54694	1.88897	2.11021	2.20688	2.35659	2.15689	2.20088	1.97765
STAG3L3	5.61742	5.91208	5.92177	6.36701	6.29825	6.58924	6.27705	6.18443	5.74953	6.33935	5.70697	6.16018	5.81635	5.38968	6.37401	5.92436	6.17419	6.48593	5.80177	5.9741	6.07676	6.71873	6.7353	6.44193	6.249	6.51886	6.32282	6.38684	5.94219	5.39595	5.62966	6.51886	6.10566	5.89091	6.28568	5.99725	5.74013	6.27412	6.5618	5.72296	5.64227	6.45615	4.6393	4.67978	5.30995	5.14625	5.32963	4.74112	4.81688
FLT3	3.01204	2.67537	2.97406	2.88931	2.61235	2.53695	3.51092	2.673	2.68952	2.58735	2.54927	2.56207	2.43929	3.58762	2.14513	2.78342	2.4263	2.8045	3.03813	2.6458	2.7618	2.89237	2.78628	2.60984	2.69964	2.80916	2.65765	2.64985	2.63058	2.51843	2.89637	2.88697	2.45203	2.62118	2.33752	2.82218	3.04907	2.86506	2.50935	2.84655	2.8532	2.89472	3.33999	3.98102	3.94311	3.49148	2.67559	2.97458	5.34938
SLC41A3	2.92966	2.93735	3.16526	3.11103	3.41944	2.68952	2.79948	3.14806	3.09961	2.99674	3.02459	2.54715	2.6331	2.68631	2.83869	3.15389	3.30768	2.77899	2.53695	3.26475	3.08828	3.47963	3.453	2.91159	2.90704	3.17029	3.24885	3.30768	3.04617	2.69726	3.19531	3.05866	3.37816	3.43596	3.30336	3.23547	2.90184	2.5046	3.05069	2.99596	3.14835	3.04027	2.33931	2.2862	2.32286	2.54778	2.47099	2.59202	2.59348
SH3YL1	5.87085	6.77008	6.95009	6.37885	5.80008	6.26239	6.7353	6.361	6.86427	5.2665	6.1922	6.09937	5.31073	5.4521	6.4511	5.04398	6.33161	6.33835	5.72564	5.67235	5.25657	6.0494	5.60661	4.81214	3.80619	6.26826	5.5435	5.0631	5.84489	5.69002	5.82484	6.77575	6.49099	6.01518	5.62966	7.10726	6.54187	6.96721	4.5344	6.6974	6.09757	4.99337	2.55697	3.199	2.78848	3.03355	3.32445	3.56337	4.20133
STAG3L2	6.24808	6.45926	6.35609	6.79387	6.98312	6.895	6.62235	6.65551	6.28282	6.65226	6.65662	6.84081	6.11945	5.97322	6.88198	6.69294	6.66749	6.97204	6.30605	6.51886	6.71309	7.35221	7.28778	6.80991	6.52613	7.08204	6.7994	6.60934	6.7477	5.7393	6.22327	7.15744	6.96721	6.38881	6.5849	6.7488	5.97234	6.8832	7.04352	6.07405	5.99358	6.29923	5.53773	5.21148	5.52545	5.62072	5.85092	5.26803	5.09064
CEACAM4	6.5618	5.99631	5.92877	5.60412	5.48558	6.13063	6.44504	6.43167	5.08988	4.42048	5.71292	6.36604	6.22037	6.22706	5.92877	5.32579	5.79331	3.99966	5.74096	5.87085	5.95191	6.23475	6.08036	6.41381	6.01241	5.25961	6.33449	6.42368	5.4521	5.71029	5.63373	4.95738	6.40692	6.33353	6.49708	4.24619	6.18443	5.9077	5.6573	5.86634	6.1922	4.46292	7.00895	6.92465	7.05086	6.49824	7.64211	6.47976	7.24827
KILLIN	1.93607	1.9557	1.97954	2.22829	2.26407	2.14107	1.86772	2.04009	2.08332	2.13725	2.2188	2.03481	2.10774	2.10143	2.12534	1.87192	2.25282	1.97577	2.1212	2.38106	1.99428	2.09947	2.13978	2.05834	2.12843	2.23624	2.03408	2.08917	2.20263	2.10676	2.09233	2.24069	2.00248	2.14407	2.23499	2.18024	2.00161	1.9557	2.03339	2.40255	2.38519	2.20824	2.7291	2.57733	2.10092	2.19023	2.81568	2.55098	2.35586
FAM78A	7.6549	7.68781	7.60312	8.10615	7.69932	7.64701	7.32229	7.71393	7.3508	7.57644	7.72726	7.50838	7.03851	6.90445	7.23363	7.21656	7.69761	7.7123	7.4109	7.37058	7.50076	7.52828	7.62468	7.00776	7.34795	7.64863	7.48405	7.42818	7.70563	6.9942	7.51903	7.3351	7.4486	7.43704	7.39788	7.38912	7.42818	7.27811	7.68278	7.44719	7.41234	8.01368	5.32963	5.50016	5.59016	5.92964	5.76247	6.22134	6.51361
CCT7	6.63186	6.827	7.08327	7.25757	7.42818	7.06713	7.1381	6.70527	6.96602	6.99787	7.3337	6.72204	6.76565	6.69966	7.2615	6.92702	7.41963	7.00033	6.82817	7.09693	7.05957	6.89142	7.44574	7.06713	6.99787	7.07331	7.1381	7.41816	6.85245	6.54596	6.78366	7.25084	7.25084	7.79631	7.18206	7.34367	6.5671	7.07331	7.38912	6.96234	6.71643	7.22301	6.45415	5.927	6.6373	5.78292	5.75817	6.61373	5.54936
APBB1	3.04907	2.71527	3.29978	3.06361	2.84306	3.41545	2.72629	3.64037	2.78982	2.57608	2.96929	2.61421	3.31271	2.92518	3.37076	2.52058	2.86953	3.26508	3.03091	2.75188	3.39792	3.33625	3.3027	3.16378	2.72002	3.70436	3.31799	2.62138	3.28655	3.27375	2.97154	3.08384	3.11812	2.6848	2.51907	2.68159	3.42016	3.06335	3.1091	2.95035	2.65555	2.77543	2.19732	2.59182	2.50806	2.34298	2.7706	2.76577	2.47077
HIST1H4H	2.47145	2.10092	2.33906	2.46281	2.12797	2.44209	2.81114	2.61988	2.17496	2.28196	2.25863	2.63921	2.45156	2.37785	2.39619	2.22795	2.56465	2.34326	2.54884	2.4845	2.33931	2.35385	2.30605	2.61005	2.51259	2.5344	2.4898	2.56337	2.43862	2.49975	2.43593	2.14868	2.15316	2.88883	2.49458	2.29686	2.36233	2.1368	2.6614	2.40613	2.38009	2.3071	3.0872	2.91909	3.58432	2.47635	3.41582	2.80784	3.58022
TP53	3.20909	2.65492	2.88625	2.68803	2.66535	2.41259	2.66244	2.43593	2.91256	2.75767	2.75336	2.55402	2.96105	2.77631	2.99005	2.80381	2.95659	2.6237	3.00531	2.77367	2.66285	2.72369	2.65492	2.63686	2.77303	2.76071	2.88225	3.28179	2.47458	2.9272	2.79497	2.45608	2.60816	2.93584	2.77013	3.09298	2.84353	2.77831	2.59264	3.06087	2.66349	2.63163	2.27845	2.90328	2.1491	2.50349	2.31501	2.5499	2.41144
FAM129C	2.58671	2.93064	2.60649	2.60712	2.49157	2.75145	2.43362	2.70671	2.76858	2.49025	2.54438	2.20582	2.61257	2.69017	3.31434	2.66453	2.44728	2.80784	2.80359	2.70047	2.61298	2.48516	3.73859	2.27555	2.24419	2.9299	2.57418	3.00558	2.44	2.93359	2.44816	2.54673	3.21991	2.81411	2.83982	2.99083	2.40542	2.62054	2.48473	2.65113	2.21982	2.66307	2.06775	1.73344	2.70392	2.02785	2.29825	2.4318	2.23815
RPL3	9.53863	10.7123	10.5263	10.6049	10.3717	10.4581	10.2036	10.051	10.3785	10.3574	10.5805	9.85611	10.4581	10.2036	10.2427	10.4355	10.2955	10.4651	10.0455	10.1594	10.5333	10.1347	10.613	10.0807	10.0926	10.4725	10.1973	10.3574	9.93114	9.81552	10.051	10.969	10.6463	10.3297	10.2955	10.5333	10.1226	10.2492	10.8822	10.051	10.6623	10.191	8.47922	9.25483	8.70236	9.07657	9.43701	9.03348	9.13064
CD4	4.09384	3.42231	3.48996	3.22023	4.25733	3.80146	3.85928	3.85188	3.35232	4.27457	3.39043	3.5517	3.76928	3.68746	2.87596	3.1706	3.35584	3.67102	3.35266	3.01	3.00845	3.73679	3.36724	3.877	3.60419	3.66967	3.65101	3.22615	3.63818	3.57501	3.42598	3.35685	3.48384	3.33216	3.6489	3.8365	3.53121	3.50893	3.09186	3.4101	3.46721	3.45826	2.65555	3.09682	2.5182	2.9688	2.45813	2.67602	3.15065
MESDC2	6.11945	6.51361	6.89142	6.83389	6.95984	6.65226	6.41381	6.26435	6.76455	6.34423	6.50233	6.55337	6.75218	6.59977	6.70082	6.90563	6.96488	6.6773	6.51055	6.98804	6.70189	6.62129	6.89142	6.76565	6.23185	6.65662	6.83741	6.83741	6.6884	5.9741	6.26631	6.58383	6.85361	6.83741	6.66959	6.71643	6.37985	6.41282	6.78595	6.32382	6.59565	6.90686	5.27806	5.17797	6.28667	5.75216	4.9797	5.51566	4.91771
MLL	3.35161	2.82041	3.31134	3.73004	3.80433	3.65964	3.06813	3.70168	3.25454	3.47963	3.83835	2.93808	3.1757	2.69683	3.10795	3.19993	3.44566	3.94712	3.29524	3.57215	3.89243	3.54387	4.04709	3.35232	3.41764	3.37742	3.78682	3.8721	3.42016	3.49643	3.21183	3.38731	3.28987	3.07201	3.3465	3.78775	3.92489	3.94611	3.34547	3.18168	2.90254	3.98875	2.51608	2.5499	2.91473	2.58822	2.81884	2.7276	2.33156
METTL2A	4.14394	3.64931	4.30896	4.29207	4.24388	3.95579	3.91197	3.69233	3.85485	3.71019	3.57133	3.33285	3.99596	3.45746	4.13634	3.64424	4.3943	3.66358	3.57333	3.66709	4.00071	3.71918	3.66358	4.20017	4.15607	3.89146	4.02491	3.63949	3.90448	3.46387	3.56103	3.41689	4.01283	3.77158	4.2497	3.91496	3.7309	3.94712	3.85436	3.32445	3.55373	3.89946	3.32946	3.27216	3.48615	3.2517	3.44604	3.37148	3.5213
AES	5.28726	5.91562	5.83005	5.73848	6.29542	5.95464	5.38887	5.88216	5.68088	5.87874	5.75216	5.48558	5.89979	5.69499	6.12224	5.45289	6.28864	6.00158	5.40783	6.02315	5.56234	5.76748	6.23475	5.91468	5.50093	6.03044	5.9599	6.2896	5.8761	5.31389	5.64057	6.17222	5.76247	6.13702	5.88736	5.85693	5.34384	5.93862	6.2906	5.55817	5.45945	6.14359	3.59706	4.27055	4.11247	4.31482	4.50944	4.58801	3.89946
POLR1B	3.96299	4.05233	5.07576	4.96676	4.3318	3.77248	3.47886	3.89647	4.56948	4.22546	4.21852	3.26408	3.05094	3.25233	3.74359	3.94561	4.18319	4.76205	3.77112	3.80805	4.64711	4.73043	3.75652	3.12295	3.52169	3.96142	4.19787	3.99966	3.89802	3.89397	4.38386	4.18883	3.42749	3.08243	3.97277	4.32067	3.50074	4.19159	4.60916	4.19727	3.4624	4.91355	2.5165	2.72002	2.95611	2.71181	3.01389	2.36951	2.75443
TH1L	5.72994	5.69339	6.71981	6.6884	6.59147	6.49708	6.02141	6.40485	6.15836	6.13422	5.67404	5.76907	6.34724	6.18734	6.42368	5.62072	6.60611	6.67071	6.23283	5.66563	6.20437	6.50029	6.76007	6.49399	6.14728	6.32081	6.90803	6.52402	6.50851	5.83171	5.89443	6.05481	5.65899	6.40897	6.33544	6.06402	5.79589	6.17043	6.12131	6.0585	5.89264	6.61266	4.67587	5.14625	4.84447	5.03432	4.43277	4.82438	4.99055
TIMM50	2.82933	2.841	3.05145	3.15563	3.21461	2.85881	2.941	2.96681	3.13292	2.94911	2.97865	2.53372	2.97509	2.69556	3.11957	3.77429	3.36378	2.78409	2.86179	2.72303	2.80937	3.38417	3.25518	3.09157	3.32575	3.08908	2.75145	3.4397	2.81294	2.78299	3.17898	3.17957	3.2892	3.54663	2.96955	2.65765	2.9111	2.91232	3.30237	2.77217	2.89496	3.31134	2.92942	3.07228	2.941	2.83644	2.45994	2.5979	2.13506
TULP3	3.32575	3.57093	3.67923	3.20691	3.60381	3.10853	3.69546	3.30237	2.88812	3.4397	3.35026	3.01595	2.73384	2.57671	3.89	2.93113	3.26956	3.34344	3.1617	3.3224	3.15389	3.15677	3.20723	3.44891	3.80805	2.74299	3.49452	3.55613	3.33728	2.73276	3.12577	3.65017	3.106	3.31002	3.18348	3.20175	3.40471	3.20054	3.04289	3.11218	2.87477	3.58472	2.70306	2.74451	3.31531	2.68587	2.38469	2.4366	2.13636
LTB	10.0336	10.2632	10.129	10.393	10.3297	10.1347	10.022	10.075	10.1168	9.89903	10.1973	10.2362	10.3228	9.68568	10.2492	10.0693	10.2427	10.7212	9.88276	10.2695	10.4725	10.5489	10.5966	9.79993	10.051	10.4282	10.1108	10.3504	9.95898	9.93652	10.1852	10.3643	10.4282	10.5184	10.2036	10.2492	10.0926	10.1973	10.7559	10.1534	10.0336	10.1047	7.27811	8.32997	8.71628	8.92226	9.03348	8.62975	8.50649
AFF3	3.36724	4.59901	3.68966	5.20763	3.60419	3.44748	3.0606	4.24736	4.20707	4.28332	3.82275	2.45133	2.87407	3.63688	4.61619	3.05707	2.59708	4.80057	3.7264	4.11695	4.11471	3.00197	5.77335	2.59581	2.83252	3.6688	3.58228	4.40698	3.34719	3.39757	3.96804	3.708	3.88598	2.90869	2.63792	4.97753	4.25441	3.01984	3.77655	4.22665	3.30304	3.75561	1.99	2.04138	1.7979	1.96306	2.05593	2.0522	1.82228
TC2N	2.96332	4.36515	3.32914	4.13039	3.8299	3.4624	3.10964	3.64975	4.16908	3.30173	3.90098	3.33762	3.54148	2.89144	3.7524	3.63131	3.00037	3.55695	2.95107	3.23517	3.37991	3.78261	3.19135	2.93186	3.23021	3.68099	2.9718	2.95257	3.35232	3.20449	2.99238	4.62322	3.31002	2.59477	2.89591	3.86119	3.42195	3.6216	3.77881	4.39129	3.97225	3.63561	2.30353	2.40495	2.30904	2.52575	2.66453	2.50978	2.33957
CPEB4	6.361	4.66611	4.613	4.36269	4.41067	4.95308	4.99703	4.92969	4.78427	4.13522	4.9101	4.99487	3.95021	5.57051	5.20918	4.85277	4.01911	5.33753	6.01872	5.63894	4.82853	5.01304	4.47262	4.68045	5.50903	4.32067	5.04324	4.94237	5.2665	6.13063	5.69417	4.56256	4.59771	4.56449	4.4157	5.0022	5.64809	4.61554	4.86963	4.80872	4.78835	4.5772	6.09216	6.97582	7.31955	5.78733	7.05451	7.16524	5.80008
RHBDF2	2.68631	2.61005	2.70091	2.42701	3.12099	3.19438	3.05572	2.84375	2.90655	2.87167	2.70971	2.88553	2.23593	2.75767	3.22148	2.91036	2.89711	2.94074	2.92966	2.97991	2.91666	3.13352	2.49069	2.56507	2.92152	3.03622	2.78586	2.66897	2.5238	2.80313	2.82955	2.86155	3.35339	2.91256	3.04451	2.54628	2.75145	2.89947	2.84213	3.22989	2.5979	2.6675	3.43596	3.10266	3.55613	3.24918	3.72456	3.3027	3.26895
TNIK	3.20846	3.12889	3.53281	3.46757	3.46351	2.85228	3.41582	3.32309	3.75698	3.11785	3.81943	3.08991	2.94149	3.10321	3.2051	2.77943	3.78682	3.77066	3.47199	3.31498	3.20785	3.30237	3.35444	3.12377	3.31564	3.40577	3.78211	3.53204	3.45561	3.39471	3.05762	2.75017	2.81614	2.92395	2.99807	3.25105	2.96332	3.19929	3.79058	3.1088	3.14777	3.36759	2.61799	2.36828	2.8477	2.73751	2.42353	2.91497	2.49803
ZNF37A	4.53192	5.33998	5.24653	4.90732	5.01828	5.11904	4.68497	4.99487	4.76347	4.73445	4.94169	4.44997	4.15831	4.99337	4.58929	4.68431	4.71068	4.74515	4.35737	4.6123	5.10324	5.06022	4.65297	4.30836	4.41506	4.62582	4.62451	4.75593	4.7391	4.30836	4.78362	5.82922	5.00288	4.51134	4.54906	4.9101	4.49767	4.10816	5.5435	4.69217	4.62582	4.74515	4.36453	4.31714	4.39189	4.2717	4.43392	4.50197	4.32125
ZBTB40	4.67332	4.23017	3.93708	4.51819	5.12286	4.69744	4.84586	4.67073	4.12539	4.23642	4.20592	4.08512	4.37724	4.31654	4.25381	4.51073	4.33301	4.48202	4.25143	4.11247	4.39189	4.30195	5.14551	4.04812	3.89946	4.43999	4.12648	4.42478	3.9981	4.3254	4.62902	4.04658	4.28391	4.45059	4.43566	4.4945	4.77075	4.13362	4.6674	4.6123	4.12928	4.51391	4.13579	4.04238	3.48111	4.1369	3.75514	4.25143	4.43277
DUSP14	2.45473	2.58907	3.15795	2.7865	2.76643	2.79971	2.8581	2.9068	2.71658	2.75188	3.09045	2.7022	2.61135	2.61821	3.17779	2.7907	3.11614	3.41545	3.07554	2.88765	2.90019	2.90777	3.11412	2.63372	3.19868	2.95331	3.21033	2.71872	2.85161	2.8532	2.65471	2.47702	3.43522	2.95611	2.69791	3.14135	2.83023	3.05223	2.93833	2.72651	2.9208	3.08692	2.44589	2.51671	2.85857	2.5996	2.48428	2.33803	2.48759
RASGRP3	2.45021	3.12804	2.84468	3.20327	3.29286	2.79608	3.00197	2.75658	2.9049	3.06841	3.36479	2.19131	2.64025	2.08013	3.46387	3.06196	3.16229	2.99442	3.01749	3.66493	2.93236	2.86108	3.35128	1.88185	2.63394	3.67574	3.02695	2.61196	2.72695	2.9794	2.47547	3.45521	3.10938	2.66037	2.77899	3.74635	2.55592	2.96581	2.97509	3.48691	2.51281	2.98748	1.80157	1.9874	2.97838	1.96198	2.1795	2.36059	2.1385
LOC146880	7.9107	7.582	8.12521	8.10121	8.37688	8.37216	8.32208	8.35834	8.07985	7.84784	8.40701	7.74633	7.78511	7.7631	8.46073	7.69847	8.18136	8.47806	8.49528	7.99758	8.2925	8.43031	8.78207	7.97495	8.2277	8.48035	8.73116	8.57787	8.32652	7.89978	8.1171	7.88885	8.1623	7.79887	7.89069	8.31977	8.44183	8.52988	8.2342	7.74467	7.57727	8.49032	7.00591	7.25425	7.70975	7.27881	7.5491	7.42892	7.21724
PLEKHM1P	7.9107	7.582	8.12521	8.10121	8.37688	8.37216	8.32208	8.35834	8.07985	7.84784	8.40701	7.74633	7.78511	7.7631	8.46073	7.69847	8.18136	8.47806	8.49528	7.99758	8.2925	8.43031	8.78207	7.97495	8.2277	8.48035	8.73116	8.57787	8.32652	7.89978	8.1171	7.88885	8.1623	7.79887	7.89069	8.31977	8.44183	8.52988	8.2342	7.74467	7.57727	8.49032	7.00591	7.25425	7.70975	7.27881	7.5491	7.42892	7.21724
TXK	4.03709	4.3731	5.05494	4.21057	4.18432	3.78914	4.65297	3.57333	4.41695	3.63645	4.98766	3.97225	3.56975	3.08776	4.08996	4.03075	4.85772	4.65561	3.63905	4.6098	5.09064	4.15831	3.24823	3.3207	3.37742	4.40335	3.31035	4.1369	4.15056	4.03657	4.36453	4.06937	4.07916	4.08996	3.49763	4.32423	4.66806	4.6902	5.04324	3.89749	3.88748	4.91425	2.20962	2.77239	2.25163	2.29435	2.70735	2.54374	2.64858
SIRPG	3.99288	3.43672	3.51092	3.84416	4.1136	3.02173	3.11841	3.79058	3.45337	3.19011	3.95428	3.47729	4.2129	2.7568	3.84314	3.31466	3.76418	4.34554	3.54468	3.18168	3.62711	4.35502	3.45521	3.08216	3.68526	3.79718	4.0889	4.13362	3.39938	3.29946	3.3197	3.1694	4.0781	3.99596	4.4113	3.36445	4.04238	4.27517	4.6117	2.99364	3.10628	3.24201	2.34326	2.60753	2.45021	2.26848	2.98268	2.76902	2.32313
XRRA1	5.27732	5.14021	4.85414	6.35025	6.19494	5.95232	3.92036	4.6123	5.77253	4.77816	4.86182	6.42563	3.97792	3.4957	6.72426	6.21649	5.86909	6.45824	4.66341	4.35023	6.72754	5.99539	6.31587	5.6883	5.43276	6.34724	6.15007	4.53882	5.58861	4.20305	5.3454	5.33271	4.11305	6.25561	4.52134	4.21232	6.0695	4.71668	4.73638	5.56316	3.48	4.40033	4.97389	3.53871	3.97329	4.29092	4.32946	3.37603	3.63561
GPR171	6.4039	7.77425	6.70527	7.07452	7.4855	6.94408	6.84195	6.90324	7.26714	7.24953	7.74224	6.71981	8.20742	7.38626	7.87563	7.76227	7.56699	7.66969	7.14582	7.20184	7.57644	7.50534	7.38329	6.60086	6.56501	6.7927	6.69071	6.91875	6.77575	6.45312	6.80182	8.56378	7.01377	6.91875	7.26285	7.31821	7.37198	7.37198	8.15718	6.5629	6.68956	7.60782	3.90697	5.53932	5.50582	5.81887	6.44294	5.20837	5.18939
CLEC10A	2.97509	4.98475	4.45546	4.38024	3.84076	4.3731	4.8081	3.73313	3.39976	4.46043	3.56815	3.25549	4.14236	5.84919	2.79654	6.76676	5.11299	3.55497	4.71668	3.30801	3.81653	3.65271	4.08672	5.36836	4.15056	4.53378	4.30313	3.69725	4.84654	3.24233	3.78354	4.61554	3.47926	4.24619	3.19621	4.43809	5.4537	4.49825	3.53871	3.46684	4.79441	5.29816	3.38098	4.26476	3.38974	2.79163	2.06547	3.37991	3.15475
TCTN3	2.6709	3.53204	3.74999	3.58804	3.57459	2.92918	3.41078	3.2051	3.60797	2.69579	3.12691	3.48075	2.6878	3.15185	3.07471	3.59132	3.21867	3.02536	3.20449	3.04775	3.30304	3.05383	3.33591	2.98877	3.38906	3.84076	3.32609	3.52445	3.09682	2.87431	3.64342	3.4345	2.8045	3.66008	3.0778	3.40116	4.00333	4.03278	3.3506	3.36308	3.19929	3.54189	2.41918	2.38611	2.77171	2.11308	2.21746	2.24852	2.18693
SMARCA4	4.08185	3.7264	4.15607	4.98329	4.62132	4.06717	3.80805	4.3324	3.82799	3.79058	4.61875	3.68313	3.82799	3.82083	4.09549	3.89851	4.20188	4.82033	4.47076	4.07595	4.56131	4.81688	4.43809	3.39436	4.00124	3.92746	4.66679	4.13471	4.47762	4.07423	4.00177	3.90098	3.99436	4.26017	4.39854	4.43091	4.6098	4.23242	4.92336	4.3544	3.59211	4.46648	3.2327	4.13362	3.73904	3.54817	3.67707	3.49643	3.10687
IMPDH2	7.4855	7.60312	8.56883	8.32997	8.22233	7.93524	7.54047	7.87563	7.75235	7.56699	8.03976	7.21792	7.44574	7.20053	7.86122	7.63894	7.86659	8.20123	7.19922	7.56862	7.82088	7.75396	8.62706	7.46316	7.4486	7.94597	7.48845	7.57331	7.21395	6.89142	7.57173	7.99095	8.32093	8.35268	7.77425	7.14201	7.77593	7.62002	8.5791	7.71722	7.29634	7.75885	3.93407	5.5287	5.93138	5.47407	6.37985	5.98642	5.31468
FAM153B	3.31466	2.98241	2.85344	3.72592	2.67645	3.80239	4.24508	2.96356	3.95477	3.64763	3.01672	5.03946	3.35548	2.14993	3.06168	3.36759	2.57037	3.77429	2.93309	2.76532	2.92419	4.61494	4.22487	2.60131	2.89687	4.20188	4.30081	2.84145	3.72006	2.99729	2.73213	3.6133	4.4876	3.70706	2.94372	2.63792	3.87751	4.15553	3.879	2.72045	2.71269	3.23892	2.11262	2.28702	2.31842	2.15849	2.6289	2.27022	2.22894
LCK	5.8761	6.04755	6.92822	6.80649	6.83621	6.72204	6.30701	6.31587	6.16018	5.87963	6.57449	6.3139	6.7578	5.54517	7.09565	6.11405	7.02619	7.01623	6.23379	5.8761	6.46129	6.49302	6.49708	6.1251	6.43785	6.70082	6.61695	6.34225	6.6664	5.50252	5.95641	6.25949	6.77121	6.59147	6.81221	6.46232	6.44907	6.35702	7.34079	6.09216	5.57886	6.51261	3.32712	4.38325	3.8716	3.90448	5.24264	4.09274	3.56893
GPR89A	2.56792	3.36532	3.62099	3.53735	3.74247	3.2397	3.25248	3.83812	3.30687	3.66945	3.58909	3.37235	2.60392	2.57578	3.70683	3.28575	3.46702	4.05525	3.06537	3.64102	3.05314	3.88319	3.94738	2.95548	3.01684	3.27232	3.37865	3.23005	3.15374	2.77466	3.53141	3.28971	4.42448	3.79356	3.44062	3.45652	3.32257	3.64191	3.3303	3.36776	3.00884	3.75898	2.07323	3.0651	2.81918	2.52736	2.47734	2.40904	2.37699
GPR89B	2.56792	3.36532	3.62099	3.53735	3.74247	3.2397	3.25248	3.83812	3.30687	3.66945	3.58909	3.37235	2.60392	2.57578	3.70683	3.28575	3.46702	4.05525	3.06537	3.64102	3.05314	3.88319	3.94738	2.95548	3.01684	3.27232	3.37865	3.23005	3.15374	2.77466	3.53141	3.28971	4.42448	3.79356	3.44062	3.45652	3.32257	3.64191	3.3303	3.36776	3.00884	3.75898	2.07323	3.0651	2.81918	2.52736	2.47734	2.40904	2.37699
DPP7	5.39595	5.70946	5.564	5.59426	5.81132	5.7393	5.53857	5.5287	5.44568	5.99631	5.6133	5.06237	6.03044	5.86297	5.64903	5.89706	5.98555	5.56064	5.30435	4.78225	5.34938	5.51068	6.38389	6.29923	5.78465	5.78733	6.24424	5.91208	5.84397	4.59125	5.70106	6.0913	6.51983	6.30605	5.927	5.53773	5.03579	5.48641	5.52219	4.99557	5.49204	5.70616	3.6408	4.63285	3.75608	4.90732	3.85732	4.02698	4.03388
GALNT11	4.76544	4.75662	4.95808	4.5663	5.0527	5.26191	5.30198	4.96166	4.20361	4.74917	5.48063	5.24727	5.36836	4.66941	4.31772	4.93809	5.18174	5.14551	5.04324	5.08102	4.73638	4.92121	5.24421	4.85069	4.79239	4.94667	4.95527	4.30195	4.95881	4.62515	4.72978	5.564	4.66021	5.0914	5.1387	4.45028	4.7614	5.2534	5.19846	4.59837	5.30515	5.06022	3.68526	3.7524	4.01072	4.13148	4.07154	4.14394	4.09769
P2RY10	5.84827	5.81388	4.77816	5.51317	5.75479	5.82401	5.39595	5.35181	5.78465	5.44568	5.65063	4.78362	4.94093	4.62132	4.85772	5.48641	5.12439	5.76409	5.31231	4.95162	4.25561	5.20295	5.54185	4.78085	4.4623	5.2857	4.92622	5.07504	5.05124	4.93527	5.22973	5.80525	4.51638	5.99986	4.52384	6.13702	5.24727	5.16354	6.23475	6.13982	4.36453	5.71292	2.45539	2.38009	2.5448	2.20368	2.02005	2.3473	2.29601
APOBEC3F	4.22257	3.95883	4.49075	4.06937	4.52567	4.28038	4.30373	4.31891	3.95729	4.62644	4.87108	3.68271	4.23701	3.61578	5.28802	3.91099	4.80333	4.65497	4.29844	4.34726	3.8945	4.51758	5.39285	4.55933	4.56692	4.32008	4.93392	4.71604	4.59188	4.10707	4.12485	3.96194	4.40033	4.33598	4.28332	4.47262	4.12042	4.0603	3.90098	3.95985	3.54468	4.3615	3.17898	2.97154	3.23456	3.40653	3.5762	3.38626	2.6788
BACH2	4.32828	3.80194	5.62722	4.91836	4.19443	3.89647	3.28274	4.93254	4.25381	4.00226	4.42478	3.93407	4.61813	2.89331	4.70334	3.45447	3.69146	4.82373	4.9474	4.21114	4.27694	3.86071	4.74654	3.0483	3.0009	4.47946	4.8431	4.50446	4.00817	4.37965	3.77066	4.63222	4.43809	4.47946	3.41909	5.15161	5.24958	4.7533	5.235	4.23526	3.54778	3.86168	2.40868	1.69228	2.48694	2.30878	2.82265	2.55806	2.44908
CD99	9.556	9.89903	10.2296	10.0394	9.81039	9.76464	9.44104	9.32258	9.56051	9.91421	9.87213	9.5926	9.52103	9.80544	9.87763	9.78489	10.2362	9.69507	9.45777	9.52545	9.57442	9.81039	10.022	10.0048	9.66646	9.556	9.99308	9.99308	9.89903	9.13423	9.58346	9.60187	8.87741	9.43701	9.70992	9.52545	9.36889	9.97023	9.28823	9.45342	9.69507	10.2955	7.71393	8.05334	8.91348	9.40883	8.06117	9.50791	9.19704
RAB11FIP3	3.45224	3.41944	3.34411	3.13467	3.51668	3.26703	2.99238	3.66314	3.08243	3.35548	3.22989	3.40614	3.23827	3.25996	3.12322	3.10964	3.93354	3.41837	3.21555	2.86366	3.18106	3.94511	3.63861	3.69459	3.51092	3.30503	3.55655	3.40435	3.57093	3.01826	3.38555	3.44196	3.22679	3.23364	3.35339	3.40727	3.33964	2.95331	2.89901	3.07471	3.01465	3.57133	2.8045	2.83438	2.90727	2.92395	2.87712	3.21712	2.93881
LAX1	3.66709	3.66797	3.59706	4.41868	4.19102	4.38451	4.01649	4.04132	3.85585	3.39255	4.87939	3.79475	3.47088	3.41437	4.47445	3.88795	4.82103	4.27055	3.28758	3.99703	4.46043	3.85781	4.49639	3.88343	3.70304	3.74129	3.98462	4.40335	3.78541	4.36762	4.30836	4.27575	3.71236	3.89802	4.66679	4.20361	3.8029	4.26819	4.69415	4.18319	3.68702	5.31468	2.40728	2.82405	3.08608	2.50281	3.414	2.57628	2.47301
SFRS15	6.99172	6.60399	7.30178	7.0126	6.8703	6.72978	6.29257	6.91995	6.74198	6.50644	6.98562	6.27116	6.19774	6.13333	7.06209	6.0858	6.96959	6.9513	6.64588	6.47041	6.75671	6.84656	6.99172	6.32859	6.51886	6.82243	7.2615	6.75671	6.66749	6.4389	6.77236	5.8672	6.20254	6.35903	6.18064	6.95863	6.96959	7.3351	6.827	6.55445	6.01425	7.115	5.35891	5.92527	5.87963	5.11827	5.2857	5.5115	5.32885
DIS3L	3.35932	3.76324	3.50189	4.02594	3.45224	3.01697	2.81456	2.77631	3.49264	3.33999	3.34069	2.85927	3.51168	2.85344	3.71147	3.81604	3.91448	4.26358	3.2417	3.74683	3.1088	3.18827	3.86564	3.00506	3.10462	3.87751	3.77294	3.0009	3.61951	2.6977	3.24885	4.01911	3.15941	2.84213	3.0974	3.30868	3.30435	3.62667	3.7656	3.01336	3.27982	3.73135	2.2134	2.78825	2.48405	2.62517	2.55054	2.31526	2.23656
WBSCR22	4.92336	5.02194	5.34703	5.51893	5.53033	4.83335	4.58229	4.61554	4.97389	5.19399	4.88428	5.39202	4.31891	4.60152	5.30995	5.02194	5.51811	5.02045	4.59966	5.03073	4.95016	5.0595	5.28261	5.232	4.85069	5.28412	5.21917	5.36991	4.8605	3.94358	4.96536	4.71207	5.84827	4.85772	4.97181	5.238	4.49514	5.44156	5.5805	4.86822	4.95808	4.9999	3.33285	4.14073	4.61364	4.08512	3.86219	4.04345	3.7614
IKZF1	6.40191	5.53614	6.80991	6.64165	6.67185	6.4409	6.26728	6.44504	6.52185	6.38588	6.57763	6.18064	6.33449	6.23758	6.90087	5.72384	6.50029	6.80533	6.51565	6.60712	6.37985	6.70416	6.62771	6.44294	6.67185	6.38784	6.82023	6.81801	6.7578	6.54392	6.41583	5.86297	5.6166	6.23379	6.30797	6.88198	6.70082	6.56392	6.7364	6.33736	5.73594	6.82136	5.41101	6.0205	6.45312	5.2581	5.69499	5.94219	5.92095
SCLY	3.49954	3.84603	3.57419	4.28272	4.63669	3.51707	3.6133	3.7702	3.82037	4.21684	3.82609	3.81182	3.28433	2.93709	4.02805	3.8945	4.39915	3.85436	4.42108	3.81653	3.26606	4.34189	4.17126	3.49376	3.57699	4.01178	4.23468	3.43522	3.80239	3.20568	4.22723	3.63087	3.79334	3.82471	4.28505	3.92695	4.01124	4.73638	4.45363	3.65921	3.58804	3.96501	2.56337	2.57165	2.88225	2.68202	2.69834	2.28223	2.46148
IKZF3	3.23547	3.76468	3.41909	3.2327	4.05449	3.38168	3.09903	3.18618	3.86219	4.97686	3.71651	3.60714	4.17984	2.86202	4.20592	3.11077	3.9376	4.05713	5.00874	3.09354	3.82895	3.15592	4.13362	3.32377	2.77543	3.79058	3.69101	3.62961	4.01858	3.51861	3.37991	3.67533	2.83733	3.12185	3.69459	3.50734	5.0988	3.81653	3.03118	3.24607	3.36898	5.02487	2.20582	2.36459	2.1851	2.53327	3.20144	2.43907	2.19732
USP24	5.77419	6.43267	6.62771	6.59674	6.64906	6.40897	6.10215	6.4389	6.08393	6.05666	6.52402	5.90594	6.24808	5.51974	6.28568	6.0494	6.64695	6.4633	6.32669	6.22234	6.36701	6.3188	6.68173	6.22803	5.87339	6.33736	6.6437	6.3306	6.37692	6.053	5.85269	6.40191	5.77079	5.72475	6.06041	6.31982	6.19494	6.46846	6.5345	5.64487	5.28726	6.38684	5.40307	5.10695	5.04763	5.37455	5.53365	4.75728	5.01975
PTBP1	7.80676	7.55943	8.43366	8.48653	8.38037	7.9814	7.70413	8.00598	7.83472	7.99664	8.22664	7.45592	7.84521	7.63578	8.16744	7.81191	8.00985	8.04938	7.97956	7.92605	7.77085	8.35491	8.38264	7.90255	7.94051	8.11813	8.50649	8.18242	7.95518	7.62783	7.98532	7.52198	7.673	7.95333	8.02646	8.25012	8.12423	8.33445	8.03005	8.02819	7.60473	8.39644	6.56077	7.05577	6.78139	6.65551	6.41184	6.85957	6.97331
RPS28	12.9568	12.4663	12.9568	12.9568	12.9568	12.9568	12.9568	12.9568	12.6644	12.9568	12.6644	12.9568	12.6644	12.9568	12.9568	12.6644	12.6644	12.9568	12.9568	12.6644	12.9568	12.9568	12.6644	12.9568	12.9568	12.9568	12.9568	12.9568	12.6644	12.6644	12.6644	12.4663	12.6644	12.9568	12.9568	12.9568	12.9568	12.9568	12.6644	12.9568	12.3434	12.6644	11.6	12.2571	11.5469	11.983	11.9049	12.1289	11.8398
ERP29	8.90739	9.71956	9.63321	9.78489	9.68075	9.40485	9.47837	9.54709	9.54276	9.5122	9.37714	9.07337	9.31122	9.44526	9.41654	9.69018	9.48696	9.37714	9.21466	9.13423	9.41273	9.49974	9.76464	9.49561	9.26188	9.69018	9.53863	9.45342	9.34143	8.92841	9.141	9.52986	9.7447	9.70018	9.27694	9.56051	9.24394	9.48696	9.73444	9.22589	9.12718	9.44526	8.15513	8.1099	8.10018	8.41757	7.69431	8.20742	8.22875
APRT	6.5523	7.4167	7.38774	7.78089	7.69761	7.32811	7.40363	7.21395	7.13431	7.00895	7.2698	7.20458	7.71722	7.33228	7.67133	7.92224	7.79287	7.34506	7.35221	7.15484	7.4617	7.72889	7.77593	7.76917	7.37913	7.29634	7.17812	7.69761	7.41234	6.71309	6.6773	7.42107	7.81375	7.84167	7.78598	7.09321	6.93544	7.3237	7.71393	7.26571	7.62783	7.40221	4.99195	6.52402	5.78033	6.00158	6.05759	6.17133	6.13244
ITM2A	6.39679	7.59985	6.88198	7.18877	7.99852	8.30933	7.49771	7.93159	8.65607	7.61394	7.53293	8.09438	8.91642	7.3059	7.39198	8.17179	8.26946	7.63413	6.74431	7.74224	8.16744	7.43556	7.33085	6.93911	6.93792	7.29768	7.38626	7.62002	7.85405	7.51903	6.91751	8.60172	7.75721	7.24827	8.91051	7.89889	7.7373	7.49614	8.26946	7.98724	6.96488	7.29343	5.28955	5.61578	6.41481	5.34309	6.4633	6.46846	5.74953
GEMIN5	3.06735	2.87782	3.01389	3.10768	3.52721	2.99339	2.63792	2.79473	2.98619	3.30735	3.74635	2.45903	2.55635	2.29772	2.84004	2.71788	2.99674	3.25934	3.16318	2.78586	2.98953	3.24263	3.17205	2.54079	2.93211	3.21867	3.48844	2.6977	2.86658	2.93932	3.26408	2.941	2.78009	2.69854	3.14481	3.62245	2.94246	3.35161	3.12549	2.90704	2.841	3.86564	2.4898	2.43385	2.28422	2.3066	2.33339	2.21781	2.15849
GORASP2	4.11305	4.49574	4.42967	4.15607	4.66405	3.77655	3.82374	4.21402	4.05713	4.49075	4.1489	4.23757	3.7896	3.96961	3.99031	4.02174	4.14616	4.54131	4.5663	4.49199	4.10596	4.27517	4.58865	4.38325	4.379	4.69475	5.07956	4.18096	4.91355	4.0603	4.39797	4.18266	4.04185	4.23526	4.28215	4.17183	4.16454	4.54006	3.78914	4.5332	4.27982	3.91398	3.5423	2.97838	3.71784	3.09932	3.78354	3.41187	3.19993
KIAA0100	6.36203	5.9174	6.17971	6.42177	6.54596	6.4168	6.25754	6.35702	5.93312	6.30406	6.2906	5.54936	6.16581	6.2935	6.34823	6.14267	6.41977	6.29542	6.27214	6.17876	6.33935	6.65118	6.57449	6.59772	6.34724	6.43578	6.72646	6.17971	6.19026	6.13333	6.32382	5.76907	6.03487	5.8405	6.0503	6.41381	6.28472	6.2896	6.20613	6.14728	5.79916	6.50338	5.39285	5.77335	5.66563	5.51487	5.26878	5.5772	5.67665
ATF7IP	6.86793	5.02924	7.25883	5.30198	7.81375	5.81719	6.5481	6.85725	7.3059	6.59674	6.06041	6.25092	6.39079	6.51671	7.02378	6.42272	7.05451	6.95863	7.22434	7.18206	7.06835	6.26144	7.03611	7.2416	6.73307	5.88216	7.1966	7.54358	6.43267	6.48697	6.7176	6.22803	6.05943	6.99912	6.09671	6.13422	7.12375	6.77802	6.84773	5.97674	4.86117	7.25084	5.72296	5.58626	5.94312	6.67841	6.34225	6.39277	5.69588
DNPEP	3.46351	4.3318	3.59335	4.41752	4.47076	4.43337	4.49326	4.00226	3.73224	4.72055	3.72228	3.63775	3.80996	3.84463	4.41633	4.00817	4.21172	4.01884	4.23355	4.20305	4.09602	4.48265	4.3318	4.76675	4.13802	4.7114	4.35324	4.12427	4.11525	3.4624	3.96651	3.93963	4.86612	4.11196	4.14019	3.96037	3.61127	3.94865	4.02858	4.37668	3.42381	4.16797	2.94493	3.54546	3.26895	3.16972	3.71918	3.59211	3.57252
HLA-DRA	11.0189	11.5641	11.4828	11.6	11.6392	11.5298	11.8708	11.5133	11.4249	11.6392	11.2937	10.999	11.6392	11.5469	11.4249	11.7294	11.7294	11.3968	11.5298	11.3833	11.3315	11.27	11.5469	11.4828	11.6392	11.5821	11.3179	11.27	11.4675	10.7827	11.2349	11.2237	11.357	11.5641	11.3444	11.4539	11.5298	11.6604	11.27	11.3707	11.3059	11.1554	9.01387	11.3707	8.75794	10.2955	7.76062	9.9757	10.1852
WBP11	4.21544	3.45243	3.95704	3.89724	3.66601	3.89923	3.5764	3.60859	3.73026	3.75072	3.88521	3.78142	3.67596	3.9211	3.74062	3.33369	3.67298	3.92824	3.90974	3.81967	3.91025	3.83957	3.5134	3.38151	3.47676	4.25411	3.89024	4.1671	3.90875	3.46443	3.87875	3.67034	3.37547	3.3145	4.02045	4.00994	3.62349	4.12179	3.41818	3.8847	3.41961	4.04105	2.81283	3.44585	2.62192	3.06616	2.62506	2.79394	2.90764
[truncated: 375 more rows]
[truncated: 746 more columns]
