# Supplementary material for: Combining bioinformatics and machine learning to analyze and validate sepsis-related cell senescence genes and potential drugs
Source: Ren Fail. 2026 May 31;48(1):2667584. doi: 10.1080/0886022X.2026.2667584 (PMC13224705; doi:10.1080/0886022X.2026.2667584)
Supplement: Supplemental Material [file IRNF_A_2667584_SM6356.xlsx]

## Sheet: Sheet1
Table S1 Differentially expressed genes obtained from the training set.
id	logFC	AveExpr	t	P.Value	adj.P.Val	B
S100A8	1.77279	12.7323	41.338	3.67635e-201	4.40979e-197	448.827
S100A12	3.30979	11.7417	32.6673	1.22246e-149	7.33173e-146	331.01
C19orf59	4.56056	10.2188	29.1988	2.38255e-128	9.52625e-125	282.272
ANXA3	3.88066	9.33358	28.1175	1.10211e-121	3.30497e-118	267.009
ARG1	5.53245	8.23043	25.8847	6.16327e-108	1.47857e-104	235.522
EPHX2	-1.98715	2.39944	-25.307	2.15797e-104	4.31414e-101	227.404
CD96	-2.12572	2.99819	-24.2453	6.64431e-98	1.13855e-94	212.542
P2RY10	-2.56881	2.8418	-23.8585	1.50029e-95	2.2495e-92	207.15
C5orf32	2.29274	11.7043	23.6653	2.23515e-94	2.97895e-91	204.463
NMT2	-1.25203	2.32886	-23.4794	2.99785e-93	3.59592e-90	201.88
PGS1	3.72217	7.34521	21.9514	4.73152e-84	5.15951e-81	180.81
SLC2A3	1.96658	9.09232	21.6437	3.23209e-82	2.98223e-79	176.608
SLC2A14	1.96658	9.09232	21.6437	3.23209e-82	2.98223e-79	176.608
TXN	1.31533	10.152	21.4927	2.55498e-81	2.18907e-78	174.551
CNIH4	2.22304	8.84054	21.4086	8.07378e-81	6.45634e-78	173.407
GATA2	-2.42342	2.89542	-21.3414	2.02268e-80	1.51638e-77	172.493
MAN1C1	-1.22517	2.45361	-21.2233	1.0132e-79	7.149e-77	170.89
LRRN3	-2.91649	2.92061	-21.2058	1.2861e-79	8.57044e-77	170.653
CD160	-1.98123	3.00423	-21.1737	1.99207e-79	1.25763e-76	170.218
UPP1	2.92653	7.96104	21.1676	2.16239e-79	1.29689e-76	170.136
METTL9	2.10192	8.60935	21.0971	5.65187e-79	3.22829e-76	169.18
TMEM109	-1.476	4.49361	-21.0785	7.27469e-79	3.96636e-76	168.929
C2orf89	-2.36218	3.07808	-21.0687	8.32026e-79	4.3392e-76	168.796
MBOAT2	1.9991	7.30827	20.9903	2.41613e-78	1.20756e-75	167.735
LOC644006	-1.30541	6.70282	-20.9508	4.13263e-78	1.90657e-75	167.201
RNF4	-1.30541	6.70282	-20.9508	4.13263e-78	1.90657e-75	167.201
FBXL16	-1.781	2.98262	-20.86	1.41714e-77	6.29577e-75	165.975
TBC1D4	-1.68462	2.6967	-20.7807	4.15269e-77	1.77898e-74	164.906
GADD45A	3.70999	7.84444	20.7512	6.19308e-77	2.56159e-74	164.508
MAFG	1.50757	7.08907	20.6891	1.43673e-76	5.74454e-74	163.671
OSGEPL1	-1.23238	2.34312	-20.6541	2.30463e-76	8.91743e-74	163.201
NELL2	-2.82579	3.48451	-20.5749	6.72744e-76	2.52174e-73	162.135
IKZF2	-1.28267	2.29912	-20.5478	9.70422e-76	3.52734e-73	161.771
DYRK2	-1.71109	2.95625	-20.5434	1.02874e-75	3.62932e-73	161.713
NLRC3	-2.33447	4.65258	-20.378	9.57495e-75	3.28147e-72	159.494
PJA1	-1.77426	2.76509	-20.3437	1.52102e-74	5.06795e-72	159.034
GYG1	2.95644	9.24669	20.1551	1.91893e-73	6.22097e-71	156.512
KIAA0748	-0.953753	2.28538	-19.9068	5.34254e-72	1.68641e-69	153.203
PRKCQ	-2.43814	3.71525	-19.8447	1.22424e-71	3.76533e-69	152.378
BCL2A1	3.76586	7.94575	19.8324	1.44384e-71	4.23441e-69	152.214
CLEC4D	4.58339	7.67777	19.8322	1.44736e-71	4.23441e-69	152.212
TTC27	-1.10535	2.5562	-19.797	2.31544e-71	6.61279e-69	151.745
IRAK3	2.45221	8.48228	19.789	2.57774e-71	7.19069e-69	151.638
CKAP4	2.07415	9.39089	19.7795	2.92489e-71	7.97365e-69	151.512
FCAR	2.92953	6.95068	19.771	3.2738e-71	8.72648e-69	151.4
XRCC6	-1.20903	8.08619	-19.7433	4.73857e-71	1.20934e-68	151.032
LOC389901	-1.20903	8.08619	-19.7433	4.73857e-71	1.20934e-68	151.032
HK3	2.47256	8.8054	19.6897	9.67755e-71	2.41838e-68	150.322
LILRA5	2.27185	8.69705	19.6604	1.4307e-70	3.50229e-68	149.933
SBK1	-1.69182	3.91081	-19.5987	3.24785e-70	7.79159e-68	149.118
RAB32	1.64232	7.59802	19.5651	5.08082e-70	1.19499e-67	148.673
CCR6	-1.09847	2.65528	-19.5185	9.43318e-70	2.17598e-67	148.057
HP	4.92929	7.9716	19.4602	2.04361e-69	4.62511e-67	147.288
UBASH3A	-1.66863	3.01058	-19.39	5.18436e-69	1.1516e-66	146.362
FAM43A	-1.46552	3.31607	-19.3861	5.46335e-69	1.19151e-66	146.31
SIDT1	-1.71586	3.32694	-19.2109	5.53742e-68	1.1861e-65	144.007
STMN3	-2.22293	3.65186	-19.1998	6.41494e-68	1.33041e-65	143.86
GATA3	-1.72193	4.48708	-19.1996	6.43301e-68	1.33041e-65	143.858
TRD@	-1.43964	2.94363	-19.1784	8.5022e-68	1.72854e-65	143.58
SLC22A4	1.80264	8.24167	19.1146	1.97242e-67	3.9432e-65	142.743
ARHGEF18	-1.49553	7.44485	-19.1011	2.35784e-67	4.63644e-65	142.566
HEBP2	1.39186	7.48575	19.0864	2.8618e-67	5.53334e-65	142.373
IL2RB	-3.32186	5.61831	-19.0852	2.90621e-67	5.53334e-65	142.358
DYSF	2.22623	7.09562	19.0808	3.08118e-67	5.77481e-65	142.3
SAMD3	-2.11481	3.41625	-18.9486	1.75371e-66	3.23626e-64	140.57
BCL11B	-3.24131	4.02754	-18.9231	2.45086e-66	4.45426e-64	140.237
LOC150776	-1.09621	5.51631	-18.8995	3.34008e-66	5.8918e-64	139.929
SMPD4	-1.09621	5.51631	-18.8995	3.34008e-66	5.8918e-64	139.929
C12orf65	-1.47403	3.91714	-18.8647	5.26874e-66	9.15921e-64	139.476
CHMP7	-1.32857	5.62407	-18.8381	7.47441e-66	1.28079e-63	139.128
BACH2	-1.55098	2.78886	-18.8068	1.12572e-65	1.90183e-63	138.721
BCKDHB	-1.0338	3.67772	-18.7981	1.26159e-65	2.10178e-63	138.608
Septin 9	-1.91408	7.78486	-18.7453	2.51813e-65	4.13767e-63	137.92
POLR1B	-1.0967	2.96817	-18.7417	2.63908e-65	4.27781e-63	137.874
SIRPG	-1.1262	2.58518	-18.7148	3.75229e-65	6.00116e-63	137.524
EVL	-2.31342	5.00291	-18.6998	4.56438e-65	7.20391e-63	137.329
FCER1A	-3.36124	3.47933	-18.6902	5.17867e-65	8.06729e-63	137.203
RABL2B	-1.19988	3.14442	-18.6749	6.32346e-65	9.72434e-63	137.005
BCL2	-2.0013	3.13837	-18.6673	6.97786e-65	1.05949e-62	136.907
NUP93	-1.6836	3.6043	-18.6256	1.20247e-64	1.80296e-62	136.366
RABL2A	-1.16138	3.17408	-18.5434	3.51178e-64	5.20047e-62	135.3
CSRP2BP	-0.81297	2.75884	-18.5371	3.81633e-64	5.58255e-62	135.217
CCDC88C	-1.87086	3.8768	-18.5027	5.97347e-64	8.63274e-62	134.772
FAM50B	-0.794991	2.67835	-18.4771	8.32599e-64	1.18893e-61	134.441
IL1R2	3.66055	10.6858	18.4682	9.35732e-64	1.32048e-61	134.325
THEM4	-1.29855	2.65872	-18.4436	1.28706e-63	1.79515e-61	134.008
BLCAP	-0.952468	6.82967	-18.3622	3.70586e-63	5.1094e-61	132.957
TXK	-1.39397	2.82636	-18.3422	4.80141e-63	6.54466e-61	132.699
ELAC2	-1.33079	5.21197	-18.3147	6.8627e-63	9.24922e-61	132.344
FIP1L1	-0.833222	6.51192	-18.2759	1.13384e-62	1.51115e-60	131.844
LDOC1L	-1.70461	3.62045	-18.2582	1.42572e-62	1.87929e-60	131.617
TOP2B	-1.06408	8.07901	-18.2262	2.15978e-62	2.81593e-60	131.204
RFTN1	-2.24938	4.93911	-18.1994	3.05178e-62	3.92445e-60	130.86
NOLC1	-1.8697	4.7389	-18.1988	3.07544e-62	3.92445e-60	130.852
TNFRSF25	-2.48057	4.07319	-18.1963	3.17832e-62	4.01304e-60	130.819
PTCH1	-0.928707	2.37502	-18.1951	3.22837e-62	4.03378e-60	130.804
PRPF19	-1.34493	4.62566	-18.1648	4.77166e-62	5.90062e-60	130.415
LOC643332	3.22455	7.73448	18.1461	6.07669e-62	7.43774e-60	130.175
SPN	-1.78909	5.31981	-18.1403	6.55354e-62	7.94037e-60	130.1
CR1	2.35514	8.22617	18.0913	1.23231e-61	1.47816e-59	129.472
MMP9	2.96946	11.1539	18.0855	1.32896e-61	1.57831e-59	129.397
RNASE2	2.93028	8.40043	18.0267	2.83621e-61	3.33533e-59	128.643
ANAPC1	-1.18449	3.65664	-18.0205	3.07035e-61	3.57562e-59	128.564
CD247	-2.05039	4.48948	-18.0125	3.40211e-61	3.92388e-59	128.462
GLOD4	-1.48316	3.23998	-18.0054	3.72728e-61	4.25797e-59	128.371
PAQR8	-1.21383	3.09264	-18.0006	3.9668e-61	4.48885e-59	128.309
DDX47	-1.74001	4.17308	-17.9772	5.35703e-61	6.00539e-59	128.011
IK	-0.866741	7.70809	-17.9645	6.3106e-61	7.00885e-59	127.848
FGD4	1.96931	6.70887	17.9563	7.01158e-61	7.71596e-59	127.743
CD5	-2.15376	4.26321	-17.9452	8.09251e-61	8.82452e-59	127.601
TRAF5	-2.29338	3.93865	-17.9398	8.67209e-61	9.37133e-59	127.532
DENND2D	-1.85814	7.0322	-17.9306	9.76241e-61	1.04554e-58	127.414
SLC7A6	-1.22585	3.02947	-17.9004	1.43767e-60	1.5261e-58	127.029
MYCBP2	-1.37095	7.49911	-17.8774	1.93165e-60	2.03247e-58	126.735
QSOX1	1.59978	5.97298	17.8631	2.3223e-60	2.42226e-58	126.552
CA4	2.99492	7.27423	17.8358	3.29275e-60	3.40487e-58	126.205
FAM78A	-1.35134	6.20136	-17.8133	4.39666e-60	4.50752e-58	125.918
FLT3LG	-1.65912	3.09885	-17.7629	8.3784e-60	8.51685e-58	125.276
ROPN1L	2.05269	7.84461	17.7575	8.98527e-60	9.057e-58	125.207
CD74	-2.19522	7.2983	-17.7351	1.19551e-59	1.19501e-57	124.923
PID1	-1.78786	2.89302	-17.7121	1.60381e-59	1.58989e-57	124.631
ABLIM1	-2.6913	5.71368	-17.6916	2.08444e-59	2.04941e-57	124.37
TSHZ1	-1.80157	3.92638	-17.6804	2.40681e-59	2.34712e-57	124.227
TTC3	-1.70565	5.34725	-17.6756	2.55942e-59	2.47583e-57	124.166
PTGDR	-0.876845	2.1735	-17.6606	3.09988e-59	2.97465e-57	123.976
PLEKHA1	-1.84613	2.94498	-17.6128	5.69991e-59	5.42622e-57	123.37
PAFAH2	-0.959418	3.45611	-17.6048	6.31452e-59	5.96399e-57	123.268
C19orf29	-0.950474	3.92699	-17.5926	7.37115e-59	6.90757e-57	123.114
NCL	-1.53811	6.63936	-17.5918	7.44991e-59	6.92726e-57	123.104
GTF3C2	-1.19591	6.07431	-17.5796	8.70208e-59	7.98733e-57	122.949
NIPAL3	-1.76128	4.01999	-17.5794	8.72314e-59	7.98733e-57	122.947
PYHIN1	-1.88686	3.26058	-17.5618	1.09211e-58	9.92415e-57	122.724
F5	2.42984	7.40914	17.5563	1.17144e-58	1.0565e-56	122.654
KDM2B	-1.58342	3.15834	-17.5494	1.27913e-58	1.14501e-56	122.566
QRICH1	-0.894764	5.97116	-17.5445	1.36147e-58	1.20969e-56	122.504
GCET2	-1.03438	2.69849	-17.5286	1.6658e-58	1.46921e-56	122.304
LCK	-2.47113	4.07398	-17.5234	1.78055e-58	1.55895e-56	122.238
PI4KAP2	-1.24568	7.76734	-17.5203	1.85135e-58	1.59763e-56	122.199
PI4KAP1	-1.24568	7.76734	-17.5203	1.85135e-58	1.59763e-56	122.199
CD6	-1.81362	2.96046	-17.5055	2.23643e-58	1.91614e-56	122.011
SSBP2	-1.03938	2.40728	-17.4971	2.48845e-58	2.11695e-56	121.905
SERPINB1	1.69735	10.408	17.485	2.89965e-58	2.44938e-56	121.753
STOM	2.67539	8.68002	17.4683	3.58838e-58	3.00997e-56	121.541
ABHD15	-1.07231	2.70557	-17.4504	4.50098e-58	3.74925e-56	121.316
GAL3ST4	-1.16211	2.47925	-17.4423	4.98736e-58	4.12575e-56	121.213
PECI	-1.6707	4.46591	-17.4291	5.90067e-58	4.84785e-56	121.046
ESYT1	-2.36821	6.16459	-17.4258	6.15004e-58	5.01835e-56	121.005
Septin 1	-1.35217	2.76948	-17.4206	6.57582e-58	5.32952e-56	120.939
INADL	-0.880816	2.22653	-17.4149	7.06388e-58	5.68666e-56	120.867
DOCK10	-2.46568	4.15887	-17.4117	7.35579e-58	5.88218e-56	120.827
RGL4	3.20392	8.75751	17.4032	8.19998e-58	6.51383e-56	120.719
RORA	-1.51862	2.67658	-17.3865	1.01343e-57	7.99741e-56	120.509
SRPK1	1.51774	4.94351	17.3721	1.21523e-57	9.52722e-56	120.328
LIN7A	2.16575	5.14287	17.3546	1.51772e-57	1.18215e-55	120.107
FBXO21	-1.24423	3.11454	-17.3416	1.79003e-57	1.38525e-55	119.943
SPOCK2	-2.75046	5.76543	-17.3059	2.81079e-57	2.16125e-55	119.494
EIF3D	-1.08135	7.61725	-17.3042	2.87031e-57	2.19295e-55	119.474
MAP3K4	-1.31015	3.35963	-17.2931	3.30436e-57	2.5086e-55	119.334
METAP1	-1.4154	5.07049	-17.2913	3.38233e-57	2.55164e-55	119.31
CLIC3	-2.35316	3.1206	-17.2779	4.00708e-57	3.00406e-55	119.142
PASK	-1.98258	2.92245	-17.263	4.83769e-57	3.60423e-55	118.955
IL11RA	-1.05959	3.18281	-17.2389	6.55901e-57	4.8565e-55	118.652
TLR5	2.79733	7.51606	17.2307	7.27245e-57	5.35172e-55	118.549
POM121C	-1.16263	6.8349	-17.1963	1.12228e-56	8.15865e-55	118.118
POM121	-1.16263	6.8349	-17.1963	1.12228e-56	8.15865e-55	118.118
FNBP4	-1.3852	5.42828	-17.1842	1.30802e-56	9.4516e-55	117.966
HNRPDL	-1.451	5.14738	-17.1395	2.29581e-56	1.649e-54	117.406
ZNF549	-0.731882	2.32585	-17.1354	2.41867e-56	1.7269e-54	117.355
MYL6	1.10082	10.5901	17.1332	2.48609e-56	1.76454e-54	117.327
SKAP1	-2.52108	5.58122	-17.1272	2.68301e-56	1.8931e-54	117.251
BLOC1S1	1.76118	6.71865	17.0629	6.02117e-56	4.22362e-54	116.448
LOC643446	-1.08197	7.70343	-17.024	9.81734e-56	6.84645e-54	115.962
AGFG1	2.16007	7.61276	17.0206	1.02443e-55	7.06383e-54	115.92
GPR183	-1.80969	2.78797	-17.0206	1.02468e-55	7.06383e-54	115.919
SFRS15	-1.02202	5.70506	-17.017	1.07208e-55	7.34836e-54	115.874
PGLYRP1	2.93805	6.60596	16.996	1.39497e-55	9.50722e-54	115.613
PFKFB3	2.66037	9.13714	16.9742	1.8333e-55	1.2424e-53	115.341
ZNF529	-1.40128	2.92422	-16.968	1.98208e-55	1.33568e-53	115.263
NDNL2	-1.21303	4.88853	-16.8692	6.83127e-55	4.57772e-53	114.033
CLK2	-0.804779	6.88026	-16.8567	7.97997e-55	5.31776e-53	113.879
MAP2K6	2.57699	6.1461	16.8414	9.66568e-55	6.40551e-53	113.688
KLRG1	-1.91678	3.1714	-16.8255	1.1791e-54	7.77106e-53	113.491
DHRS3	-1.81084	3.26133	-16.8193	1.27439e-54	8.34416e-53	113.414
IMP3	-1.80874	4.44303	-16.8189	1.27997e-54	8.34416e-53	113.409
LRRC47	-1.1422	5.74895	-16.8043	1.53548e-54	9.95571e-53	113.228
DDAH2	2.13185	6.25629	16.7972	1.6788e-54	1.08264e-52	113.14
SGK223	-1.36151	5.31839	-16.7937	1.75419e-54	1.12522e-52	113.096
NFATC2	-2.35114	5.72474	-16.7832	1.99916e-54	1.27553e-52	112.966
ZNF573	-1.827	3.49511	-16.7797	2.08902e-54	1.32581e-52	112.922
METTL13	-1.15095	4.58754	-16.7708	2.33412e-54	1.47357e-52	112.812
GTPBP3	-1.07794	2.87228	-16.7675	2.43104e-54	1.52672e-52	112.772
SDAD1	-1.00321	3.15006	-16.765	2.5085e-54	1.56716e-52	112.74
BUB3	-0.951727	3.17727	-16.7618	2.60984e-54	1.62202e-52	112.701
IL18RAP	2.45866	9.01348	16.753	2.91394e-54	1.79603e-52	112.591
HMGN3	-1.07542	2.71182	-16.7528	2.91977e-54	1.79603e-52	112.589
TCTN1	-1.05069	2.83915	-16.7488	3.07074e-54	1.87926e-52	112.539
NACA	-0.983822	9.27138	-16.7359	3.60437e-54	2.19464e-52	112.38
CPEB4	1.66049	6.50368	16.7274	4.00652e-54	2.42718e-52	112.275
KIAA0182	-1.56194	3.65321	-16.6901	6.37777e-54	3.84429e-52	111.813
EOMES	-2.86584	4.57762	-16.6405	1.1804e-53	7.07944e-52	111.201
PEBP1	-1.88039	4.27863	-16.6378	1.22059e-53	7.2841e-52	111.168
RASGRP1	-2.62367	5.5709	-16.6324	1.3051e-53	7.74986e-52	111.101
SIGLECP3	-0.819957	2.78388	-16.6252	1.42859e-53	8.44136e-52	111.011
PLCG1	-0.934997	2.69058	-16.6193	1.53681e-53	9.03629e-52	110.939
NACA2	-0.901786	7.93938	-16.61	1.72476e-53	1.00919e-51	110.824
ST6GAL1	-1.87599	4.87264	-16.5978	2.00636e-53	1.16827e-51	110.674
CCR3	-3.29792	4.14464	-16.5903	2.20327e-53	1.27672e-51	110.581
LBH	-0.974894	2.5054	-16.5788	2.53992e-53	1.46473e-51	110.439
KLF2	-1.26126	8.57884	-16.5652	3.00687e-53	1.72571e-51	110.271
ATP8B2	-2.49393	5.26094	-16.5474	3.74818e-53	2.14093e-51	110.052
PGD	1.91961	8.85307	16.5431	3.95317e-53	2.24731e-51	109.999
FN3KRP	-1.43236	3.77261	-16.5418	4.0165e-53	2.27255e-51	109.984
LMNB1	1.5966	6.70483	16.5292	4.696e-53	2.64453e-51	109.828
RRP1B	-2.14278	4.21381	-16.5023	6.55143e-53	3.67217e-51	109.497
ZNF33B	-0.740538	2.41119	-16.4845	8.16048e-53	4.55279e-51	109.279
WWP1	-1.26988	3.84962	-16.479	8.73997e-53	4.85352e-51	109.211
C16orf7	1.67438	6.48794	16.4194	1.82401e-52	1.00825e-50	108.48
OGFOD1	-1.24764	4.49621	-16.4004	2.30783e-52	1.26984e-50	108.246
LILRA6	1.99391	9.32406	16.3948	2.47051e-52	1.35314e-50	108.178
SCLY	-1.06224	2.86699	-16.3912	2.58248e-52	1.40804e-50	108.134
LTB4R	1.80564	6.59499	16.3907	2.60083e-52	1.41163e-50	108.127
RNASEN	-1.1034	2.99432	-16.3878	2.69322e-52	1.45519e-50	108.092
LY96	2.67579	7.29927	16.3802	2.95874e-52	1.59148e-50	107.999
FTO	-1.24139	4.78492	-16.372	3.27546e-52	1.75398e-50	107.898
TAF15	-1.35712	5.62387	-16.3498	4.3016e-52	2.29323e-50	107.627
CDC25B	-2.11849	4.92055	-16.3474	4.43064e-52	2.35157e-50	107.597
CD55	1.4707	10.417	16.333	5.28984e-52	2.79523e-50	107.421
CTCF	-1.22271	5.16903	-16.3068	7.30828e-52	3.84486e-50	107.1
NCALD	-0.923802	2.66615	-16.2991	8.02829e-52	4.20521e-50	107.007
BMX	3.00403	5.86051	16.2956	8.38705e-52	4.37403e-50	106.963
UBE2J1	1.8211	6.72363	16.2752	1.07712e-51	5.59312e-50	106.715
ETS1	-2.49901	7.79619	-16.2594	1.30872e-51	6.76644e-50	106.521
NUP62	-1.43079	6.52603	-16.255	1.3809e-51	7.10897e-50	106.468
LIMK2	1.68722	6.00615	16.2291	1.89861e-51	9.73241e-50	106.151
MAP4K1	-1.12133	3.12767	-16.219	2.14733e-51	1.09605e-49	106.029
NUP160	-1.15273	2.54415	-16.2101	2.39557e-51	1.21758e-49	105.92
HNRNPM	-1.19069	7.68206	-16.2062	2.51498e-51	1.27287e-49	105.872
SULT1B1	2.32758	5.09799	16.1936	2.93398e-51	1.4787e-49	105.719
SET	-1.37151	7.2432	-16.1705	3.89474e-51	1.9547e-49	105.437
LDHB	-2.20807	7.957	-16.1176	7.4396e-51	3.71825e-49	104.794
NDUFB3	1.90075	5.29553	16.105	8.67366e-51	4.31703e-49	104.641
ATIC	-1.58611	3.48049	-16.0853	1.10418e-50	5.47301e-49	104.401
GPR97	1.79	7.40342	16.0732	1.27897e-50	6.31329e-49	104.255
DCAF16	-0.877289	2.65225	-16.0718	1.3016e-50	6.39864e-49	104.238
HEATR2	-0.776507	2.41379	-16.0544	1.61067e-50	7.8857e-49	104.026
HNRNPU	-0.946942	7.55196	-16.0526	1.64517e-50	8.02185e-49	104.005
ZNHIT6	-0.805878	2.40985	-16.0344	2.05396e-50	9.9746e-49	103.785
SH3YL1	-2.41112	3.65545	-16.0283	2.21409e-50	1.07089e-48	103.71
DKC1	-1.2485	3.99006	-16.0279	2.22397e-50	1.07135e-48	103.706
USP32	1.40341	6.52566	16.0064	2.88948e-50	1.38637e-48	103.445
HNRNPA0	-1.36482	5.5079	-16.0043	2.96561e-50	1.41723e-48	103.42
UGCG	2.66213	7.72576	16.0025	3.03314e-50	1.44375e-48	103.397
GRINA	1.44827	7.19572	15.9933	3.38902e-50	1.60677e-48	103.287
C16orf80	-1.03556	4.27031	-15.9831	3.8395e-50	1.81318e-48	103.163
SMARCE1	-1.63675	5.31082	-15.959	5.14689e-50	2.42106e-48	102.872
LRIG1	-1.24308	2.92933	-15.9482	5.87111e-50	2.75094e-48	102.741
FAM113B	-2.20695	4.23535	-15.9424	6.29821e-50	2.9377e-48	102.671
MTPAP	-0.7502	2.44492	-15.9422	6.31868e-50	2.9377e-48	102.668
MRI1	-1.15893	4.33806	-15.9306	7.276e-50	3.36972e-48	102.528
OSCAR	1.43702	6.36759	15.9283	7.4797e-50	3.45073e-48	102.5
ZNF286A	-0.93559	2.76588	-15.9137	8.92695e-50	4.08697e-48	102.324
ZNF286B	-0.93559	2.76588	-15.9137	8.92695e-50	4.08697e-48	102.324
MORC2	-1.38261	3.39345	-15.8987	1.07123e-49	4.88572e-48	102.143
LPIN1	-1.95955	4.40282	-15.8858	1.25261e-49	5.69132e-48	101.988
RUNX3	-2.42461	4.90999	-15.8833	1.29221e-49	5.84906e-48	101.957
MTX1	1.16889	6.34137	15.8805	1.33682e-49	6.02825e-48	101.923
NOV	-1.60344	2.57117	-15.8763	1.40643e-49	6.31841e-48	101.873
TIAM1	-2.15169	3.96682	-15.8749	1.43029e-49	6.4016e-48	101.856
NOL11	-1.13239	4.17523	-15.8657	1.59995e-49	7.13433e-48	101.745
IL1R1	2.21784	6.92346	15.8367	2.27398e-49	1.01024e-47	101.395
LAT	-2.07561	5.19327	-15.8338	2.35557e-49	1.04262e-47	101.36
TCTN3	-0.795901	2.551	-15.8245	2.63709e-49	1.16294e-47	101.248
LRPPRC	-1.47118	3.31672	-15.8179	2.85646e-49	1.25507e-47	101.169
SH3GLB1	1.51502	8.77683	15.8088	3.18589e-49	1.3947e-47	101.06
GZMM	-2.17461	3.94601	-15.8025	3.43895e-49	1.50001e-47	100.984
PPP4R2	1.74432	5.3613	15.789	4.04985e-49	1.76007e-47	100.822
TMEM167B	1.30793	5.58005	15.7718	4.99044e-49	2.16102e-47	100.614
TXNDC17	1.48788	5.3444	15.7624	5.5883e-49	2.41121e-47	100.502
GPR160	2.34836	7.42727	15.7559	6.04174e-49	2.59751e-47	100.424
SUPT16H	-1.02249	5.63986	-15.748	6.65007e-49	2.84884e-47	100.329
CYP20A1	-0.753363	3.17478	-15.7447	6.91931e-49	2.95363e-47	100.29
PRPF8	-1.15371	6.28287	-15.7356	7.72422e-49	3.28553e-47	100.18
CD3E	-1.34785	2.80519	-15.7301	8.25333e-49	3.49819e-47	100.114
CDKN2D	1.01383	9.16244	15.7293	8.33127e-49	3.51879e-47	100.105
STK39	-1.24419	4.24733	-15.7162	9.76079e-49	4.1081e-47	99.9476
SAMSN1	3.01977	8.69628	15.7144	9.97856e-49	4.18506e-47	99.9257
FAIM3	-2.76477	5.19187	-15.7083	1.07353e-48	4.48676e-47	99.8531
EXOSC10	-1.14829	3.03101	-15.7018	1.16225e-48	4.84068e-47	99.7742
ADARB1	-1.32013	3.08355	-15.6817	1.48119e-48	6.1477e-47	99.5332
CIAO1	-0.960529	6.6522	-15.679	1.52894e-48	6.31803e-47	99.5017
MDH2	-0.904812	7.3038	-15.6788	1.53276e-48	6.31803e-47	99.4992
GLRX	2.17292	6.91834	15.674	1.62424e-48	6.67218e-47	99.4416
NOP56	-1.57166	7.00172	-15.6698	1.70804e-48	6.99245e-47	99.3916
REPS1	-1.29207	4.25922	-15.6594	1.93638e-48	7.9003e-47	99.2669
TCF7	-2.97713	5.24005	-15.6588	1.95204e-48	7.93721e-47	99.2589
S1PR5	-2.20411	3.60619	-15.6523	2.1099e-48	8.55007e-47	99.1817
PABPC4	-1.56529	4.77304	-15.6339	2.63213e-48	1.06304e-46	98.9619
RBBP7	-1.3728	3.69392	-15.6315	2.7114e-48	1.09138e-46	98.9324
FLOT1	1.4809	5.51827	15.6182	3.18149e-48	1.27632e-46	98.7736
IMPDH2	-1.9734	5.87392	-15.583	4.85543e-48	1.94136e-46	98.3535
FCRL3	-2.62065	3.95817	-15.582	4.914e-48	1.95826e-46	98.3416
GPR18	-2.57166	4.93691	-15.5798	5.04894e-48	2.00537e-46	98.3147
FAM153B	-1.04359	2.39749	-15.5659	5.96703e-48	2.35463e-46	98.1487
ATP5G2	-1.23161	8.33812	-15.5659	5.96755e-48	2.35463e-46	98.1486
RETN	4.15554	8.43673	15.5399	8.15145e-48	3.20579e-46	97.8387
RSAD1	-1.27405	3.4217	-15.5343	8.71604e-48	3.40697e-46	97.7722
ILF3	-1.15974	5.27825	-15.5343	8.71979e-48	3.40697e-46	97.7717
KLF12	-1.04364	2.80674	-15.5296	9.21862e-48	3.59017e-46	97.7165
NOB1	-1.42297	4.52294	-15.5261	9.61239e-48	3.73141e-46	97.6749
MGA	-1.51169	4.30239	-15.5162	1.08366e-47	4.19308e-46	97.5558
HNRPA1L-2	-1.66298	8.4434	-15.514	1.11202e-47	4.27521e-46	97.5301
HNRNPA1	-1.66298	8.4434	-15.514	1.11202e-47	4.27521e-46	97.5301
ITGAM	1.51258	8.02168	15.4911	1.46334e-47	5.60793e-46	97.2573
U2AF2	-1.34381	6.71545	-15.4718	1.84303e-47	7.04049e-46	97.0281
DDX24	-1.16283	2.40203	-15.4676	1.93849e-47	7.38163e-46	96.978
HNRNPR	-1.49351	6.62597	-15.466	1.97605e-47	7.50084e-46	96.9589
ITGB7	-1.97347	3.93883	-15.4571	2.19792e-47	8.31673e-46	96.8532
BTBD11	-1.12594	2.74422	-15.4455	2.5259e-47	9.52772e-46	96.715
IL10RA	-1.32541	6.30646	-15.4445	2.5548e-47	9.60653e-46	96.7037
PTBP1	-1.01199	7.04023	-15.4407	2.67523e-47	1.00279e-45	96.6579
MLL	-0.73992	2.75096	-15.4182	3.50058e-47	1.30808e-45	96.3907
PWP2	-0.931026	4.31724	-15.4091	3.90189e-47	1.45352e-45	96.2829
ARL4C	-2.74249	6.1852	-15.4054	4.07859e-47	1.51464e-45	96.2389
ZDHHC3	1.43814	5.2165	15.373	6.00398e-47	2.22277e-45	95.8547
KIAA1310	-0.948717	5.31801	-15.3697	6.24859e-47	2.30621e-45	95.815
AGPAT2	1.15482	5.87876	15.3669	6.45621e-47	2.37553e-45	95.7826
TRIT1	-1.01946	2.87008	-15.3573	7.24482e-47	2.65754e-45	95.6681
WBP11	-0.842888	2.96331	-15.3563	7.33207e-47	2.6732e-45	95.6562
WBP11P1	-0.842888	2.96331	-15.3563	7.33207e-47	2.6732e-45	95.6562
MRPS27	-0.802344	2.66942	-15.3356	9.37823e-47	3.40885e-45	95.4116
ZFP64	-0.988722	3.18336	-15.33	1.00237e-46	3.63244e-45	95.3455
LOC100286937	-2.26755	4.76389	-15.3117	1.24699e-46	4.49177e-45	95.1286
LOC100287164	-2.26755	4.76389	-15.3117	1.24699e-46	4.49177e-45	95.1286
WHAMM	-0.892114	4.32255	-15.3031	1.38137e-46	4.96093e-45	95.0269
LUC7L2	-1.13572	5.54329	-15.2882	1.64851e-46	5.90265e-45	94.8512
SCRN1	-1.2003	2.80231	-15.2854	1.70419e-46	6.08384e-45	94.8182
EIF3F	-1.24818	8.84533	-15.2679	2.09887e-46	7.4706e-45	94.6113
BIN1	-2.2627	6.03189	-15.2449	2.75783e-46	9.78702e-45	94.34
PRKCH	-1.07778	2.85663	-15.2433	2.81287e-46	9.95291e-45	94.3204
SF3B14	1.19016	6.61352	15.2386	2.97223e-46	1.04858e-44	94.2656
OPLAH	2.29614	4.95011	15.2351	3.10044e-46	1.09061e-44	94.2237
PAPD7	-1.17508	4.86522	-15.2335	3.15916e-46	1.10802e-44	94.205
USP11	-1.60545	4.3527	-15.2201	3.70285e-46	1.29492e-44	94.0473
ADM	1.5596	8.96459	15.2159	3.89321e-46	1.35753e-44	93.9975
CYTH1	-0.89911	7.6379	-15.2	4.70056e-46	1.6343e-44	93.8102
CNO	-0.626715	4.79217	-15.1912	5.21886e-46	1.80925e-44	93.7063
SRP68	-1.05044	6.55821	-15.1899	5.30059e-46	1.83229e-44	93.6909
PSMA6	1.79943	7.86066	15.1727	6.49658e-46	2.23927e-44	93.4888
CYP4V2	-0.98676	2.65042	-15.1692	6.77098e-46	2.32716e-44	93.4477
METT10D	-0.86233	2.99907	-15.1559	7.92836e-46	2.71716e-44	93.2909
GPRASP1	-1.06161	2.68205	-15.133	1.03895e-45	3.55047e-44	93.0223
ALPL	2.71029	7.12408	15.119	1.22616e-45	4.17835e-44	92.8577
SMYD4	-0.895727	2.93174	-15.1158	1.27442e-45	4.32024e-44	92.8194
PVRIG	-2.77992	5.73045	-15.1155	1.2786e-45	4.32024e-44	92.8161
STAG3	-2.77992	5.73045	-15.1155	1.2786e-45	4.32024e-44	92.8161
CLCC1	-0.812222	3.48404	-15.1018	1.50319e-45	5.06483e-44	92.6554
SUN2	-1.04855	6.93572	-15.1014	1.51085e-45	5.07637e-44	92.6503
MKNK1	1.88828	7.28631	15.0995	1.54398e-45	5.17321e-44	92.6288
TRIM32	-0.699484	2.4267	-15.0922	1.68406e-45	5.62683e-44	92.5425
LEF1	-3.47492	4.68908	-15.0908	1.71217e-45	5.70485e-44	92.5261
ATF7IP2	-0.995966	2.88784	-15.0814	1.91221e-45	6.35374e-44	92.4163
ZNF438	1.77565	5.3478	15.0716	2.14681e-45	7.11354e-44	92.3013
SLFN5	-1.97746	4.08919	-15.0627	2.38529e-45	7.88196e-44	92.1967
MTR	-0.885621	2.60879	-15.0219	3.85878e-45	1.27159e-43	91.7188
MATK	-1.47051	2.93426	-15.0211	3.89419e-45	1.27975e-43	91.7098
CD27	-2.41411	5.69618	-15.0205	3.92046e-45	1.28486e-43	91.7031
NFATC3	-1.51811	5.79737	-15.0192	3.98135e-45	1.30126e-43	91.6878
MAGED1	-1.26046	3.8961	-15.0135	4.26059e-45	1.38875e-43	91.6204
JAK1	-1.02986	9.21818	-14.9938	5.36979e-45	1.74555e-43	91.3906
TARSL2	-0.826132	2.49824	-14.9903	5.5976e-45	1.81468e-43	91.3493
HLA-DOA	-2.08991	4.5813	-14.9818	6.18501e-45	1.99971e-43	91.2502
PUF60	-1.01722	6.92865	-14.9774	6.51572e-45	2.10097e-43	91.1985
IL23A	-2.61005	7.70445	-14.9495	9.04273e-45	2.90798e-43	90.8729
FUS	-1.20952	8.64672	-14.9335	1.09085e-44	3.49859e-43	90.6866
EPB41L2	-0.854686	2.42378	-14.9319	1.11242e-44	3.55826e-43	90.6671
RPL14	-1.20711	9.98645	-14.9288	1.15322e-44	3.67894e-43	90.6313
NLRC4	2.43192	6.48477	14.917	1.32421e-44	4.21323e-43	90.494
TXLNG	-0.805943	2.31569	-14.9167	1.32887e-44	4.21688e-43	90.4905
MTF1	1.35367	6.66064	14.9127	1.39376e-44	4.41113e-43	90.4431
KIAA1147	-0.720297	2.41308	-14.9082	1.46828e-44	4.63473e-43	90.3914
PDCD4	-1.55135	5.74049	-14.9011	1.59684e-44	5.02732e-43	90.308
MYBL1	-2.24351	3.1793	-14.8999	1.61943e-44	5.08509e-43	90.2941
TBX21	-2.06421	4.86483	-14.8955	1.70526e-44	5.34062e-43	90.2428
HIBADH	-0.706025	2.48353	-14.883	1.97439e-44	6.16741e-43	90.0972
ITK	-2.62178	4.55995	-14.8814	2.01029e-44	6.26323e-43	90.0793
RAB10	1.04433	7.80741	14.865	2.43634e-44	7.57095e-43	89.8884
CD58	1.72923	6.27312	14.8635	2.48105e-44	7.68996e-43	89.8703
IFFO2	-0.814826	2.74131	-14.8541	2.76973e-44	8.56262e-43	89.761
GRB10	2.8632	5.94896	14.8528	2.80998e-44	8.66472e-43	89.7467
ZNF827	-0.855041	2.46695	-14.8522	2.83025e-44	8.70483e-43	89.7395
UTP6	-1.21089	5.90022	-14.8372	3.37303e-44	1.03477e-42	89.5652
MPRIP	-1.2563	5.53166	-14.8219	4.03439e-44	1.2345e-42	89.3874
CLSTN1	-0.990632	3.87478	-14.7975	5.36927e-44	1.63723e-42	89.1035
SFRS11	-0.870715	7.84256	-14.7973	5.37783e-44	1.63723e-42	89.1019
IKBKAP	-0.944838	3.24254	-14.7822	6.41536e-44	1.94816e-42	88.9267
COX7B	2.59404	5.87914	14.7818	6.44855e-44	1.95329e-42	88.9216
LOC340947	-1.46532	7.77784	-14.7709	7.32519e-44	2.21324e-42	88.795
CD164	1.61945	6.85658	14.7632	8.01492e-44	2.41555e-42	88.7056
LY9	-1.5725	2.90895	-14.7547	8.84928e-44	2.66033e-42	88.6072
RCAN3	-0.856098	2.76366	-14.736	1.10001e-43	3.29865e-42	88.3911
RHOF	-1.47995	4.79154	-14.7333	1.13551e-43	3.39661e-42	88.3596
ARL8A	0.973199	4.88554	14.7268	1.22515e-43	3.65564e-42	88.2841
GIMAP5	-1.93136	6.38587	-14.7198	1.32809e-43	3.95296e-42	88.204
C19orf2	-1.52661	4.23889	-14.7185	1.34929e-43	4.00611e-42	88.1882
GCLM	1.40825	4.16056	14.7177	1.3616e-43	4.03268e-42	88.1792
NPIP	-1.25426	3.65521	-14.6839	2.01875e-43	5.94962e-42	87.7881
LOC399491	-1.25426	3.65521	-14.6839	2.01875e-43	5.94962e-42	87.7881
LPXN	-1.62564	5.63983	-14.6782	2.15718e-43	6.342e-42	87.7222
CARD16	1.88426	7.16853	14.6723	2.31007e-43	6.77488e-42	87.6542
ARHGEF3	-1.628	5.39504	-14.6643	2.53401e-43	7.41354e-42	87.5623
S100P	1.93475	11.1828	14.6634	2.56194e-43	7.47701e-42	87.5514
CPA3	-1.37655	2.37528	-14.6436	3.2227e-43	9.3826e-42	87.3235
GAR1	-1.00163	3.48233	-14.6308	3.74184e-43	1.08676e-41	87.1752
APBA2	-1.0624	2.37407	-14.6299	3.78043e-43	1.09532e-41	87.165
KLRB1	-2.45816	4.13187	-14.6286	3.83525e-43	1.10853e-41	87.1507
TNFAIP6	2.14292	9.13798	14.6194	4.27185e-43	1.23175e-41	87.0436
EIF3L	-1.56196	7.75015	-14.5971	5.5323e-43	1.59137e-41	86.7868
NFX1	-1.16508	4.38575	-14.5951	5.65716e-43	1.62339e-41	86.7646
PAN2	-0.950687	3.17201	-14.5946	5.69261e-43	1.62966e-41	86.7584
SYTL2	-1.21805	2.69849	-14.5866	6.24828e-43	1.78448e-41	86.6659
LANCL1	-1.09505	4.22792	-14.5727	7.33615e-43	2.09019e-41	86.5065
SNX3	1.07811	10.6959	14.5602	8.47549e-43	2.40909e-41	86.3631
WDR3	-0.625219	2.57319	-14.5587	8.63085e-43	2.44745e-41	86.3451
LOC100129637	-0.915946	2.94492	-14.5562	8.87785e-43	2.51155e-41	86.3171
MTA1	-0.832621	2.6961	-14.5461	9.98394e-43	2.81782e-41	86.2005
PPP3CC	-1.44412	3.45367	-14.5399	1.07239e-42	3.01956e-41	86.1295
IL18R1	3.19738	7.10958	14.5302	1.19918e-42	3.36864e-41	86.0185
SEC31A	-1.07862	6.4549	-14.5296	1.20875e-42	3.38761e-41	86.0106
ERP29	-1.21772	8.28275	-14.5273	1.24012e-42	3.46742e-41	85.9851
LARS	-1.3018	4.37202	-14.5221	1.31742e-42	3.67498e-41	85.9251
C14orf169	-0.726971	2.68709	-14.5216	1.3247e-42	3.68671e-41	85.9196
OSBPL3	-0.770964	2.80932	-14.5195	1.35825e-42	3.77134e-41	85.8948
NCBP2	-1.46205	3.59483	-14.5091	1.53182e-42	4.24345e-41	85.7753
ENTPD1	1.41577	5.28986	14.4803	2.13519e-42	5.9013e-41	85.4455
FAM53B	-1.20381	5.27059	-14.4766	2.22872e-42	6.13543e-41	85.403
HADH	-1.22145	3.43936	-14.4765	2.23014e-42	6.13543e-41	85.4023
ZNF146	-1.55198	3.67169	-14.4754	2.25945e-42	6.20185e-41	85.3894
KCTD7	-0.868664	2.88577	-14.4652	2.54106e-42	6.95891e-41	85.2727
AUTS2	-1.55969	2.82967	-14.4622	2.6303e-42	7.18689e-41	85.2384
STAG3L1	-1.16799	4.32409	-14.4544	2.87895e-42	7.84842e-41	85.1487
EHBP1	-0.720559	2.58828	-14.4319	3.73032e-42	1.01463e-40	84.8914
NARF	1.13251	6.80389	14.4308	3.77707e-42	1.02502e-40	84.8791
TAF3	-0.953739	3.07395	-14.4213	4.21442e-42	1.14113e-40	84.7703
FCER1G	1.17022	11.2615	14.4203	4.26147e-42	1.15127e-40	84.7592
FTSJ1	-1.13759	4.41607	-14.4167	4.44253e-42	1.19749e-40	84.7179
TH1L	-1.30235	4.9826	-14.4039	5.15196e-42	1.3856e-40	84.5708
CALM1	-0.842329	8.04758	-14.395	5.70177e-42	1.53004e-40	84.4701
STK16	1.36576	5.3122	14.3864	6.29599e-42	1.68572e-40	84.3717
FBXO31	-0.693077	2.7561	-14.3817	6.64758e-42	1.77589e-40	84.3177
THOC3	-1.18784	3.29782	-14.377	7.0162e-42	1.86606e-40	84.2641
LOC728554	-1.18784	3.29782	-14.377	7.0162e-42	1.86606e-40	84.2641
LIMA1	-0.897956	2.54802	-14.3706	7.55151e-42	2.00399e-40	84.1911
ATP5A1	-1.0557	8.55629	-14.3672	7.84796e-42	2.07806e-40	84.1528
SART3	-1.12328	4.52622	-14.3616	8.3762e-42	2.21305e-40	84.0882
NQO2	1.91057	8.83247	14.3592	8.60246e-42	2.26784e-40	84.0617
WDR59	-0.979044	3.19125	-14.3501	9.55926e-42	2.51236e-40	83.957
SSRP1	-1.03088	3.27078	-14.3499	9.57189e-42	2.51236e-40	83.9557
FAM177A1	1.49509	5.84542	14.345	1.01292e-41	2.65284e-40	83.8994
FAM162A	-1.43699	3.76767	-14.3431	1.03582e-41	2.7069e-40	83.8773
NDUFA4	1.96345	7.85796	14.3383	1.09427e-41	2.85344e-40	83.8227
CHD6	-0.74387	2.37186	-14.3351	1.1348e-41	2.95269e-40	83.7866
APOL3	-1.77629	4.33268	-14.3348	1.13857e-41	2.95609e-40	83.7833
GMFG	1.07541	9.81581	14.3288	1.21939e-41	3.15909e-40	83.7152
HLA-DMB	-2.25078	3.98532	-14.3284	1.22524e-41	3.1674e-40	83.7105
ZNF512	-0.837995	4.49363	-14.3149	1.43061e-41	3.69037e-40	83.5566
KIF21A	-0.871309	2.49726	-14.3034	1.63191e-41	4.20059e-40	83.4259
SYNCRIP	-1.20526	5.93851	-14.2847	2.02139e-41	5.19199e-40	83.2133
WDR54	-1.34537	3.4197	-14.2807	2.11749e-41	5.4272e-40	83.1672
MYCL1	-1.37578	3.18586	-14.2761	2.23224e-41	5.7091e-40	83.1148
UFD1L	0.804588	6.30552	14.2677	2.45563e-41	6.26709e-40	83.0201
WDR82	-0.729578	4.22865	-14.2422	3.28946e-41	8.3773e-40	82.7298
SH2D1B	-1.573	3.1293	-14.2308	3.74589e-41	9.51948e-40	82.6008
EIF4E3	1.37976	7.10446	14.2258	3.96534e-41	1.00559e-39	82.5443
SLC35E2	-0.946552	6.80639	-14.2227	4.10668e-41	1.03923e-39	82.5095
IL4R	1.50742	7.85994	14.2206	4.20917e-41	1.06293e-39	82.485
NFE2	1.1377	9.42656	14.2198	4.24945e-41	1.07084e-39	82.4755
DOCK9	-1.16789	2.66745	-14.1893	6.01675e-41	1.51302e-39	82.1302
GCN1L1	-1.09058	3.96109	-14.1776	6.8704e-41	1.72407e-39	81.9985
CEP78	-1.16612	3.02687	-14.171	7.415e-41	1.85685e-39	81.9228
BCOR	-0.727246	2.59749	-14.1707	7.43748e-41	1.8586e-39	81.9197
ITGA4	-1.73378	4.84648	-14.1705	7.45664e-41	1.85951e-39	81.9172
C18orf55	-0.939274	3.33105	-14.1363	1.10053e-40	2.73877e-39	81.5307
TRAF3IP3	-1.1577	6.28827	-14.1316	1.16053e-40	2.8821e-39	81.478
EXOC6	1.72684	6.44033	14.1228	1.28228e-40	3.17789e-39	81.3789
CKLF	1.14627	9.4748	14.0966	1.72862e-40	4.27522e-39	81.0823
NPM1	-1.61586	8.43293	-14.0928	1.80373e-40	4.4518e-39	81.0401
MCCC2	-0.978555	4.80426	-14.0888	1.88725e-40	4.64837e-39	80.9952
SH2D1A	-1.05247	2.4811	-14.0834	2.00799e-40	4.93562e-39	80.9336
C19orf38	1.16489	7.96266	14.0804	2.07785e-40	5.09689e-39	80.8996
RPL15	-1.53595	7.5554	-14.0795	2.09763e-40	5.13491e-39	80.8902
HIST2H2AA3	1.50716	9.88153	14.0784	2.12334e-40	5.17672e-39	80.8781
HIST2H2AA4	1.50716	9.88153	14.0784	2.12334e-40	5.17672e-39	80.8781
TGFBR3	-2.1313	3.65498	-14.0555	2.75544e-40	6.70416e-39	80.6194
CDC42EP3	1.28179	8.95456	14.0488	2.97226e-40	7.21705e-39	80.5442
MTMR15	-0.946737	2.57304	-14.0415	3.22829e-40	7.8229e-39	80.4622
TC2N	-0.910192	2.61096	-14.0357	3.44603e-40	8.33369e-39	80.3974
ELP2	-1.07482	3.55053	-14.0332	3.54783e-40	8.56262e-39	80.3685
GPR84	4.166	6.60539	14.0304	3.66166e-40	8.8196e-39	80.3371
CD59	2.04856	7.78742	14.0277	3.77279e-40	9.06907e-39	80.3074
CD81	-1.68724	5.41945	-14.0264	3.82995e-40	9.18804e-39	80.2925
HSPA9	-1.75028	4.50978	-14.0252	3.88321e-40	9.29723e-39	80.2788
IARS	-1.76391	5.57853	-14.0039	4.93974e-40	1.18032e-38	80.0399
PIK3C2B	-0.817044	2.80556	-13.9979	5.29086e-40	1.26171e-38	79.9717
RPS4X	-1.29411	9.7902	-13.9786	6.5805e-40	1.56613e-38	79.7551
CDC23	-1.00202	4.06542	-13.9712	7.15137e-40	1.69863e-38	79.6725
ZMYND11	-1.60226	4.88899	-13.9661	7.5765e-40	1.79605e-38	79.6152
FLOT2	1.23088	8.22681	13.9515	8.93579e-40	2.1141e-38	79.4514
MCTP2	1.56019	7.36295	13.9513	8.95919e-40	2.11546e-38	79.4488
PPIH	-1.17112	3.62969	-13.9498	9.10639e-40	2.14599e-38	79.4326
TOMM70A	-1.08337	5.33975	-13.9337	1.09232e-39	2.56909e-38	79.252
SLC11A1	2.52829	7.00151	13.9328	1.10407e-39	2.59164e-38	79.2414
AGAP6	-1.39743	4.4878	-13.9317	1.11769e-39	2.61339e-38	79.2292
AGAP7	-1.39743	4.4878	-13.9317	1.11769e-39	2.61339e-38	79.2292
SUN1	-1.59433	4.24386	-13.9287	1.15519e-39	2.69582e-38	79.1964
NUP205	-1.54971	4.7221	-13.9202	1.27131e-39	2.96103e-38	79.1013
FXN	-0.739786	3.54058	-13.9166	1.3246e-39	3.07919e-38	79.0606
HSPA8	-1.59709	9.66555	-13.9146	1.3545e-39	3.14259e-38	79.0384
NUP43	-0.609035	2.2838	-13.9107	1.4162e-39	3.27942e-38	78.9942
CST7	1.78807	10.4316	13.9093	1.43764e-39	3.32265e-38	78.9793
HMG20A	-0.914727	2.88652	-13.9064	1.48568e-39	3.42707e-38	78.9466
MAPK14	1.26716	9.51453	13.8865	1.85904e-39	4.28007e-38	78.7241
PDCD10	1.7814	6.85171	13.8822	1.95109e-39	4.4834e-38	78.6761
AP3D1	-0.756403	7.28472	-13.8727	2.17085e-39	4.97884e-38	78.5701
HNRNPUL1	-0.739476	8.04262	-13.868	2.28905e-39	5.23991e-38	78.5175
RPL18	-1.23997	9.64088	-13.8645	2.38166e-39	5.44152e-38	78.4781
DPH3	1.4224	5.03201	13.8602	2.50005e-39	5.70117e-38	78.43
ZNF384	-0.603847	6.52658	-13.856	2.62152e-39	5.96682e-38	78.3829
FNTA	-0.977757	7.47191	-13.8478	2.8724e-39	6.52545e-38	78.2921
VEGFB	-1.01586	4.02895	-13.8403	3.12555e-39	7.08715e-38	78.2083
TRAV20	-2.91845	4.57257	-13.8302	3.50048e-39	7.87772e-38	78.0958
TRAJ17	-2.91845	4.57257	-13.8302	3.50048e-39	7.87772e-38	78.0958
TRA@	-2.91845	4.57257	-13.8302	3.50048e-39	7.87772e-38	78.0958
TRAC	-2.91845	4.57257	-13.8302	3.50048e-39	7.87772e-38	78.0958
PSMG2	-0.945285	7.32438	-13.829	3.54744e-39	7.96845e-38	78.0826
GIMAP6	-1.79621	5.83181	-13.8286	3.56486e-39	7.99261e-38	78.0777
POR	1.5627	5.4924	13.8265	3.64859e-39	8.16508e-38	78.0547
NBEAL2	1.58392	6.10534	13.8252	3.70537e-39	8.27671e-38	78.0393
C16orf57	1.03212	5.92872	13.8245	3.73288e-39	8.32265e-38	78.032
TRBC1	-2.91646	7.26188	-13.8157	4.12195e-39	9.17305e-38	77.9336
ENO1	0.731282	6.14696	13.8144	4.17969e-39	9.26717e-38	77.9198
TMEM11	0.731282	6.14696	13.8144	4.17969e-39	9.26717e-38	77.9198
CD63	1.10361	9.61432	13.8105	4.36845e-39	9.66782e-38	77.8759
KARS	-1.16108	8.22135	-13.81	4.39404e-39	9.69717e-38	77.8701
AGK	-0.844233	3.37799	-13.8099	4.39788e-39	9.69717e-38	77.8693
FES	1.21669	6.73406	13.8003	4.90076e-39	1.073e-37	77.7618
LOC100292334	-0.665253	2.21025	-13.8002	4.90206e-39	1.073e-37	77.7615
GOLGA8A	-0.665253	2.21025	-13.8002	4.90206e-39	1.073e-37	77.7615
GOLGA8B	-0.665253	2.21025	-13.8002	4.90206e-39	1.073e-37	77.7615
CD177	4.41863	6.6908	13.7926	5.33883e-39	1.16647e-37	77.6768
TAF4	-1.1732	4.14872	-13.7893	5.54285e-39	1.20885e-37	77.6396
NAIP	2.16985	8.23342	13.787	5.68532e-39	1.23767e-37	77.6144
CUTA	-1.39947	7.20769	-13.7825	5.97998e-39	1.29945e-37	77.5642
IL7R	-2.7921	6.62569	-13.7801	6.13983e-39	1.33178e-37	77.538
CD3G	-2.36569	4.7519	-13.774	6.58097e-39	1.42489e-37	77.4691
GNG10	1.44961	9.53377	13.7551	8.12779e-39	1.75347e-37	77.2596
DNAJC25-GNG10	1.44961	9.53377	13.7551	8.12779e-39	1.75347e-37	77.2596
HVCN1	-2.07725	6.21177	-13.7534	8.28015e-39	1.78313e-37	77.2411
MPHOSPH10	-1.27333	4.52608	-13.7451	9.09186e-39	1.95442e-37	77.1483
PLBD1	1.12302	10.8353	13.7387	9.7607e-39	2.09445e-37	77.0778
RFX5	-0.639608	2.5063	-13.7365	1.00029e-38	2.14259e-37	77.0535
CLIC1	0.645393	10.7227	13.7216	1.18195e-38	2.52719e-37	76.8879
KREMEN1	2.46116	6.12952	13.717	1.24469e-38	2.65658e-37	76.8365
DHRS13	1.82519	7.01633	13.7156	1.26354e-38	2.69204e-37	76.8216
RANGRF	-1.25978	5.6965	-13.7139	1.28879e-38	2.74096e-37	76.802
Septin 6	-1.78814	5.44093	-13.7119	1.31822e-38	2.79859e-37	76.7795
SF3A3	-1.33292	4.66436	-13.71	1.34654e-38	2.85366e-37	76.7584
FXYD5	-1.11582	7.68496	-13.6943	1.60327e-38	3.39174e-37	76.5852
MCCC1	-0.84278	3.51117	-13.6912	1.66009e-38	3.50577e-37	76.5507
OXNAD1	-0.941744	3.62123	-13.6825	1.83037e-38	3.85857e-37	76.4537
UBL5	1.07826	8.42664	13.6812	1.85653e-38	3.90685e-37	76.4396
SORT1	2.0315	7.10727	13.6805	1.87035e-38	3.92904e-37	76.4323
FHIT	-2.02395	3.79638	-13.6793	1.89565e-38	3.97523e-37	76.4189
HNRNPH1	-1.36862	5.47212	-13.6773	1.93919e-38	4.05943e-37	76.3964
PPP1R8	-0.803377	5.42852	-13.6733	2.02823e-38	4.23843e-37	76.3518
G3BP1	-1.1283	3.79779	-13.6592	2.37279e-38	4.94985e-37	76.1961
ECE1	1.09384	5.46945	13.6453	2.77111e-38	5.77074e-37	76.0421
RABGEF1	1.76852	6.773	13.6344	3.12748e-38	6.50157e-37	75.922
DCAF4	-0.600175	2.24552	-13.6336	3.15506e-38	6.54758e-37	75.9133
SLC26A8	1.5937	4.00634	13.6215	3.61076e-38	7.48032e-37	75.7793
GSPT2	-0.706305	3.22104	-13.6211	3.62494e-38	7.49674e-37	75.7755
DIMT1L	-1.10002	3.39676	-13.6191	3.70926e-38	7.65794e-37	75.7526
C21orf33	-1.0775	6.11965	-13.6181	3.74731e-38	7.7126e-37	75.7425
QDPR	-0.880943	3.21421	-13.6181	3.7486e-38	7.7126e-37	75.7422
UNC119B	-1.20496	5.59634	-13.6062	4.28196e-38	8.79489e-37	75.6101
KTELC1	-1.15716	4.65969	-13.5969	4.74448e-38	9.72821e-37	75.5083
CRTAM	-1.18106	2.57091	-13.5818	5.61314e-38	1.14897e-36	75.3414
CYP1B1	2.40213	8.39214	13.5714	6.30275e-38	1.28793e-36	75.2264
LOC100291980	-1.75737	5.22966	-13.57	6.39946e-38	1.30249e-36	75.2113
IL32	-1.75737	5.22966	-13.57	6.39946e-38	1.30249e-36	75.2113
IPO5	-1.16218	2.97568	-13.5699	6.4066e-38	1.30249e-36	75.2102
CXXC5	-1.52923	4.33493	-13.5685	6.50303e-38	1.31986e-36	75.1954
MRPS18B	-0.840063	3.98677	-13.5587	7.25209e-38	1.46941e-36	75.0872
C20orf3	1.43707	7.36357	13.556	7.47307e-38	1.51163e-36	75.0574
NHP2L1	-1.10067	6.99622	-13.5555	7.5158e-38	1.51516e-36	75.0517
SIGMAR1	-1.10067	6.99622	-13.5555	7.5158e-38	1.51516e-36	75.0517
TMEM203	-0.877487	4.66777	-13.551	7.89806e-38	1.58955e-36	75.0025
GPR114	-0.978768	2.78694	-13.5495	8.03454e-38	1.61431e-36	74.9855
ALDH9A1	-1.12283	6.57417	-13.5478	8.18124e-38	1.64104e-36	74.9675
TTC19	-1.42198	4.81034	-13.5472	8.24133e-38	1.65033e-36	74.9602
BTN3A3	-2.17106	4.44192	-13.5466	8.29283e-38	1.65787e-36	74.9541
CACNA2D3	-1.39974	3.13142	-13.5348	9.45912e-38	1.88789e-36	74.8235
C18orf32	1.30769	6.78822	13.5285	1.0139e-37	2.02022e-36	74.7546
HLA-DPA1	-2.15101	9.74861	-13.5078	1.27534e-37	2.53693e-36	74.5269
NKTR	-1.14608	7.73772	-13.501	1.37428e-37	2.72922e-36	74.4527
FURIN	1.38492	6.63262	13.499	1.4051e-37	2.78581e-36	74.4307
TRIB2	-0.702729	2.80317	-13.4908	1.53862e-37	3.04549e-36	74.3406
PSTPIP2	1.73395	7.5584	13.4791	1.75164e-37	3.46143e-36	74.2119
UTRN	-1.32301	5.47362	-13.4757	1.8192e-37	3.58903e-36	74.1743
SH2B3	-1.4689	5.8103	-13.471	1.91635e-37	3.77448e-36	74.1227
LSM1	0.966589	4.76632	13.4669	2.00474e-37	3.94211e-36	74.078
XCL2	-1.49049	3.08124	-13.4562	2.25581e-37	4.42132e-36	73.9608
XCL1	-1.49049	3.08124	-13.4562	2.25581e-37	4.42132e-36	73.9608
RNMT	-0.797937	2.95998	-13.4501	2.41331e-37	4.7223e-36	73.8939
PPP1R16B	-1.72343	3.64635	-13.4456	2.53443e-37	4.95123e-36	73.8453
THEMIS	-1.96289	3.41318	-13.437	2.78848e-37	5.43868e-36	73.7505
TMEM19	-1.00168	3.32134	-13.4303	3.00105e-37	5.84377e-36	73.6775
TAGAP	-1.78867	6.83444	-13.427	3.1122e-37	6.05039e-36	73.6415
VDAC2	-0.747498	8.0515	-13.4216	3.30418e-37	6.41321e-36	73.582
FUT7	1.61781	5.81875	13.4198	3.36901e-37	6.52848e-36	73.5628
ECHDC2	-1.19557	5.04757	-13.4196	3.3766e-37	6.53263e-36	73.5605
RPLP2	-0.780897	11.0247	-13.4156	3.53182e-37	6.82194e-36	73.5159
LOC400987	-0.736058	2.37389	-13.4061	3.91832e-37	7.54419e-36	73.4129
LOC100134365	-0.736058	2.37389	-13.4061	3.91832e-37	7.54419e-36	73.4129
NCOA5	-0.86025	4.12223	-13.4031	4.04981e-37	7.78485e-36	73.3801
ARRB2	0.99868	7.80942	13.4013	4.13417e-37	7.9262e-36	73.3596
DIRC2	1.49919	5.3811	13.4012	4.13656e-37	7.9262e-36	73.3591
MSL3	1.47908	7.22339	13.3928	4.53757e-37	8.68072e-36	73.2672
SIPA1L2	2.21051	6.71723	13.3919	4.58587e-37	8.75916e-36	73.2567
CAPG	1.64594	6.71006	13.3864	4.86934e-37	9.28581e-36	73.1972
RPA2	-0.904772	7.38275	-13.3843	4.98558e-37	9.49238e-36	73.1738
HLA-DRB3	-2.2316	8.28436	-13.3813	5.14939e-37	9.75651e-36	73.1417
HLA-DRB4	-2.2316	8.28436	-13.3813	5.14939e-37	9.75651e-36	73.1417
HLA-DRB1	-2.2316	8.28436	-13.3813	5.14939e-37	9.75651e-36	73.1417
NRD1	0.693896	8.64964	13.3812	5.15684e-37	9.75651e-36	73.1403
RPS28	-0.735306	12.1316	-13.3809	5.17524e-37	9.7759e-36	73.1367
GPR141	1.67865	4.88154	13.3794	5.26236e-37	9.92485e-36	73.1202
CCDC115	-0.810898	3.04338	-13.3784	5.31721e-37	1.00125e-35	73.1099
GLT1D1	1.17208	7.15508	13.3757	5.47654e-37	1.02964e-35	73.0806
TNRC6C	-1.12803	4.08657	-13.366	6.09566e-37	1.14425e-35	72.9743
SMAD3	-0.939556	3.21741	-13.3531	7.01993e-37	1.31569e-35	72.8342
STAT4	-2.13257	5.47504	-13.339	8.1999e-37	1.53444e-35	72.68
ID3	-1.05605	2.72802	-13.3359	8.48175e-37	1.58471e-35	72.6465
FAM160A2	0.990696	6.40522	13.3344	8.62839e-37	1.6096e-35	72.6295
CUL1	-1.38963	5.10332	-13.3278	9.27096e-37	1.72679e-35	72.5582
M6PR	-0.963514	6.57314	-13.322	9.87802e-37	1.83701e-35	72.4952
ZSCAN18	-1.26912	3.33661	-13.32	1.01045e-36	1.87622e-35	72.4727
CHTF8	-0.801767	6.09384	-13.3078	1.15457e-36	2.13907e-35	72.3404
ARF6	-0.728121	7.46492	-13.3076	1.15705e-36	2.13907e-35	72.3383
TRIM68	-0.693082	3.17132	-13.3076	1.15736e-36	2.13907e-35	72.338
THOC1	-1.04839	4.61945	-13.2985	1.27883e-36	2.35993e-35	72.239
CHIC1	-0.668379	2.43558	-13.259	1.97062e-36	3.63096e-35	71.8099
BBS2	-0.679237	3.12742	-13.2536	2.0913e-36	3.84153e-35	71.7509
ACSL5	-1.3054	4.51623	-13.247	2.24676e-36	4.12077e-35	71.6798
ITPKB	-1.31809	6.06231	-13.2385	2.46578e-36	4.51557e-35	71.5874
LETMD1	-0.939066	3.60049	-13.2329	2.62315e-36	4.79644e-35	71.5261
TMC8	-1.36086	6.30207	-13.2119	3.29695e-36	6.01933e-35	71.2992
IKBKB	-1.04737	5.74471	-13.2081	3.43801e-36	6.26732e-35	71.2576
HOXB2	-1.02176	2.75092	-13.2037	3.60673e-36	6.5649e-35	71.2101
TSPO	1.2411	10.6237	13.1873	4.31305e-36	7.83864e-35	71.0326
KIAA0907	-1.13498	5.66308	-13.1815	4.59706e-36	8.34216e-35	70.9693
MYST4	-0.901286	3.04324	-13.1813	4.60487e-36	8.34372e-35	70.9676
NPAT	-1.13992	3.3563	-13.1699	5.21151e-36	9.42867e-35	70.8448
DDX18	-0.771554	4.06304	-13.1667	5.39917e-36	9.75347e-35	70.8097
MGAM	1.63086	7.31503	13.1607	5.76643e-36	1.04012e-34	70.7445
GPN1	-0.892185	5.40371	-13.1505	6.4413e-36	1.16011e-34	70.6346
NAPEPLD	-0.636138	2.35403	-13.1385	7.34304e-36	1.31666e-34	70.5046
SNORD72	-1.00735	9.86874	-13.1384	7.34344e-36	1.31666e-34	70.5046
SEH1L	-0.700113	2.65042	-13.1377	7.40219e-36	1.32521e-34	70.4967
ZNF395	-1.27202	4.25536	-13.1261	8.39488e-36	1.5007e-34	70.3718
WBSCR22	-0.987271	4.09365	-13.1258	8.42651e-36	1.50411e-34	70.3681
HTATSF1	-1.29886	4.0397	-13.1241	8.58379e-36	1.52991e-34	70.3497
HLA-DMA	-2.22994	6.33131	-13.1235	8.63585e-36	1.5369e-34	70.3437
TMEM120A	1.46646	7.11425	13.1233	8.66077e-36	1.53905e-34	70.3409
AARS2	-0.613972	2.54094	-13.1109	9.91096e-36	1.75861e-34	70.2071
PDXDC1	-1.04899	4.60736	-13.1095	1.00564e-35	1.78179e-34	70.1926
GBAP1	1.55545	6.11461	13.0958	1.16678e-35	2.0612e-34	70.0451
GBA	1.55545	6.11461	13.0958	1.16678e-35	2.0612e-34	70.0451
CAMK2D	-0.893611	2.7744	-13.0955	1.17084e-35	2.06532e-34	70.0417
GRAMD1A	1.26207	5.27002	13.0919	1.21726e-35	2.14406e-34	70.0031
PRMT7	-0.927531	4.12656	-13.0906	1.23449e-35	2.17121e-34	69.9892
ZNF789	-0.74865	2.563	-13.0827	1.34584e-35	2.3636e-34	69.9035
TULP4	-0.920173	2.89787	-13.0796	1.39166e-35	2.44048e-34	69.8703
SNRNP200	-1.0408	5.75755	-13.0698	1.54745e-35	2.70973e-34	69.765
PLSCR3	-0.930403	4.29755	-13.0626	1.6741e-35	2.92723e-34	69.6869
EXOSC4	2.57201	6.59943	13.0604	1.71296e-35	2.98959e-34	69.6642
GPATCH1	-0.916255	3.64209	-13.0603	1.71474e-35	2.98959e-34	69.6631
FYN	-1.66496	5.99057	-13.0584	1.75184e-35	3.04983e-34	69.6419
CIB1	-0.966365	7.2973	-13.0582	1.7558e-35	3.05228e-34	69.6397
RASSF1	-1.00845	3.75517	-13.046	2.00335e-35	3.4776e-34	69.5088
CARKD	-0.907454	5.433	-13.0161	2.76757e-35	4.79034e-34	69.1882
BATF	1.73466	5.86198	13.0114	2.91154e-35	5.03227e-34	69.1379
LRG1	1.56994	9.58747	13.0052	3.11457e-35	5.37543e-34	69.071
MPI	-0.889002	3.45318	-12.9941	3.50966e-35	6.04862e-34	68.9525
BST1	1.33431	8.55565	12.9938	3.52285e-35	6.06264e-34	68.9488
EDF1	-0.849202	8.38538	-12.9845	3.89687e-35	6.69669e-34	68.8487
HABP4	-0.638082	2.65511	-12.9836	3.93255e-35	6.74835e-34	68.8396
NUP133	-0.784497	2.60286	-12.9798	4.09862e-35	7.02327e-34	68.7986
P2RY8	-1.81067	6.62459	-12.9676	4.67525e-35	7.99995e-34	68.668
IKZF3	-1.04943	2.66411	-12.9627	4.92911e-35	8.42231e-34	68.6155
CDK5RAP1	-0.749025	3.38244	-12.9594	5.10624e-35	8.71258e-34	68.5805
UBAP2	-0.969809	4.23021	-12.9592	5.11861e-35	8.72126e-34	68.5781
PPRC1	-0.761894	2.78442	-12.9573	5.2221e-35	8.88497e-34	68.5582
CTSD	1.24066	6.29705	12.954	5.41193e-35	9.19492e-34	68.5228
OFD1	-1.26926	4.7216	-12.9463	5.87878e-35	9.97397e-34	68.4407
C19orf63	-0.878185	8.41053	-12.9403	6.27626e-35	1.06333e-33	68.3758
PTMA	-1.17175	9.21125	-12.9391	6.3538e-35	1.07495e-33	68.3636
CCT4	-1.25046	6.29601	-12.938	6.43403e-35	1.08699e-33	68.3512
GPR56	-2.40391	4.45284	-12.9327	6.81059e-35	1.14899e-33	68.2948
DDX6	-0.748055	7.56267	-12.9276	7.19309e-35	1.21011e-33	68.2406
PDCD7	-0.895216	2.69385	-12.9232	7.54209e-35	1.26705e-33	68.1935
HNRNPF	-0.897195	8.71519	-12.9226	7.59368e-35	1.27393e-33	68.1868
PLCXD2	-0.939868	2.5727	-12.9196	7.83815e-35	1.31311e-33	68.1554
PADI4	1.48653	9.05683	12.919	7.89294e-35	1.32044e-33	68.1484
UBQLN4	-0.585492	2.66657	-12.9184	7.94096e-35	1.32663e-33	68.1424
CDKN1C	-1.43509	3.42379	-12.9175	8.02058e-35	1.33807e-33	68.1325
DDX27	-1.08996	4.99902	-12.9147	8.26865e-35	1.37753e-33	68.1023
PARP1	-0.604566	2.32308	-12.9126	8.45384e-35	1.40643e-33	68.0803
MPHOSPH8	-0.981424	5.55095	-12.911	8.59624e-35	1.42814e-33	68.0638
WIPI1	1.37116	6.92651	12.9032	9.34884e-35	1.55103e-33	67.9805
UBR4	1.24611	6.08747	12.8977	9.91772e-35	1.64314e-33	67.9219
SMAD7	-0.665342	2.77745	-12.8892	1.08705e-34	1.79851e-33	67.8309
SELM	-0.815216	2.62853	-12.8862	1.12267e-34	1.85488e-33	67.7989
CD2	-2.45364	5.67724	-12.8828	1.16502e-34	1.92221e-33	67.7622
RUVBL1	-0.837567	3.3347	-12.8824	1.17006e-34	1.92787e-33	67.7579
WDR75	-0.840917	2.77251	-12.8785	1.21998e-34	2.00736e-33	67.7164
PCCA	-0.700322	2.77157	-12.8757	1.2567e-34	2.06495e-33	67.687
TTC37	-0.802417	4.20646	-12.873	1.2943e-34	2.12381e-33	67.6578
LOC646817	-0.986593	6.30747	-12.87	1.3363e-34	2.18676e-33	67.6261
LOC642869	-0.986593	6.30747	-12.87	1.3363e-34	2.18676e-33	67.6261
ZBTB4	-1.06571	5.87228	-12.869	1.35004e-34	2.20623e-33	67.616
PDHB	-0.822602	6.30255	-12.8639	1.42697e-34	2.32878e-33	67.561
TSFM	-0.794719	3.93953	-12.8526	1.61077e-34	2.62517e-33	67.4408
TRRAP	-0.85402	3.09889	-12.8403	1.83714e-34	2.99003e-33	67.3103
SLC9A8	1.06258	6.06333	12.8254	2.1549e-34	3.50244e-33	67.1521
AQP9	1.68378	5.68714	12.8224	2.2257e-34	3.61263e-33	67.12
KLRF1	-0.989226	2.67662	-12.8209	2.26315e-34	3.66844e-33	67.1035
RCC2	-1.18078	6.39069	-12.8108	2.51999e-34	4.07925e-33	66.9968
USP24	-0.907534	5.35954	-12.8018	2.77481e-34	4.48569e-33	66.9013
RPS2	-0.723378	12.0315	-12.798	2.8889e-34	4.66384e-33	66.8613
C8orf83	0.994376	6.27365	12.7934	3.03598e-34	4.8947e-33	66.812
CCR5	-1.05415	2.98381	-12.78	3.50402e-34	5.63414e-33	66.6698
PCNX	1.39766	6.41246	12.7749	3.70011e-34	5.94148e-33	66.6158
DIS3L	-0.692658	2.73504	-12.7714	3.84008e-34	6.15799e-33	66.579
KIAA1539	1.28808	6.57081	12.7674	4.00995e-34	6.42181e-33	66.536
CD47	-1.65062	6.24618	-12.7649	4.11621e-34	6.5832e-33	66.5101
KLRK1	-1.83182	4.02059	-12.7578	4.44315e-34	7.09662e-33	66.4343
KIAA1430	-1.1768	5.20314	-12.7556	4.54455e-34	7.24891e-33	66.4119
NSUN7	1.97813	5.17316	12.7544	4.60399e-34	7.33398e-33	66.399
TCERG1	-0.769281	2.55834	-12.7514	4.75416e-34	7.56314e-33	66.3672
CTBP1	-0.770662	6.8341	-12.7478	4.93916e-34	7.84704e-33	66.3293
AFF3	-1.37572	2.42386	-12.7469	4.98846e-34	7.91489e-33	66.3194
KIAA1704	-0.9602	2.86811	-12.7462	5.02714e-34	7.94473e-33	66.3118
SNX5	-1.10839	5.42079	-12.7386	5.44791e-34	8.59838e-33	66.232
ERMP1	-0.893257	2.9093	-12.7351	5.65746e-34	8.91737e-33	66.1946
PHTF1	1.64991	4.61187	12.7344	5.70181e-34	8.97549e-33	66.1869
ASTE1	-1.02393	4.07597	-12.7342	5.71548e-34	8.98521e-33	66.1845
ZNF275	-1.47179	4.32873	-12.7335	5.75616e-34	9.03731e-33	66.1775
ZNF91	-1.42994	5.73824	-12.7298	5.98995e-34	9.39208e-33	66.138
C14orf101	1.54607	6.44724	12.7246	6.33015e-34	9.91256e-33	66.0832
UBE2F	1.5088	6.8857	12.7238	6.38019e-34	9.97788e-33	66.0754
CD244	-1.60431	3.75771	-12.723	6.43713e-34	1.00538e-32	66.0665
NARG2	-1.13602	3.29315	-12.7107	7.33836e-34	1.14316e-32	65.9366
CBLB	-1.60843	3.95431	-12.7029	7.9762e-34	1.24091e-32	65.8539
ZNF706	-0.911162	6.85815	-12.7004	8.19188e-34	1.27282e-32	65.8274
RRS1	-1.11953	3.94162	-12.6992	8.29126e-34	1.28659e-32	65.8155
LRRC33	-1.09444	4.00813	-12.6959	8.59139e-34	1.33144e-32	65.7802
DDX5	-0.889361	3.79255	-12.6929	8.86409e-34	1.37193e-32	65.7492
YTHDC1	-0.952192	7.05506	-12.6882	9.3242e-34	1.44129e-32	65.699
RPL10A	-1.28597	9.60133	-12.688	9.34275e-34	1.44229e-32	65.697
ST3GAL4	1.46593	5.0442	12.6723	1.10346e-33	1.70128e-32	65.532
TARP	-2.61991	6.0306	-12.6709	1.12107e-33	1.72401e-32	65.5163
TRGC2	-2.61991	6.0306	-12.6709	1.12107e-33	1.72401e-32	65.5163
PLSCR1	1.54476	9.10918	12.6635	1.21178e-33	1.85873e-32	65.4391
RBM14	-0.671303	2.99747	-12.6634	1.21366e-33	1.85923e-32	65.4376
RAB31	1.21071	7.71357	12.6574	1.29301e-33	1.97828e-32	65.3747
TSEN54	-1.03529	3.72469	-12.6562	1.31022e-33	2.00206e-32	65.3616
MAP3K14	-0.645554	2.73734	-12.6498	1.40166e-33	2.13905e-32	65.2947
QRSL1	-0.864144	3.32209	-12.647	1.44446e-33	2.20156e-32	65.2649
PDS5A	-1.06233	4.86213	-12.6468	1.44713e-33	2.20284e-32	65.263
CTSO	-1.61328	4.59075	-12.6401	1.55404e-33	2.36258e-32	65.1923
MYC	-1.97552	5.94533	-12.638	1.58846e-33	2.41185e-32	65.1706
EIF2S3	-0.836574	7.60449	-12.6317	1.69892e-33	2.57631e-32	65.1039
POLE3	-0.945633	6.17684	-12.6286	1.75603e-33	2.65954e-32	65.0711
ANXA1	1.60128	9.16206	12.6263	1.79818e-33	2.71995e-32	65.0476
SIK2	-0.793546	3.28125	-12.6166	1.99461e-33	3.01328e-32	64.9448
HAUS4	1.21404	6.95205	12.6144	2.04022e-33	3.07798e-32	64.9224
AES	-1.25827	4.63195	-12.6143	2.04258e-33	3.07798e-32	64.9212
FOXJ3	-1.05988	5.62335	-12.6096	2.14677e-33	3.23092e-32	64.8719
MMP8	5.14858	7.4025	12.6062	2.22686e-33	3.34727e-32	64.8356
CX3CR1	-2.6169	8.03652	-12.6002	2.37166e-33	3.56045e-32	64.7731
PRF1	-2.71537	5.79219	-12.5949	2.5103e-33	3.76388e-32	64.7167
RPL22	-1.1629	10.0828	-12.5937	2.54243e-33	3.80729e-32	64.7041
MTX3	-1.05341	3.01817	-12.5935	2.54708e-33	3.80951e-32	64.7023
SLC38A1	-1.0081	3.26572	-12.5697	3.27509e-33	4.89224e-32	64.453
COQ10A	-0.630933	2.75207	-12.561	3.59278e-33	5.36013e-32	64.3611
EIF4A3	-0.705302	7.18523	-12.5555	3.80681e-33	5.67238e-32	64.3038
PCYOX1L	-1.24099	4.31427	-12.5466	4.17999e-33	6.22072e-32	64.211
LYRM7	-0.634014	2.65111	-12.5444	4.27795e-33	6.35862e-32	64.188
SIT1	-1.38714	5.50133	-12.5336	4.7957e-33	7.11936e-32	64.0747
EIF5B	-0.825822	3.09278	-12.5318	4.88897e-33	7.24884e-32	64.0556
MRPL49	-0.687073	5.39797	-12.519	5.59203e-33	8.28103e-32	63.9224
BET1L	-0.940477	6.45128	-12.5024	6.66207e-33	9.85346e-32	63.7487
ALDH18A1	-0.864609	3.37554	-12.5009	6.76678e-33	9.98667e-32	63.7333
LOC339047	-1.31151	4.75264	-12.5009	6.76879e-33	9.98667e-32	63.733
CRY1	-0.953531	2.59618	-12.492	7.43797e-33	1.09501e-31	63.6395
PYGL	1.11594	9.48736	12.4919	7.44005e-33	1.09501e-31	63.6392
GNLY	-2.98612	7.01385	-12.4906	7.54267e-33	1.10875e-31	63.6256
P2RX1	1.48438	6.01756	12.4872	7.82396e-33	1.1487e-31	63.5893
SLC9A3R1	-0.967504	7.51165	-12.4815	8.30776e-33	1.21823e-31	63.5298
TPP2	-0.944101	3.21517	-12.4792	8.50569e-33	1.24475e-31	63.5065
OTUD3	-0.613854	2.7093	-12.4792	8.51069e-33	1.24475e-31	63.5059
PPIA	-1.23443	4.98107	-12.4791	8.51974e-33	1.24475e-31	63.5048
MEAF6	-0.833844	4.39865	-12.4788	8.5429e-33	1.24662e-31	63.5021
FCGR1B	2.03629	5.16601	12.4779	8.62638e-33	1.25727e-31	63.4925
APOBEC3F	-0.860544	3.5081	-12.4707	9.29975e-33	1.35377e-31	63.4179
CS	-0.83688	6.6437	-12.4593	1.04903e-32	1.52523e-31	63.2985
ZNF317	-0.84021	4.2876	-12.4583	1.05955e-32	1.53866e-31	63.2886
PTPN4	-1.66021	6.02542	-12.4476	1.18631e-32	1.72065e-31	63.1765
PDCD6	-0.666273	8.64902	-12.4462	1.20325e-32	1.74311e-31	63.1625
PLIN3	1.11556	7.78589	12.4439	1.23248e-32	1.78331e-31	63.1387
SFRS5	-1.01847	6.5987	-12.4416	1.26261e-32	1.8247e-31	63.1147
NF2	-0.877476	3.73515	-12.44	1.28503e-32	1.85486e-31	63.0973
ZNF559	-1.06589	3.75559	-12.438	1.31202e-32	1.89154e-31	63.0767
ACVR1B	1.12717	7.1794	12.4335	1.37486e-32	1.97976e-31	63.0303
C21orf59	-1.14063	5.12299	-12.3998	1.95741e-32	2.81524e-31	62.6799
SMEK1	-0.672775	6.73754	-12.3975	2.00482e-32	2.87998e-31	62.6562
YOD1	2.63721	7.56931	12.3921	2.12164e-32	3.0405e-31	62.6
MRE11A	-0.872328	3.8008	-12.3861	2.2603e-32	3.23535e-31	62.5373
PRKRA	-0.82034	3.13796	-12.3836	2.31998e-32	3.31683e-31	62.5114
AKR1B1	-1.1801	5.59675	-12.3822	2.35503e-32	3.36293e-31	62.4966
LOC400986	-2.03002	5.74912	-12.3813	2.37702e-32	3.38225e-31	62.4873
ANKRD36B	-2.03002	5.74912	-12.3813	2.37702e-32	3.38225e-31	62.4873
ANKRD36	-2.03002	5.74912	-12.3813	2.37702e-32	3.38225e-31	62.4873
NARS	-1.06771	6.18803	-12.3798	2.41297e-32	3.42933e-31	62.4725
PTGDS	-1.76172	3.14148	-12.379	2.43351e-32	3.45444e-31	62.464
HNRNPD	-0.827984	5.60772	-12.3763	2.50445e-32	3.55093e-31	62.4356
EIF1AD	-0.878251	5.19227	-12.365	2.81891e-32	3.99207e-31	62.3183
PLEKHB1	-0.613998	2.50277	-12.363	2.87845e-32	4.07158e-31	62.2975
KRI1	-1.07684	5.15314	-12.3618	2.91523e-32	4.11875e-31	62.285
RASA3	-0.747062	3.19769	-12.3568	3.0711e-32	4.33387e-31	62.2333
GLTSCR2	-1.4993	9.95215	-12.3557	3.10663e-32	4.37885e-31	62.2219
NAA15	-1.06563	3.64041	-12.355	3.12869e-32	4.40477e-31	62.2149
TP53I3	2.04003	5.49945	12.3499	3.2988e-32	4.63882e-31	62.1624
PABPC1	-0.586721	11.2637	-12.3399	3.66222e-32	5.14383e-31	62.0588
SLC16A3	1.00291	8.07495	12.3371	3.77351e-32	5.29394e-31	62.0291
ANAPC5	-0.869665	7.13431	-12.3342	3.88968e-32	5.45055e-31	61.999
ISOC1	-1.25046	3.46492	-12.3296	4.07782e-32	5.70753e-31	61.9522
FAM98B	-0.850413	3.36117	-12.3205	4.48722e-32	6.27322e-31	61.8573
ZNF561	-0.698325	2.8097	-12.3193	4.54006e-32	6.3397e-31	61.8457
FCGR1A	2.15239	8.8221	12.3121	4.89601e-32	6.82879e-31	61.7709
RPS15A	1.85849	7.01346	12.3103	4.98744e-32	6.94824e-31	61.7525
GNPNAT1	-0.697662	2.75482	-12.2963	5.77376e-32	8.03436e-31	61.6073
LTB	-1.47454	8.81251	-12.2915	6.06749e-32	8.43333e-31	61.5581
NT5E	-0.64652	2.20761	-12.2885	6.26112e-32	8.69238e-31	61.527
PRR5L	-1.14496	3.17743	-12.2849	6.49877e-32	9.01187e-31	61.4901
RBM26	-0.909325	3.13522	-12.2815	6.73397e-32	9.32725e-31	61.4548
PSMD9	0.799997	6.44124	12.2793	6.89301e-32	9.53652e-31	61.4317
SMARCA2	-0.96942	7.02821	-12.2783	6.95987e-32	9.61793e-31	61.4221
NTNG2	1.49841	6.26786	12.2771	7.0483e-32	9.72893e-31	61.4096
UBE2I	-0.749219	6.1172	-12.2756	7.15864e-32	9.86987e-31	61.3942
PRPF4	-0.965328	5.00199	-12.2745	7.24561e-32	9.97831e-31	61.3822
COG1	-1.00728	6.15919	-12.2705	7.55493e-32	1.03924e-30	61.3408
IMMT	-1.27956	5.59929	-12.2673	7.80987e-32	1.07307e-30	61.3078
FAM117B	-1.92962	4.57675	-12.2667	7.85576e-32	1.07814e-30	61.302
IL10RB	0.72851	8.77279	12.258	8.59671e-32	1.17849e-30	61.2127
ACYP1	-0.714615	2.59209	-12.2565	8.73553e-32	1.19615e-30	61.1968
PLIN5	1.62657	5.92016	12.2534	9.022e-32	1.23384e-30	61.1648
TNKS	-0.741893	3.07857	-12.2533	9.03135e-32	1.23384e-30	61.1638
FBXO30	1.67391	5.81009	12.2411	1.0253e-31	1.39914e-30	61.038
PYCR2	-0.894371	5.24789	-12.2404	1.03235e-31	1.40716e-30	61.0312
BLNK	-1.56548	3.44917	-12.2394	1.04314e-31	1.42025e-30	61.0209
NDUFB1	1.36063	6.93657	12.23	1.15001e-31	1.56399e-30	60.9242
AGPAT5	-1.32958	3.64621	-12.2214	1.25698e-31	1.70753e-30	60.836
CXCR3	-0.718124	3.03884	-12.22	1.27589e-31	1.73125e-30	60.8212
R3HDM1	-1.02689	4.67966	-12.2198	1.27852e-31	1.73286e-30	60.8191
LOC100294036	-2.21312	6.58761	-12.218	1.30288e-31	1.76388e-30	60.8004
RPS6KA5	-2.40464	5.15486	-12.2178	1.30508e-31	1.76487e-30	60.7988
PECR	1.51966	4.58074	12.2063	1.47126e-31	1.98736e-30	60.6799
HIGD2A	-0.897905	6.94468	-12.206	1.47577e-31	1.99122e-30	60.6769
ZZZ3	-0.795265	2.87477	-12.2035	1.51339e-31	2.03967e-30	60.6519
MAD1L1	-1.47152	4.24275	-12.2023	1.53354e-31	2.06452e-30	60.6388
LOC729317	-0.663732	7.52774	-12.1984	1.5961e-31	2.14423e-30	60.5992
PHF15	-0.879959	4.11297	-12.1984	1.59633e-31	2.14423e-30	60.599
QARS	-1.07962	6.87023	-12.1916	1.71243e-31	2.29761e-30	60.5294
NUDT9	-1.01651	3.3898	-12.1872	1.79294e-31	2.40294e-30	60.4839
C2orf42	-0.828247	4.06656	-12.1764	2.0052e-31	2.68441e-30	60.373
PDCL3	-1.09818	4.18541	-12.1722	2.09395e-31	2.80011e-30	60.33
TNRC6A	-0.96422	5.19978	-12.1682	2.18187e-31	2.91442e-30	60.2892
SPCS1	-0.695484	7.11775	-12.1662	2.22844e-31	2.97332e-30	60.2683
APEX1	-1.29979	6.45432	-12.155	2.50203e-31	3.33464e-30	60.1535
HDAC4	1.16723	6.25393	12.1516	2.59151e-31	3.45007e-30	60.1187
RDH13	-0.876536	3.27977	-12.1419	2.86392e-31	3.80851e-30	60.0196
RPS25	-1.00675	9.90711	-12.1413	2.88054e-31	3.82636e-30	60.0138
CIRH1A	-1.19294	3.71726	-12.1382	2.97583e-31	3.94857e-30	59.9816
LOC100131128	1.45106	6.32999	12.1353	3.06671e-31	4.06018e-30	59.9518
TIMM8B	1.45106	6.32999	12.1353	3.06671e-31	4.06018e-30	59.9518
MXD3	1.18284	4.09123	12.1342	3.10224e-31	4.10268e-30	59.9403
PPM1K	-1.16133	2.6788	-12.1331	3.13491e-31	4.14132e-30	59.93
SETD8	0.633079	3.56786	12.1316	3.18506e-31	4.20295e-30	59.9142
EPRS	-1.01049	3.59298	-12.1309	3.20976e-31	4.23088e-30	59.9066
YIPF1	1.01653	7.03809	12.124	3.44708e-31	4.53872e-30	59.8358
SGK1	-2.23797	4.44946	-12.1236	3.46124e-31	4.55237e-30	59.8318
OCIAD2	-1.13707	3.02531	-12.1233	3.46876e-31	4.55726e-30	59.8296
C16orf58	-0.740279	3.71894	-12.1201	3.58676e-31	4.70713e-30	59.7965
UFSP2	-0.636234	3.09707	-12.1146	3.79619e-31	4.9711e-30	59.7402
SLC20A1	-1.0261	7.09281	-12.1133	3.84915e-31	5.03496e-30	59.7265
TBRG1	-0.688211	2.70147	-12.1129	3.8614e-31	5.04548e-30	59.7233
ZNF664	-1.3637	4.1035	-12.1102	3.97122e-31	5.18333e-30	59.6955
RBX1	1.57073	8.01261	12.1082	4.05396e-31	5.28557e-30	59.6751
CCT6A	-1.10066	3.4784	-12.1032	4.27179e-31	5.56353e-30	59.6232
SLC25A6	-1.19642	9.37385	-12.0978	4.51432e-31	5.87302e-30	59.5684
RPL7A	-0.90634	10.0577	-12.0932	4.73215e-31	6.14975e-30	59.5217
PURA	-0.956954	4.98538	-12.0888	4.95407e-31	6.43118e-30	59.4763
ZFP62	-0.874161	2.60402	-12.0818	5.32119e-31	6.90029e-30	59.4054
FGFBP2	-2.94499	6.43873	-12.0723	5.87136e-31	7.60551e-30	59.3079
GNPTAB	-0.880749	4.04903	-12.0718	5.89766e-31	7.63133e-30	59.3035
R3HDM2	-0.77782	6.28599	-12.0672	6.18373e-31	7.99287e-30	59.2565
MSH2	-0.698603	2.47666	-12.0643	6.37029e-31	8.22515e-30	59.227
ST3GAL5	-1.04985	4.87497	-12.0602	6.64704e-31	8.57325e-30	59.1849
DDX20	-0.816756	3.16838	-12.0599	6.66821e-31	8.59132e-30	59.1817
BRD1	-0.857778	5.04846	-12.0571	6.85914e-31	8.82783e-30	59.1538
KCNA3	-0.960005	3.36021	-12.0495	7.42256e-31	9.54272e-30	59.0755
UBAP1	1.10401	6.05044	12.0473	7.59141e-31	9.74935e-30	59.0532
KIAA1267	-0.770881	6.93126	-12.0314	8.93998e-31	1.1469e-29	58.8911
ABCF1	-1.04409	4.13732	-12.0294	9.12293e-31	1.16912e-29	58.871
EEF2K	-0.68855	3.05406	-12.0266	9.38691e-31	1.20167e-29	58.8428
C9orf89	1.01671	7.08265	12.0224	9.80113e-31	1.25335e-29	58.8
TIGD3	-1.38778	3.19709	-12.0218	9.86151e-31	1.25973e-29	58.7939
ANAPC16	-0.910986	5.99186	-12.0192	1.01289e-30	1.29251e-29	58.7673
SFRS14	-0.865544	5.7029	-12.0153	1.05366e-30	1.34311e-29	58.7282
HACL1	-0.777571	4.78978	-12.0049	1.17214e-30	1.49255e-29	58.6226
ATP6V1C1	1.74141	6.98028	12.0016	1.21343e-30	1.54349e-29	58.5883
ADA	-1.28982	4.02118	-11.9999	1.23455e-30	1.56869e-29	58.5712
GLIPR2	0.695367	8.54959	11.9965	1.27815e-30	1.62237e-29	58.5368
GLUD1	-0.889111	7.28083	-11.9944	1.30633e-30	1.65639e-29	58.5152
CWF19L2	-1.01319	4.33622	-11.9901	1.36473e-30	1.72862e-29	58.4718
RPL37A	-0.646182	11.6922	-11.9816	1.4885e-30	1.88339e-29	58.3858
NCR3	-0.63808	2.5846	-11.9793	1.52393e-30	1.92618e-29	58.3624
PWP1	-0.900896	3.36931	-11.9773	1.55607e-30	1.96474e-29	58.3418
FBL	-1.40223	6.58108	-11.9607	1.84383e-30	2.32319e-29	58.1736
RNF144A	-0.943214	3.15007	-11.9573	1.90967e-30	2.40362e-29	58.1388
TRIM4	-0.883828	3.87895	-11.955	1.95345e-30	2.45614e-29	58.1163
DFFB	-0.624026	2.80187	-11.9544	1.96575e-30	2.46903e-29	58.1101
FASLG	-0.587245	2.34766	-11.9529	1.99698e-30	2.50562e-29	58.0945
SRPRB	-1.25235	4.76905	-11.9523	2.00981e-30	2.51908e-29	58.0881
MRPS26	-0.873403	3.33237	-11.9448	2.16874e-30	2.71372e-29	58.0127
PRSS33	-0.883992	2.34993	-11.9448	2.16962e-30	2.71372e-29	58.0123
MIIP	1.07115	5.59389	11.9441	2.18452e-30	2.72952e-29	58.0055
HCST	-0.923505	8.28566	-11.9387	2.30773e-30	2.88046e-29	57.9511
CXCR5	-1.19165	3.06668	-11.9359	2.37639e-30	2.96307e-29	57.9221
NSA2	-1.16751	7.37907	-11.9255	2.64062e-30	3.28912e-29	57.8176
TBC1D9	-1.78139	3.43074	-11.9193	2.81361e-30	3.50096e-29	57.7547
SYNRG	-0.737025	3.88588	-11.9054	3.24096e-30	4.02853e-29	57.6145
PTGER4	-2.15965	5.8694	-11.9009	3.3944e-30	4.21489e-29	57.5687
PTER	-0.741565	2.72104	-11.899	3.45934e-30	4.29108e-29	57.5499
FAM38A	-0.826045	3.49648	-11.8984	3.48161e-30	4.31425e-29	57.5435
FOLR3	2.52358	6.95209	11.8798	4.20977e-30	5.2058e-29	57.3553
NOSIP	-0.965135	7.02139	-11.8787	4.2542e-30	5.25531e-29	57.3449
TOMM20	-1.17185	5.32149	-11.8756	4.39181e-30	5.41973e-29	57.3133
ABHD14B	-0.711568	3.08652	-11.8745	4.44174e-30	5.47571e-29	57.3021
ASH1L	-0.699225	8.17699	-11.8731	4.50425e-30	5.54707e-29	57.2883
ZNF787	0.922737	4.80848	11.8686	4.71371e-30	5.79907e-29	57.2432
ACSL1	0.903514	11.272	11.8625	5.01634e-30	6.16506e-29	57.1816
SLAMF6	-1.35498	4.8755	-11.8622	5.03262e-30	6.17873e-29	57.1784
NCOR1	-0.675772	8.32585	-11.8615	5.06891e-30	6.21693e-29	57.1712
NCAPD3	-0.739364	2.64957	-11.855	5.41745e-30	6.63762e-29	57.1053
RPL19	-0.778783	11.2697	-11.8536	5.49244e-30	6.72263e-29	57.0917
DHX15	-1.02569	6.05113	-11.8513	5.62402e-30	6.87666e-29	57.0682
C4orf3	0.907769	9.67756	11.851	5.63923e-30	6.88825e-29	57.0656
ALDH1A1	-1.00702	2.53779	-11.8502	5.68623e-30	6.93858e-29	57.0573
NSUN2	-0.785231	3.08047	-11.8423	6.1596e-30	7.50432e-29	56.9781
SUMF2	-0.673142	3.24765	-11.8423	6.16236e-30	7.50432e-29	56.9776
DDX46	-0.740571	6.19152	-11.8379	6.44097e-30	7.83564e-29	56.9338
ATXN7L3B	-0.617612	2.31167	-11.8366	6.52994e-30	7.93583e-29	56.9202
DEDD	0.721748	5.50928	11.8358	6.58409e-30	7.99354e-29	56.912
STXBP2	1.35562	4.63214	11.835	6.63179e-30	8.04331e-29	56.9049
XYLT1	-1.0951	3.12394	-11.8284	7.09174e-30	8.59247e-29	56.8384
IER3	1.48847	6.86702	11.8224	7.53656e-30	9.12221e-29	56.7781
C3orf31	-0.585809	2.69063	-11.8173	7.94233e-30	9.60366e-29	56.7262
MAP1LC3B	1.05331	9.20681	11.8167	7.98684e-30	9.63804e-29	56.7206
LOC392288	1.05331	9.20681	11.8167	7.98684e-30	9.63804e-29	56.7206
LCN2	3.81422	9.21835	11.8154	8.09377e-30	9.75727e-29	56.7074
ILF2	-0.747048	7.47163	-11.8115	8.42289e-30	1.01337e-28	56.6679
ADH5	-0.913182	3.19665	-11.8095	8.59338e-30	1.03284e-28	56.6481
LAX1	-1.09249	3.0416	-11.8048	9.01146e-30	1.08201e-28	56.601
TIGIT	-0.688917	2.55809	-11.8031	9.16704e-30	1.09959e-28	56.584
ARL3	0.977407	4.38401	11.7979	9.66104e-30	1.15768e-28	56.532
RPS15	-0.762984	10.3749	-11.7786	1.17472e-29	1.40486e-28	56.3383
FAM153A	-0.685328	2.48439	-11.777	1.19428e-29	1.42683e-28	56.3219
RPS16	-0.967732	10.204	-11.7702	1.27932e-29	1.52691e-28	56.2537
POLRMT	-0.837839	3.83628	-11.7493	1.57948e-29	1.88329e-28	56.0449
RPS19	-1.02184	10.0516	-11.744	1.66687e-29	1.98551e-28	55.9915
MLX	0.771134	5.14361	11.7295	1.9302e-29	2.29689e-28	55.8462
RNPS1	-0.790571	6.5703	-11.728	1.95856e-29	2.32833e-28	55.8317
LOC100291689	1.39007	6.95844	11.7264	1.99131e-29	2.36493e-28	55.8153
C3orf37	-0.745824	3.99649	-11.7229	2.06177e-29	2.44619e-28	55.7808
LTBP3	-0.69165	2.71285	-11.7222	2.07607e-29	2.46071e-28	55.774
UTP3	-0.943816	4.42473	-11.7208	2.10719e-29	2.49514e-28	55.7592
INTS9	-0.629796	3.60328	-11.7174	2.17994e-29	2.57873e-28	55.7256
CCT7	-0.856968	6.23994	-11.716	2.21192e-29	2.61399e-28	55.7112
SIRPA	0.904733	5.5368	11.7141	2.25413e-29	2.66125e-28	55.6924
HTATIP2	0.898812	7.23023	11.7126	2.28871e-29	2.69941e-28	55.6773
ERLIN1	1.71134	6.92753	11.712	2.30089e-29	2.71111e-28	55.6721
EIF3K	-0.760039	8.15953	-11.711	2.32537e-29	2.73727e-28	55.6616
LOC731602	-0.832311	5.65655	-11.7077	2.4034e-29	2.82082e-28	55.6289
METT11D1	-0.832311	5.65655	-11.7077	2.4034e-29	2.82082e-28	55.6289
OXA1L	-0.985742	6.81563	-11.7066	2.43109e-29	2.84953e-28	55.6175
CCPG1	1.5574	5.5186	11.7065	2.43261e-29	2.84953e-28	55.6169
RPL29	-0.889278	10.3716	-11.7048	2.47546e-29	2.8969e-28	55.5996
C4orf14	-0.967762	5.16409	-11.7013	2.56349e-29	2.99698e-28	55.565
FARS2	-0.628133	2.91452	-11.6949	2.73502e-29	3.19441e-28	55.5008
C8orf33	-0.605105	3.08851	-11.686	2.99011e-29	3.48895e-28	55.4124
CLEC4E	1.6767	5.29124	11.685	3.02217e-29	3.52293e-28	55.4019
VPS13C	-1.28598	6.01412	-11.6829	3.08687e-29	3.59485e-28	55.3809
EMB	2.01609	4.82874	11.676	3.30594e-29	3.84252e-28	55.3129
LOC647121	2.01609	4.82874	11.676	3.30594e-29	3.84252e-28	55.3129
PIGS	-0.602135	7.32757	-11.6736	3.38896e-29	3.9352e-28	55.2884
PHB2	-0.80353	7.62	-11.6657	3.66745e-29	4.25445e-28	55.2101
TTYH2	-0.937587	3.62564	-11.6601	3.88036e-29	4.4971e-28	55.1542
MICAL1	1.1313	7.13186	11.6565	4.02182e-29	4.65654e-28	55.1187
FASTKD2	-0.72626	3.14545	-11.6476	4.39892e-29	5.08824e-28	55.0299
CCT3	-1.07279	6.31407	-11.6442	4.55147e-29	5.25962e-28	54.9961
YLPM1	-0.840777	3.56423	-11.6234	5.60983e-29	6.47642e-28	54.789
FERMT3	0.917742	7.43482	11.6166	6.00138e-29	6.92178e-28	54.7221
IL27RA	-0.98499	3.9352	-11.6131	6.21726e-29	7.16389e-28	54.6871
PTPRCAP	-1.71125	5.18813	-11.604	6.81205e-29	7.83418e-28	54.5966
AMPD2	-1.3861	6.83508	-11.6035	6.8481e-29	7.8681e-28	54.5914
COPS5	0.84833	5.64358	11.5925	7.64317e-29	8.77319e-28	54.4825
EHMT1	-0.866184	5.59211	-11.5899	7.84098e-29	8.99164e-28	54.4572
RPUSD4	-0.675789	3.21127	-11.5859	8.16231e-29	9.35118e-28	54.4174
CEACAM1	2.63854	7.23968	11.5814	8.53512e-29	9.76897e-28	54.3732
MRPL9	-1.03764	6.26946	-11.578	8.83379e-29	1.01012e-27	54.3391
WDR13	0.841995	6.62926	11.5776	8.86635e-29	1.01286e-27	54.3355
CARD11	-0.710628	3.11037	-11.5775	8.87463e-29	1.01286e-27	54.3345
RALGAPA1	-0.976004	3.31764	-11.5727	9.31848e-29	1.06149e-27	54.2862
NT5DC1	-0.71723	2.98749	-11.5667	9.89337e-29	1.12591e-27	54.2269
UMPS	-0.883148	3.75178	-11.5645	1.01109e-28	1.14957e-27	54.2053
C5orf62	0.972095	3.59479	11.5636	1.02025e-28	1.1589e-27	54.1964
RNF125	-0.611452	2.66954	-11.5589	1.06943e-28	1.2136e-27	54.1497
CCR7	-2.45483	6.49685	-11.5561	1.09936e-28	1.24639e-27	54.1224
TRADD	-0.647302	7.13418	-11.5518	1.14718e-28	1.29938e-27	54.0802
KHSRP	-0.990665	6.0705	-11.5499	1.16934e-28	1.32313e-27	54.0612
ZNF566	-0.660613	2.82761	-11.5498	1.17054e-28	1.32313e-27	54.0602
PTDSS1	-0.963613	6.8841	-11.5497	1.17146e-28	1.32313e-27	54.0595
WDFY3	1.22831	3.71851	11.5379	1.31896e-28	1.48693e-27	53.942
EIF3H	-0.897467	7.29049	-11.5318	1.40048e-28	1.57735e-27	53.8825
ARMC1	-1.25684	5.70587	-11.5317	1.40227e-28	1.57788e-27	53.8813
HERPUD1	-0.706632	7.75894	-11.5302	1.42373e-28	1.60053e-27	53.8662
ZNF266	-1.34669	5.52382	-11.5251	1.49776e-28	1.68217e-27	53.816
TMEM138	-0.820888	3.18289	-11.5144	1.66642e-28	1.8681e-27	53.7103
PARN	-0.89935	4.93922	-11.5116	1.71291e-28	1.91664e-27	53.683
FNBP1	-0.879924	5.81064	-11.511	1.72446e-28	1.92776e-27	53.6764
CDK14	0.981168	5.59666	11.5085	1.76782e-28	1.9744e-27	53.6518
BAT2L1	-0.774838	3.78771	-11.5052	1.82638e-28	2.03789e-27	53.6195
CD79B	-1.29325	3.32644	-11.5024	1.87856e-28	2.09418e-27	53.5916
ARHGAP17	-0.974758	3.4484	-11.5007	1.91003e-28	2.12728e-27	53.5751
RNF7	1.04183	5.52384	11.4991	1.94112e-28	2.1599e-27	53.5591
NR1D2	-0.754286	2.90867	-11.4934	2.05307e-28	2.28235e-27	53.5036
SAT1	0.628735	10.7298	11.4896	2.13358e-28	2.36966e-27	53.4655
NUP107	-0.992863	3.97795	-11.488	2.16775e-28	2.40538e-27	53.4497
FLJ10213	1.26075	6.75188	11.4838	2.25947e-28	2.50483e-27	53.4087
EIF4A2	-1.41855	7.12346	-11.4829	2.27975e-28	2.52498e-27	53.3998
TMEM42	-0.847843	3.68728	-11.4766	2.4261e-28	2.68461e-27	53.3382
MOAP1	-1.23556	4.81201	-11.4765	2.43018e-28	2.68663e-27	53.3365
GTDC1	1.29249	4.95527	11.4724	2.5312e-28	2.79574e-27	53.2962
SLAMF1	-0.845695	3.27689	-11.4697	2.60031e-28	2.86943e-27	53.2695
LOC375190	1.08553	4.55045	11.4692	2.61158e-28	2.87921e-27	53.2652
TMUB2	0.652727	6.16469	11.4589	2.89242e-28	3.18008e-27	53.164
EIF3E	-0.976821	8.32176	-11.4584	2.90728e-28	3.19348e-27	53.1589
RPL13A	-1.22029	9.55385	-11.4509	3.13234e-28	3.43755e-27	53.0851
UHRF2	-0.987688	5.43921	-11.4461	3.2846e-28	3.60135e-27	53.0381
CHPT1	1.58897	7.97853	11.4459	3.29033e-28	3.60434e-27	53.0363
NAAA	-1.66499	6.37505	-11.4434	3.37455e-28	3.69323e-27	53.0113
KIAA0947	-1.09095	4.87142	-11.4299	3.85763e-28	4.21808e-27	52.8788
SFT2D1	0.686669	7.92513	11.4253	4.03701e-28	4.41019e-27	52.8337
ST20	0.85421	4.11581	11.4236	4.10369e-28	4.47896e-27	52.8175
EEF2	-1.22078	6.24741	-11.4132	4.55225e-28	4.96402e-27	52.7148
CD8A	-2.75355	5.65185	-11.4066	4.85944e-28	5.29419e-27	52.6501
NSUN5P2	-1.30164	3.87537	-11.404	4.98199e-28	5.42277e-27	52.6254
SFRS7	-1.18134	6.5715	-11.4002	5.17752e-28	5.62536e-27	52.5873
ECHDC3	2.34785	6.70892	11.4001	5.18218e-28	5.62536e-27	52.5864
C14orf43	-1.26345	5.03823	-11.3953	5.4347e-28	5.89414e-27	52.5392
C5orf53	-0.671255	2.22088	-11.3948	5.45757e-28	5.9136e-27	52.5351
ACER3	1.61409	4.89756	11.3836	6.09533e-28	6.59869e-27	52.4256
FAM190B	-0.748982	4.16798	-11.3821	6.18791e-28	6.69288e-27	52.4107
CABC1	-1.26347	4.14699	-11.3751	6.63115e-28	7.16582e-27	52.3421
ZNF410	0.756738	5.07458	11.3744	6.67792e-28	7.20987e-27	52.3352
INPP4A	-1.06873	6.7327	-11.3683	7.09229e-28	7.65036e-27	52.2756
MEF2C	-1.50004	5.1084	-11.3646	7.35852e-28	7.93041e-27	52.2391
MRPS2	-0.708625	3.06125	-11.3641	7.39512e-28	7.9627e-27	52.2341
ARL2BP	-0.83784	4.79378	-11.3633	7.4518e-28	8.01653e-27	52.2266
SH2D2A	-1.72092	3.87034	-11.3632	7.46098e-28	8.01922e-27	52.2254
NUDC	-0.799738	5.96265	-11.3607	7.64129e-28	8.20567e-27	52.2017
ENY2	1.29475	6.65459	11.3579	7.85494e-28	8.42755e-27	52.1744
ERO1L	1.13946	5.81868	11.347	8.7481e-28	9.37743e-27	52.0677
NANS	1.0157	6.14109	11.3454	8.89236e-28	9.52356e-27	52.0515
C11orf61	-0.599312	3.00104	-11.344	9.01344e-28	9.64463e-27	52.0381
PPTC7	-1.19804	6.75438	-11.3415	9.24006e-28	9.87829e-27	52.0135
ZDHHC12	0.732594	5.34887	11.3391	9.45584e-28	1.0091e-26	51.9907
HNRNPAB	-0.907504	6.97273	-11.337	9.65482e-28	1.02942e-26	51.97
PCID2	-0.862721	3.06123	-11.3357	9.78057e-28	1.04126e-26	51.9572
YEATS2	-0.857162	3.00784	-11.3357	9.78324e-28	1.04126e-26	51.9569
EIF3G	-0.998121	7.63089	-11.332	1.01459e-27	1.0789e-26	51.9209
KIAA1967	-0.77052	5.0552	-11.3294	1.04075e-27	1.10574e-26	51.8957
TMEM66	-1.02137	8.14695	-11.3284	1.0505e-27	1.11443e-26	51.8864
ID2B	-1.17763	6.15799	-11.3284	1.05078e-27	1.11443e-26	51.8862
LRPAP1	1.05339	6.42667	11.3256	1.08018e-27	1.14459e-26	51.8588
CCDC109B	-1.35842	6.36417	-11.3254	1.08268e-27	1.14622e-26	51.8566
SPI1	0.784489	3.96171	11.3229	1.10947e-27	1.17355e-26	51.8323
KLHL3	-0.64011	2.62792	-11.3221	1.11797e-27	1.18151e-26	51.8248
PUM1	-0.904225	5.69697	-11.3182	1.1624e-27	1.22737e-26	51.7862
ARL1	-0.597731	2.98318	-11.3173	1.1718e-27	1.23621e-26	51.7782
SLC25A3	-0.775636	7.94489	-11.3162	1.18446e-27	1.24847e-26	51.7676
MEX3C	-1.17673	3.08041	-11.3141	1.21019e-27	1.27447e-26	51.7463
CLEC2D	-0.828067	3.07069	-11.3113	1.24387e-27	1.30765e-26	51.7191
RPL3	-1.082	9.28789	-11.304	1.3365e-27	1.40379e-26	51.6479
SNRPA1	-0.916777	5.06457	-11.302	1.36251e-27	1.42986e-26	51.6289
ACAA1	0.727637	7.57361	11.3009	1.3769e-27	1.4437e-26	51.6185
RNASEH2B	-0.782685	3.43743	-11.2872	1.57593e-27	1.65094e-26	51.4847
HKR1	-0.881321	4.19654	-11.2766	1.74853e-27	1.83016e-26	51.3818
VNN1	1.95042	4.65238	11.2756	1.76592e-27	1.84674e-26	51.372
MTSS1	-1.45268	4.61723	-11.2705	1.85697e-27	1.94027e-26	51.3222
NUDCD3	-0.68901	3.62477	-11.2679	1.90453e-27	1.98823e-26	51.2972
ACTL6A	-0.8492	4.72866	-11.2643	1.9732e-27	2.05813e-26	51.2621
KRAS	0.867271	5.3214	11.2628	2.00262e-27	2.087e-26	51.2474
CCDC84	-0.776597	4.51757	-11.2599	2.06011e-27	2.14506e-26	51.2194
PXK	0.632148	3.58861	11.2595	2.06812e-27	2.15152e-26	51.2155
POGK	-0.820404	5.98385	-11.2557	2.14608e-27	2.2307e-26	51.1789
ITPA	-0.760179	5.04913	-11.2479	2.3159e-27	2.40305e-26	51.1035
ZNF671	-0.705937	4.15787	-11.2471	2.33516e-27	2.42094e-26	51.0953
RPL18A	-0.873409	10.6811	-11.2421	2.45304e-27	2.53876e-26	51.0465
SFRS4	-0.633498	7.29436	-11.2352	2.6235e-27	2.71283e-26	50.98
C17orf62	0.747962	8.71306	11.2306	2.7446e-27	2.83561e-26	50.9353
STAG3L3	-0.996261	5.16728	-11.2285	2.80171e-27	2.88964e-26	50.9149
DDOST	-0.698677	6.86686	-11.2189	3.07817e-27	3.17205e-26	50.8217
ACN9	1.57646	5.1744	11.2137	3.2382e-27	3.33409e-26	50.7715
PDXK	0.973895	5.61617	11.2133	3.24955e-27	3.34291e-26	50.768
LONP1	-0.734802	2.98119	-11.2119	3.2952e-27	3.38697e-26	50.7542
RPS13	-0.814578	10.1593	-11.2073	3.44616e-27	3.5391e-26	50.7098
FCGR3A	-1.57056	8.59587	-11.2013	3.6538e-27	3.74885e-26	50.6519
ADRB2	-1.09671	5.53138	-11.2012	3.65665e-27	3.74885e-26	50.6511
RPL23A	-0.735797	11.309	-11.1996	3.71515e-27	3.80557e-26	50.6354
FOSL2	1.17408	5.3287	11.1971	3.80815e-27	3.89751e-26	50.6109
GPR89C	-0.768074	4.26744	-11.1912	4.03429e-27	4.12192e-26	50.5538
GIMAP7	-1.56022	7.20031	-11.1868	4.21017e-27	4.29796e-26	50.5115
SLC25A5	-0.887709	7.86177	-11.1866	4.21763e-27	4.30192e-26	50.5098
HMHA1	-0.714123	8.56425	-11.1787	4.55764e-27	4.64477e-26	50.433
ZAK	0.946893	4.60296	11.1766	4.65224e-27	4.73715e-26	50.4127
ATXN7L3	0.63953	6.14547	11.1764	4.66015e-27	4.74118e-26	50.411
SFRS6	-0.890141	5.97283	-11.173	4.81628e-27	4.89452e-26	50.3783
VDAC1	-0.882314	5.27679	-11.1729	4.82312e-27	4.89452e-26	50.3769
VDAC1P1	-0.882314	5.27679	-11.1729	4.82312e-27	4.89452e-26	50.3769
STAG3L2	-1.04428	5.61948	-11.1708	4.92051e-27	4.98913e-26	50.3571
MRPL10	-0.787722	5.31594	-11.1597	5.48428e-27	5.55139e-26	50.2497
ILKAP	-0.719997	4.8562	-11.1568	5.63908e-27	5.70326e-26	50.2222
SUPV3L1	-0.68695	2.93686	-11.1529	5.85752e-27	5.9192e-26	50.1845
RPL32	-0.599284	2.78176	-11.1508	5.98161e-27	6.03951e-26	50.1638
KDM1A	-0.782204	4.12978	-11.1446	6.35002e-27	6.4061e-26	50.1046
ANKRD40	-0.607784	4.18018	-11.1414	6.54918e-27	6.60147e-26	50.074
RAP1GAP2	-0.737135	7.66327	-11.1411	6.57067e-27	6.61756e-26	50.0708
C2orf29	-0.656969	5.6397	-11.1398	6.65218e-27	6.69403e-26	50.0585
MRPS9	-0.742294	3.8471	-11.1383	6.75348e-27	6.79028e-26	50.0436
UXS1	-0.966738	4.84261	-11.1367	6.85865e-27	6.89024e-26	50.0283
HEATR5B	-0.971482	4.32793	-11.1358	6.91537e-27	6.94141e-26	50.0201
MOSC1	1.63952	6.51846	11.1345	7.00666e-27	7.02717e-26	50.0071
ZNF689	-0.714046	3.57265	-11.1132	8.61748e-27	8.62827e-26	49.8022
UBE2G2	-0.806384	3.33336	-11.1121	8.70804e-27	8.71167e-26	49.7919
UBTD1	0.732123	3.83189	11.1117	8.74593e-27	8.74228e-26	49.7876
NOL8	-0.743578	3.45473	-11.1095	8.93031e-27	8.91915e-26	49.7669
SPTBN1	-1.30878	6.36442	-11.1091	8.96697e-27	8.94832e-26	49.7629
BANK1	-1.52306	3.21983	-11.1069	9.15904e-27	9.1324e-26	49.7419
TPST2	1.03526	7.70534	11.1021	9.5943e-27	9.55844e-26	49.6959
SOS2	1.08462	5.07712	11.1011	9.69398e-27	9.64973e-26	49.6857
PSME1	-0.921561	9.09017	-11.0992	9.87365e-27	9.82043e-26	49.6675
IKZF1	-0.743381	5.74496	-11.0902	1.07677e-26	1.07008e-25	49.5817
TEX10	-0.714846	2.9567	-11.09	1.07887e-26	1.07127e-25	49.5797
ACTR5	-0.637447	3.18152	-11.0635	1.39456e-26	1.3836e-25	49.3256
CYB5B	-0.996018	4.34118	-11.0487	1.6104e-26	1.59643e-25	49.1831
ARHGEF6	-0.742558	7.41884	-11.0465	1.64412e-26	1.6285e-25	49.1626
CHCHD10	-1.06407	5.00183	-11.0392	1.7641e-26	1.74447e-25	49.0928
RRN3P2	-0.708155	2.59138	-11.0384	1.7777e-26	1.75502e-25	49.0852
RRN3P1	-0.708155	2.59138	-11.0384	1.7777e-26	1.75502e-25	49.0852
TMX2	-0.843136	4.99321	-11.0325	1.88269e-26	1.85714e-25	49.0284
GPR68	-0.715476	3.48203	-11.0184	2.1571e-26	2.12609e-25	48.8937
PPP2R2B	-0.63291	2.37086	-11.0144	2.24309e-26	2.20902e-25	48.855
ADNP	-0.721023	6.26367	-11.0091	2.35973e-26	2.32198e-25	48.8048
2025-03-09	-0.69957	2.97318	-11.0071	2.40531e-26	2.36489e-25	48.7859
RPL10	-0.794279	10.9016	-11.0069	2.41027e-26	2.36783e-25	48.7838
MEN1	-0.610443	2.91861	-11.0066	2.41837e-26	2.37384e-25	48.7805
ALG8	-0.762848	3.34442	-11.0046	2.46508e-26	2.41771e-25	48.7616
SIGLEC9	1.32205	5.71109	11.0036	2.48764e-26	2.43784e-25	48.7526
GFM1	-0.631721	2.58199	-11.0033	2.49619e-26	2.44423e-25	48.7492
CLIP1	0.712087	6.08294	10.9926	2.76687e-26	2.70707e-25	48.6472
CNOT7	-1.26349	5.61817	-10.9885	2.87712e-26	2.81264e-25	48.6086
CBX7	-1.32174	5.59749	-10.9796	3.13442e-26	3.06167e-25	48.5238
METTL3	-0.597359	3.7538	-10.9734	3.32847e-26	3.24858e-25	48.4643
ZNF362	-0.871025	5.56708	-10.9697	3.44778e-26	3.36229e-25	48.4294
TAX1BP1	0.990011	7.17241	10.9672	3.53259e-26	3.44219e-25	48.4054
B3GNT5	2.33506	5.54716	10.963	3.67759e-26	3.58058e-25	48.3655
PBXIP1	-1.0767	4.51395	-10.9589	3.82607e-26	3.72212e-25	48.3263
LSMD1	0.992627	6.70061	10.9537	4.02445e-26	3.91194e-25	48.2763
UBP1	-0.880773	6.00075	-10.9509	4.1342e-26	4.01536e-25	48.2497
LOC348162	-0.892071	8.37772	-10.9489	4.21173e-26	4.07746e-25	48.2313
LOC728888	-0.892071	8.37772	-10.9489	4.21173e-26	4.07746e-25	48.2313
NPIPL3	-0.892071	8.37772	-10.9489	4.21173e-26	4.07746e-25	48.2313
LOC100132247	-0.892071	8.37772	-10.9489	4.21173e-26	4.07746e-25	48.2313
ITFG2	-0.59619	2.83219	-10.9466	4.30785e-26	4.16715e-25	48.2089
MEF2D	-0.911331	5.62464	-10.9396	4.60554e-26	4.45153e-25	48.1428
MAD2L2	0.957291	4.86371	10.9385	4.65289e-26	4.49367e-25	48.1327
ACTR1A	0.8396	5.81274	10.9333	4.89378e-26	4.72252e-25	48.0827
LRRFIP2	0.793308	4.05693	10.9323	4.94223e-26	4.76544e-25	48.0729
AZI2	1.24807	6.72774	10.9305	5.0254e-26	4.84174e-25	48.0564
LOC146880	-0.761667	7.44508	-10.928	5.1485e-26	4.95239e-25	48.0325
PLEKHM1P	-0.761667	7.44508	-10.928	5.1485e-26	4.95239e-25	48.0325
C20orf30	-0.781115	7.82795	-10.9273	5.18345e-26	4.98201e-25	48.0258
VMA21	-0.999484	5.50174	-10.927	5.19697e-26	4.99101e-25	48.0232
ASAP1	1.10435	6.12378	10.9264	5.22608e-26	5.01495e-25	48.0177
NHP2	-1.10848	5.85257	-10.9249	5.30203e-26	5.08376e-25	48.0034
GPR89A	-0.658951	2.76925	-10.9234	5.37831e-26	5.14867e-25	47.9892
GPR89B	-0.658951	2.76925	-10.9234	5.37831e-26	5.14867e-25	47.9892
BZW2	-0.621116	2.74	-10.9221	5.45072e-26	5.21383e-25	47.976
FLJ36031	1.392	6.2998	10.9214	5.48247e-26	5.24002e-25	47.9702
ESF1	-0.953073	3.28845	-10.918	5.66697e-26	5.41205e-25	47.9375
ZBTB5	-0.66349	3.16101	-10.9168	5.73234e-26	5.47012e-25	47.9261
SLC25A37	0.811379	11.0945	10.9156	5.79809e-26	5.52846e-25	47.9148
PAG1	1.71768	5.40539	10.9115	6.02815e-26	5.74326e-25	47.8763
TRAT1	-1.05409	2.63838	-10.9101	6.10968e-26	5.81632e-25	47.863
SMA5	-1.21972	4.56993	-10.9045	6.45189e-26	6.11782e-25	47.8091
LOC653080	-1.21972	4.56993	-10.9045	6.45189e-26	6.11782e-25	47.8091
SMA4	-1.21972	4.56993	-10.9045	6.45189e-26	6.11782e-25	47.8091
LOC100170939	-1.21972	4.56993	-10.9045	6.45189e-26	6.11782e-25	47.8091
MBP	-0.846252	8.63161	-10.8985	6.82952e-26	6.47078e-25	47.7528
LEPROTL1	-1.61516	5.40597	-10.8965	6.96333e-26	6.59236e-25	47.7335
SCAMP3	-0.868112	4.42004	-10.8865	7.6591e-26	7.24534e-25	47.6393
PRPS1	-0.683618	3.64724	-10.8841	7.84067e-26	7.41126e-25	47.6161
JAK3	1.098	9.06093	10.8834	7.89099e-26	7.45295e-25	47.6097
NMI	1.00857	7.15398	10.8753	8.52643e-26	8.04678e-25	47.5331
DUSP6	-1.43968	7.61832	-10.8732	8.69705e-26	8.20134e-25	47.5135
LPAR5	-0.681646	2.77442	-10.8689	9.06269e-26	8.53273e-25	47.4727
TRIM28	-0.799167	3.56769	-10.8679	9.15366e-26	8.61162e-25	47.4628
RPS8	-0.95617	9.13178	-10.8676	9.17573e-26	8.62562e-25	47.4604
DDX56	-0.740801	4.75441	-10.8675	9.19124e-26	8.63316e-25	47.4588
CDK5RAP2	1.94454	4.74241	10.866	9.31695e-26	8.73782e-25	47.4453
ORC5L	-0.637925	3.74731	-10.8601	9.85802e-26	9.23626e-25	47.3894
PREP	-0.787004	4.00996	-10.8585	1.00101e-25	9.36592e-25	47.3743
TRBV9	-1.32787	4.09661	-10.8555	1.0307e-25	9.63617e-25	47.3453
EXT1	1.25312	5.39389	10.8552	1.03368e-25	9.65656e-25	47.3425
SERTAD3	0.736051	4.7536	10.8519	1.0663e-25	9.95355e-25	47.3117
TMEM91	1.00314	6.14446	10.8497	1.08935e-25	1.01608e-24	47.2906
MGST1	1.23538	5.4959	10.8447	1.14268e-25	1.06499e-24	47.2433
RPS27A	-0.842988	9.99319	-10.8439	1.15148e-25	1.07236e-24	47.2357
POLR2B	-0.909689	7.13603	-10.8407	1.18663e-25	1.10424e-24	47.2059
TUFM	-0.8185	7.28587	-10.8401	1.19363e-25	1.10989e-24	47.2001
HSDL2	1.26217	6.40282	10.8357	1.24496e-25	1.15672e-24	47.1584
TTC9	-1.2605	3.60731	-10.8242	1.38872e-25	1.28929e-24	47.0502
MKLN1	0.918572	5.17182	10.8236	1.39685e-25	1.29584e-24	47.0445
C12orf41	-0.982151	4.18237	-10.8219	1.41933e-25	1.31568e-24	47.0286
FAM160B1	1.16118	7.55748	10.8167	1.49137e-25	1.38139e-24	46.9796
TIMM9	-0.621547	3.10546	-10.8135	1.53773e-25	1.42323e-24	46.9493
ATP5J	0.88596	6.93427	10.8111	1.57281e-25	1.45457e-24	46.927
CCDC109A	1.02473	4.98566	10.8107	1.57881e-25	1.459e-24	46.9232
MYBPC3	0.806289	4.04463	10.8101	1.5877e-25	1.46609e-24	46.9177
ZBTB24	-0.697716	3.34352	-10.8094	1.5988e-25	1.4752e-24	46.9108
CCNK	-0.618275	6.30602	-10.7998	1.75246e-25	1.61574e-24	46.82
YARS2	-0.613098	2.82915	-10.7969	1.80131e-25	1.6595e-24	46.7928
NPCDR1	-0.808227	2.33785	-10.7963	1.81049e-25	1.66668e-24	46.7877
SEMA4A	1.17438	7.56822	10.7955	1.82491e-25	1.67867e-24	46.7799
TRAP1	-0.794752	3.64932	-10.795	1.83439e-25	1.68609e-24	46.7747
ALPK1	1.29136	5.96852	10.7855	2.00772e-25	1.84259e-24	46.6854
CD4	-0.655287	2.9115	-10.7849	2.01811e-25	1.8507e-24	46.6803
RBBP4	-1.02519	6.2697	-10.7782	2.15029e-25	1.97042e-24	46.6175
SIGLEC5	1.31986	8.36377	10.7694	2.33836e-25	2.14111e-24	46.5345
RBL2	-0.995199	7.13238	-10.7636	2.47099e-25	2.26083e-24	46.4799
C12orf23	-0.864165	2.62504	-10.7586	2.59017e-25	2.36807e-24	46.4333
MAX	0.760547	4.32071	10.7535	2.7201e-25	2.48496e-24	46.3848
FAM157B	1.15825	5.33739	10.7499	2.81495e-25	2.56771e-24	46.3509
FAM157C	1.15825	5.33739	10.7499	2.81495e-25	2.56771e-24	46.3509
GRPEL2	-0.849045	3.45055	-10.7491	2.83609e-25	2.58502e-24	46.3435
AAMP	-0.687018	3.8712	-10.7473	2.88398e-25	2.62668e-24	46.3269
IRAK4	0.835323	4.72602	10.745	2.94771e-25	2.68269e-24	46.3053
TSC1	-0.726946	5.50576	-10.744	2.97463e-25	2.70513e-24	46.2963
RPL12	-0.732715	10.7381	-10.7368	3.18608e-25	2.89523e-24	46.2283
ZBTB2	-0.714275	2.74387	-10.7328	3.30979e-25	3.00537e-24	46.1906
FAM102A	-0.901652	4.29653	-10.7323	3.32466e-25	3.01659e-24	46.1862
CECR1	-1.939	6.24416	-10.7316	3.34558e-25	3.03328e-24	46.18
MTHFS	1.10295	7.32033	10.7267	3.50505e-25	3.17546e-24	46.1339
NIP7	-0.763337	4.87957	-10.7228	3.63559e-25	3.29124e-24	46.0977
ASB1	0.844038	4.51981	10.7111	4.0621e-25	3.67181e-24	45.9879
MIER1	0.710705	6.61788	10.7079	4.18608e-25	3.78103e-24	45.9582
CHST7	-1.20005	3.0112	-10.7048	4.31316e-25	3.89288e-24	45.9286
BPI	2.96565	5.67763	10.6879	5.05693e-25	4.56075e-24	45.7711
SNHG1	-0.665109	2.61344	-10.6845	5.22222e-25	4.70628e-24	45.7393
LTF	3.64427	8.0734	10.6817	5.36401e-25	4.83043e-24	45.7128
EIF2B1	-0.703597	3.35539	-10.6784	5.53492e-25	4.9806e-24	45.6818
ARHGAP25	-0.988221	8.1174	-10.6768	5.61703e-25	5.0507e-24	45.6672
ZNF703	-0.60843	2.87974	-10.6698	6.0017e-25	5.3885e-24	45.6016
SCCPDH	0.757141	4.08892	10.665	6.27823e-25	5.63256e-24	45.5571
RAB22A	-0.775037	4.61361	-10.6568	6.7832e-25	6.08105e-24	45.4805
HLA-DRA	-1.53376	9.97791	-10.656	6.83517e-25	6.12307e-24	45.473
APRT	-1.09131	6.37062	-10.6547	6.91461e-25	6.18961e-24	45.4615
ZNF264	-0.703195	3.24339	-10.6523	7.07295e-25	6.32663e-24	45.4391
POP5	-0.862105	3.5057	-10.6522	7.0797e-25	6.32795e-24	45.4382
MID1IP1	-0.990984	5.34741	-10.646	7.50598e-25	6.70397e-24	45.3803
SDR39U1	-0.74275	4.77735	-10.6445	7.6158e-25	6.79699e-24	45.3659
AVL9	0.822033	4.15819	10.6444	7.62323e-25	6.79856e-24	45.365
PSME2	-1.3281	7.83494	-10.6403	7.92405e-25	7.06159e-24	45.3267
NUP210	-0.74311	3.33308	-10.6376	8.12264e-25	7.23319e-24	45.3022
EIF3A	-0.933195	4.17668	-10.636	8.25048e-25	7.34158e-24	45.2867
TACC1	-0.702302	7.4892	-10.6289	8.8212e-25	7.84361e-24	45.2206
PPP1R3D	1.61521	5.46605	10.6272	8.96104e-25	7.96205e-24	45.205
AGAP4	-0.881688	3.49774	-10.6264	9.02662e-25	8.01438e-24	45.1978
SUB1	1.00461	4.14456	10.6191	9.66546e-25	8.56889e-24	45.1301
C3AR1	1.66704	8.57755	10.6152	1.00247e-24	8.8808e-24	45.094
SLAIN1	-0.613826	2.53487	-10.6124	1.0292e-24	9.11085e-24	45.068
RPL5	-1.21239	7.06736	-10.6118	1.03534e-24	9.15846e-24	45.0621
VPREB3	-1.25924	3.09533	-10.6075	1.07789e-24	9.52782e-24	45.0222
LOC100288418	-0.798477	11.3553	-10.6004	1.15273e-24	1.01669e-23	44.9558
ATP13A5	-0.798477	11.3553	-10.6004	1.15273e-24	1.01669e-23	44.9558
SMYD2	-0.965616	3.83757	-10.5979	1.17937e-24	1.03942e-23	44.9332
TCN1	2.82768	7.39124	10.5925	1.24064e-24	1.09262e-23	44.8831
IFT20	1.08153	3.84937	10.5845	1.33815e-24	1.17763e-23	44.8082
SPG7	-0.804805	3.79628	-10.5765	1.44218e-24	1.26676e-23	44.7341
FAM108A1	-0.672077	8.79214	-10.5764	1.44366e-24	1.26676e-23	44.7331
FAM108A4	-0.672077	8.79214	-10.5764	1.44366e-24	1.26676e-23	44.7331
AKAP11	-1.40261	4.2278	-10.575	1.46252e-24	1.28238e-23	44.7203
ESD	-0.648463	7.63383	-10.5729	1.49126e-24	1.30662e-23	44.701
PPIE	-1.0535	4.73576	-10.5698	1.53494e-24	1.34391e-23	44.6725
GNB2L1	-0.623327	11.3539	-10.5658	1.59371e-24	1.39435e-23	44.6353
MRPL16	-0.725206	6.10903	-10.5619	1.65317e-24	1.44532e-23	44.599
GIMAP4	-1.61016	7.43539	-10.5606	1.67302e-24	1.46161e-23	44.5872
SETD1B	-0.734511	6.27698	-10.5547	1.76762e-24	1.54313e-23	44.5328
ATM	-0.589497	2.70004	-10.5513	1.82592e-24	1.59286e-23	44.5007
ABHD13	1.22995	4.90937	10.5434	1.96509e-24	1.71303e-23	44.428
KLHDC5	-0.721797	3.28006	-10.5426	1.98001e-24	1.72478e-23	44.4205
DACH1	1.59112	3.95278	10.5393	2.04261e-24	1.77802e-23	44.3897
KIAA0100	-0.612601	5.66924	-10.5383	2.06183e-24	1.79345e-23	44.3805
STRBP	-1.00436	3.78492	-10.5349	2.12716e-24	1.84893e-23	44.3496
PDPR	-1.05403	4.08075	-10.5305	2.21674e-24	1.9254e-23	44.3088
DHRS7B	0.730416	5.18686	10.5267	2.29673e-24	1.99343e-23	44.2737
LSG1	-0.684307	3.40307	-10.5266	2.2984e-24	1.99344e-23	44.273
RRAS2	-1.16056	3.12256	-10.5241	2.35403e-24	2.04022e-23	44.2494
TMSB10	-0.69527	10.3484	-10.5142	2.58054e-24	2.23491e-23	44.1585
RPL4	-0.933502	9.59745	-10.5124	2.62407e-24	2.27097e-23	44.1419
TOR1A	0.764063	5.66664	10.5029	2.86847e-24	2.47891e-23	44.0538
C6orf48	-1.13626	7.23556	-10.5025	2.87882e-24	2.48607e-23	44.0502
RNF44	-1.00168	6.8457	-10.5004	2.93547e-24	2.53316e-23	44.031
BAZ1A	1.12553	8.36611	10.4966	3.03965e-24	2.61929e-23	43.9965
PIP4K2B	-0.829122	5.21648	-10.4932	3.13735e-24	2.70155e-23	43.9652
PPP2R3C	0.798041	5.63081	10.4914	3.19173e-24	2.7464e-23	43.9482
MSN	-0.703602	8.78752	-10.4863	3.34766e-24	2.87851e-23	43.901
KIAA1279	-0.63191	3.04797	-10.4828	3.45793e-24	2.9712e-23	43.8689
CINP	0.756768	3.79358	10.471	3.85893e-24	3.311e-23	43.7604
GSTM1	0.95644	7.13431	10.4652	4.07228e-24	3.48907e-23	43.7071
GSTM4	0.95644	7.13431	10.4652	4.07228e-24	3.48907e-23	43.7071
PMS1	-0.871776	2.82671	-10.4635	4.13714e-24	3.54212e-23	43.6915
CREB3L2	-0.943846	6.03961	-10.4584	4.33712e-24	3.70539e-23	43.6448
MCTP1	1.22788	5.31573	10.457	4.39313e-24	3.75058e-23	43.6321
CALHM2	-1.05296	4.45097	-10.4544	4.50169e-24	3.84052e-23	43.608
PPM1M	1.25014	4.17784	10.4541	4.51299e-24	3.84743e-23	43.6055
HNRNPA3P1	-0.862954	7.17508	-10.4448	4.92232e-24	4.19044e-23	43.5196
VPS29	0.995546	5.94341	10.4275	5.77919e-24	4.91293e-23	43.3608
LOC100292804	1.02037	4.32492	10.4267	5.82174e-24	4.94559e-23	43.3536
ZBTB7B	0.764913	4.7654	10.4244	5.94742e-24	5.04879e-23	43.3325
INTS4	-0.695379	5.61049	-10.4243	5.95283e-24	5.0498e-23	43.3316
L3MBTL2	-0.656392	3.45549	-10.4239	5.97209e-24	5.06256e-23	43.3284
HSH2D	-1.79875	4.75819	-10.4046	7.14447e-24	6.04784e-23	43.1511
TRPS1	1.38079	5.35728	10.3966	7.69309e-24	6.50307e-23	43.0779
HMGN4	-0.934958	6.92627	-10.3958	7.75075e-24	6.5472e-23	43.0705
ZNF227	-0.588792	2.78523	-10.3929	7.95661e-24	6.71637e-23	43.0446
RUFY3	-1.14827	4.40439	-10.3881	8.31947e-24	7.01773e-23	43.0004
SRA1	0.922577	5.88976	10.3872	8.39325e-24	7.07498e-23	42.9917
XRRA1	-1.31652	4.02932	-10.3845	8.60058e-24	7.24466e-23	42.9676
POLD2	-0.860451	4.01854	-10.378	9.13806e-24	7.692e-23	42.9076
TXNDC3	1.16324	4.24827	10.3759	9.31671e-24	7.82591e-23	42.8885
TCF20	-0.655856	3.09568	-10.3719	9.6658e-24	8.10779e-23	42.8521
FAM100B	0.903226	6.00417	10.3707	9.76851e-24	8.18821e-23	42.8416
HNRNPA2B1	-0.711656	9.04782	-10.366	1.02039e-23	8.54718e-23	42.7985
TARDBP	-0.672561	6.48115	-10.3615	1.06406e-23	8.90677e-23	42.757
APOBEC3G	-0.965727	6.25057	-10.3429	1.26243e-23	1.05599e-22	42.588
HYAL2	0.713818	4.18994	10.3407	1.28908e-23	1.07752e-22	42.5673
SLPI	2.10858	7.54849	10.3257	1.47983e-23	1.23525e-22	42.4308
BTG1	-0.858635	9.53681	-10.3221	1.52976e-23	1.27604e-22	42.398
SEC63	-0.643544	2.77977	-10.3218	1.53271e-23	1.27761e-22	42.3961
SLC25A32	-0.817494	2.66438	-10.3181	1.5864e-23	1.32145e-22	42.362
USPL1	-0.901964	3.50997	-10.3154	1.62568e-23	1.35323e-22	42.3378
ADCY7	-1.04277	6.7737	-10.3136	1.65367e-23	1.37462e-22	42.3209
RAD17	-0.715446	3.79725	-10.3118	1.68133e-23	1.39665e-22	42.3045
RPL26L1	0.856135	3.90856	10.3117	1.68261e-23	1.39674e-22	42.3038
PRPF4B	-0.738193	3.28803	-10.3111	1.69162e-23	1.40325e-22	42.2985
FYCO1	-0.729076	3.53239	-10.2932	1.99472e-23	1.6524e-22	42.1355
TADA3	0.708901	5.6862	10.2895	2.06276e-23	1.70758e-22	42.1023
ALOX5	0.940077	9.51289	10.288	2.09095e-23	1.72972e-22	42.0889
GTPBP8	-0.921473	5.0848	-10.2719	2.42363e-23	2.00079e-22	41.9429
TRERF1	-0.90955	3.55036	-10.2683	2.50633e-23	2.06764e-22	41.9097
SP140L	-0.827121	4.85569	-10.2679	2.51531e-23	2.07362e-22	41.9062
MAF	-1.00964	3.03326	-10.2652	2.57762e-23	2.12353e-22	41.882
MTERFD1	-0.644193	2.74835	-10.2638	2.61016e-23	2.14886e-22	41.8696
SLC2A4RG	-0.693668	3.02048	-10.2558	2.80936e-23	2.30968e-22	41.7968
TSPAN3	-0.773039	3.02532	-10.2524	2.89765e-23	2.37918e-22	41.7662
SPON2	-1.24681	4.04646	-10.2524	2.89786e-23	2.37918e-22	41.7662
MAML2	-1.32224	5.55913	-10.2485	3.00509e-23	2.46216e-22	41.7302
ABI2	-0.68197	2.88428	-10.2472	3.03961e-23	2.48705e-22	41.7189
MIS12	-0.6361	2.48468	-10.2435	3.14367e-23	2.56869e-22	41.6856
VPRBP	-0.877994	4.47774	-10.2379	3.31118e-23	2.70188e-22	41.6343
DSTN	-0.941882	6.02148	-10.2354	3.38575e-23	2.76085e-22	41.6123
RAB13	1.18954	3.76973	10.2328	3.46671e-23	2.82495e-22	41.5889
RPS5	-1.06655	9.58677	-10.2289	3.59291e-23	2.92579e-22	41.5536
OCIAD1	-0.71127	7.13594	-10.2282	3.61554e-23	2.94222e-22	41.5473
RPS23	-0.77672	10.8713	-10.2261	3.68543e-23	2.99707e-22	41.5284
ABI3	-1.07636	3.97085	-10.2217	3.83634e-23	3.11768e-22	41.4887
FBXO32	-0.716774	2.6684	-10.2213	3.85227e-23	3.1285e-22	41.4846
CASD1	-0.707769	3.2879	-10.2186	3.94718e-23	3.20341e-22	41.4606
MAPKAPK2	0.680319	7.27235	10.2165	4.02569e-23	3.26492e-22	41.4411
SH3BP2	0.799785	4.73948	10.2151	4.07637e-23	3.30379e-22	41.4287
SMS	-1.08722	6.61412	-10.2106	4.24798e-23	3.43823e-22	41.3879
SLC37A3	1.09922	3.72168	10.2104	4.25484e-23	3.44146e-22	41.3863
ZNF557	-0.678114	4.29197	-10.2076	4.36506e-23	3.52687e-22	41.361
IFI27L2	0.843395	4.89379	10.2076	4.36632e-23	3.52687e-22	41.3608
RARRES3	-1.97673	5.55413	-10.1991	4.71493e-23	3.80589e-22	41.2848
C5orf25	-0.673323	3.05515	-10.1934	4.96582e-23	4.00302e-22	41.2335
ASF1A	-0.995243	3.78293	-10.1928	4.99312e-23	4.02232e-22	41.2281
HSD17B8	-0.694531	3.18643	-10.1883	5.20572e-23	4.18797e-22	41.1869
MESDC2	-0.873932	5.80161	-10.1856	5.3348e-23	4.28894e-22	41.1627
AAK1	-0.812676	3.81508	-10.1817	5.52709e-23	4.44055e-22	41.1277
POLR1E	-0.610376	2.61181	-10.1794	5.64504e-23	4.52925e-22	41.1068
PCSK7	-0.800432	3.91631	-10.1782	5.70481e-23	4.57414e-22	41.0964
MAN2B2	-0.681377	6.24354	-10.1736	5.95074e-23	4.76815e-22	41.0546
TGIF2	-0.838126	3.38936	-10.17	6.14701e-23	4.92212e-22	41.0225
C20orf177	1.29888	6.17475	10.1673	6.29849e-23	5.04005e-22	40.9985
CAPRIN2	-0.991181	4.60911	-10.165	6.43371e-23	5.14482e-22	40.9775
GTPBP4	-0.807251	3.10755	-10.1644	6.46663e-23	5.16771e-22	40.9724
JMY	-0.780129	2.93817	-10.1547	7.06736e-23	5.644e-22	40.8846
LRP10	0.756897	7.57668	10.1483	7.48894e-23	5.9767e-22	40.8273
C7orf54	-0.600609	3.11385	-10.1461	7.63894e-23	6.09236e-22	40.8077
EIF4G3	0.937819	4.47198	10.1451	7.70975e-23	6.14475e-22	40.7986
NPRL2	-0.777128	5.15544	-10.1442	7.77249e-23	6.19064e-22	40.7906
MED1	-0.636333	3.82032	-10.1398	8.085e-23	6.43528e-22	40.7516
PAXIP1	-0.654173	2.89318	-10.136	8.36936e-23	6.65719e-22	40.7174
DOK3	0.913109	7.90839	10.135	8.45041e-23	6.71721e-22	40.7079
GORASP2	-0.657144	3.64674	-10.1238	9.3551e-23	7.43142e-22	40.6073
RPL8	-0.790429	9.75333	-10.1158	1.00546e-22	7.97651e-22	40.536
DCTD	-0.639363	2.93272	-10.1157	1.00671e-22	7.98116e-22	40.5348
GPATCH2	-0.913808	3.53291	-10.1155	1.00859e-22	7.99082e-22	40.5329
MRPL34	-0.865433	6.89321	-10.1121	1.03958e-22	8.23088e-22	40.503
SNHG12	-1.08708	4.50114	-10.1098	1.0617e-22	8.39493e-22	40.4822
IFNAR1	0.976482	6.28601	10.0965	1.19763e-22	9.44483e-22	40.3631
ANKHD1	-0.778842	6.71167	-10.0946	1.21879e-22	9.60535e-22	40.3458
AGTRAP	0.928301	8.37264	10.0929	1.23766e-22	9.74769e-22	40.3306
QSER1	-0.973436	3.59283	-10.0867	1.30882e-22	1.02938e-21	40.2753
VPS37C	-0.665581	7.01481	-10.0866	1.30957e-22	1.02938e-21	40.2748
SH3KBP1	-0.741123	7.73902	-10.0858	1.3197e-22	1.03666e-21	40.2671
GSTO1	0.880499	8.91658	10.0857	1.32076e-22	1.03681e-21	40.2663
MPV17	-0.848827	5.66647	-10.0789	1.40445e-22	1.10107e-21	40.2056
ERGIC2	0.749822	6.94516	10.0746	1.45928e-22	1.14331e-21	40.1677
HAT1	1.30011	5.19284	10.0725	1.48708e-22	1.16433e-21	40.1491
ALOX5AP	0.781907	11.2412	10.0711	1.50637e-22	1.17866e-21	40.1363
ATP11B	1.46818	4.85538	10.0682	1.54705e-22	1.2097e-21	40.11
PRKACB	-1.59177	6.55513	-10.059	1.68005e-22	1.31199e-21	40.0285
NDST2	1.27044	5.94519	10.0504	1.81643e-22	1.41757e-21	39.9513
ROMO1	0.94643	7.62173	10.0498	1.82619e-22	1.42426e-21	39.946
FAM200B	0.660598	7.73642	10.0484	1.84944e-22	1.44146e-21	39.9335
GZMK	-2.28406	4.41426	-10.0468	1.87607e-22	1.46127e-21	39.9194
PTPRM	-0.631706	2.77691	-10.0434	1.93331e-22	1.50487e-21	39.8897
OLAH	2.83784	4.7207	10.0396	2.00222e-22	1.55649e-21	39.855
DKFZp761E198	1.07437	5.48084	10.0383	2.02437e-22	1.57269e-21	39.8442
CARD6	0.812703	3.39617	10.0361	2.06546e-22	1.60357e-21	39.8243
FCRL6	-0.796076	3.09249	-10.0319	2.14501e-22	1.66426e-21	39.7869
BAD	0.610095	4.10498	10.0289	2.20391e-22	1.7078e-21	39.7602
TMEM229B	-0.717929	3.15876	-10.0289	2.20398e-22	1.7078e-21	39.7601
FEM1C	1.50014	4.76892	10.0271	2.23961e-22	1.73429e-21	39.7443
CCT8P1	-0.99523	5.88402	-10.0237	2.3092e-22	1.78587e-21	39.714
CCT8	-0.99523	5.88402	-10.0237	2.3092e-22	1.78587e-21	39.714
SPPL2A	0.874326	8.1111	10.0236	2.31242e-22	1.78721e-21	39.7127
EXOSC6	-0.737409	3.13292	-10.0159	2.47723e-22	1.91212e-21	39.6446
FBXW2	1.22664	4.19633	10.0152	2.4919e-22	1.92221e-21	39.6388
UBE2Q2	-1.16942	3.62706	-10.0087	2.64243e-22	2.03487e-21	39.5808
HSP90AB1	-1.33922	7.56036	-10.0087	2.64304e-22	2.03487e-21	39.5806
HSP90AB3P	-1.33922	7.56036	-10.0087	2.64304e-22	2.03487e-21	39.5806
TLR4	1.10963	5.27021	10.0077	2.66623e-22	2.05141e-21	39.5719
RBMX	-0.632153	6.39619	-10.0011	2.82896e-22	2.17522e-21	39.5134
TTF1	-0.703942	3.91203	-9.98949	3.14071e-22	2.41337e-21	39.41
SEC62	1.52475	5.3703	9.9886	3.16588e-22	2.43116e-21	39.4021
Septin 11	-0.945191	3.68041	-9.98702	3.21111e-22	2.46431e-21	39.3881
ZMAT5	0.619481	4.49874	9.98172	3.36738e-22	2.57929e-21	39.3411
EXOC2	-0.623345	3.35584	-9.97767	3.49203e-22	2.67307e-21	39.3052
GRLF1	-0.736877	4.04239	-9.97412	3.60494e-22	2.75597e-21	39.2738
IL16	-1.04763	6.49375	-9.968	3.80801e-22	2.90752e-21	39.2196
VPS25	0.720442	5.72466	9.96724	3.83419e-22	2.92565e-21	39.2128
AMIGO2	-0.999804	3.00865	-9.96612	3.87277e-22	2.9532e-21	39.2029
TBC1D8	1.73884	7.35077	9.96113	4.04983e-22	3.0843e-21	39.1587
MRPS6	-0.846573	4.87277	-9.96072	4.06446e-22	3.09348e-21	39.1552
DDX19A	-0.727231	4.60903	-9.95434	4.3035e-22	3.26854e-21	39.0987
DDX19B	-0.727231	4.60903	-9.95434	4.3035e-22	3.26854e-21	39.0987
WBP2	0.917887	5.88592	9.95429	4.30537e-22	3.26854e-21	39.0983
GALNT14	1.87316	4.33821	9.95351	4.33567e-22	3.28946e-21	39.0913
SIRPD	0.887861	4.25794	9.95029	4.46217e-22	3.38329e-21	39.0629
CD8B	-1.29956	2.67658	-9.94961	4.48973e-22	3.40158e-21	39.0568
AGTPBP1	1.24538	7.62576	9.94955	4.49195e-22	3.40158e-21	39.0563
RPL13AP5	-0.621441	11.7404	-9.94642	4.61971e-22	3.49391e-21	39.0286
LOC100287887	-0.621441	11.7404	-9.94642	4.61971e-22	3.49391e-21	39.0286
TMEM209	-0.603477	2.4181	-9.94064	4.8647e-22	3.67688e-21	38.9775
TKTL1	-0.874859	2.448	-9.93765	4.99629e-22	3.77396e-21	38.9511
MTHFD1	-0.699173	2.96354	-9.93587	5.07667e-22	3.83226e-21	38.9354
ICAM2	-1.05984	4.24474	-9.93418	5.15357e-22	3.88786e-21	38.9205
ZNF766	-0.651047	4.05434	-9.93393	5.16528e-22	3.89425e-21	38.9183
CCL5	-1.5929	7.944	-9.93231	5.24053e-22	3.9485e-21	38.904
CAPZA2	1.09441	7.86832	9.93216	5.24767e-22	3.9514e-21	38.9026
OTUD4	-0.771246	4.12658	-9.92924	5.3862e-22	4.05317e-21	38.8769
PUS1	-0.621711	3.11268	-9.92859	5.41766e-22	4.07428e-21	38.8711
MS4A1	-1.14075	2.80712	-9.92453	5.61776e-22	4.22212e-21	38.8353
DNPEP	-0.786186	3.37138	-9.9193	5.88604e-22	4.42098e-21	38.7892
OSGEP	-0.643027	4.42199	-9.9136	6.19326e-22	4.64591e-21	38.7389
RHOH	-1.38856	5.15562	-9.9088	6.46432e-22	4.84622e-21	38.6965
PQLC3	-1.41876	5.60273	-9.90669	6.58719e-22	4.93217e-21	38.6779
C6orf136	-0.643524	3.3641	-9.90397	6.74896e-22	5.05015e-21	38.654
CDK6	-0.644592	2.844	-9.89993	6.99637e-22	5.2255e-21	38.6184
RNF24	1.02989	5.54662	9.89823	7.10329e-22	5.30205e-21	38.6034
LYRM1	0.972555	7.45117	9.89452	7.34169e-22	5.47659e-21	38.5708
TCL1A	-1.93478	4.60686	-9.89337	7.41721e-22	5.52605e-21	38.5607
PLB1	1.50901	4.40516	9.89278	7.45674e-22	5.55205e-21	38.5554
C20orf112	-1.1862	4.65812	-9.89011	7.63586e-22	5.68189e-21	38.5319
KLHDC4	-0.6266	3.25508	-9.88674	7.86866e-22	5.85149e-21	38.5023
NDFIP1	0.846995	4.92968	9.88351	8.0979e-22	6.01823e-21	38.4739
SLC26A6	0.590549	3.49716	9.88116	8.26894e-22	6.14154e-21	38.4532
CBLL1	-1.03015	4.03651	-9.87278	8.90896e-22	6.60872e-21	38.3795
G6PD	0.8865	5.58282	9.86951	9.17243e-22	6.79996e-21	38.3507
ID2	-1.29466	6.48163	-9.86794	9.30112e-22	6.8911e-21	38.337
CLEC1B	1.95211	5.57001	9.86569	9.48863e-22	7.02568e-21	38.3173
BOLA1	-0.605922	2.38398	-9.86478	9.56594e-22	7.07856e-21	38.3092
NDUFV1	-0.71241	4.53063	-9.85837	1.01272e-21	7.48926e-21	38.2529
GM2A	1.31478	5.59342	9.85638	1.03072e-21	7.61299e-21	38.2355
VPS11	-0.593291	3.5465	-9.85411	1.05175e-21	7.76354e-21	38.2155
AIM2	1.86342	6.92462	9.85325	1.05983e-21	7.81839e-21	38.208
ENOPH1	-1.15966	4.54959	-9.84786	1.1117e-21	8.19096e-21	38.1607
ATP5EP2	0.679246	5.13846	9.84549	1.13537e-21	8.36021e-21	38.1399
LOC100131541	-1.49591	3.66825	-9.83732	1.22078e-21	8.97806e-21	38.0682
GLA	0.702204	4.71851	9.82709	1.33661e-21	9.82394e-21	37.9787
CDC73	0.750733	4.3058	9.8227	1.38959e-21	1.02071e-20	37.9403
CPD	1.22128	4.8345	9.8124	1.52234e-21	1.11753e-20	37.8501
CUTC	0.875515	5.59698	9.81115	1.53924e-21	1.12925e-20	37.8392
ACSL4	1.44085	7.18036	9.80954	1.56134e-21	1.14476e-20	37.8251
CLEC10A	-1.12699	3.14605	-9.80431	1.63535e-21	1.19829e-20	37.7793
HARS	-0.818517	4.10368	-9.80384	1.64213e-21	1.20252e-20	37.7753
SLC44A1	1.14482	5.45762	9.80204	1.66844e-21	1.22105e-20	37.7595
ANAPC13	-0.840046	6.85747	-9.80156	1.67557e-21	1.22551e-20	37.7553
LYSMD2	-1.61356	6.10827	-9.80132	1.67919e-21	1.22742e-20	37.7532
WDR11	-1.06919	5.46944	-9.79657	1.75127e-21	1.27699e-20	37.7117
SDF2	0.680819	6.31105	9.79038	1.84972e-21	1.34714e-20	37.6576
NCF4	0.752315	9.55216	9.78937	1.86626e-21	1.35836e-20	37.6488
MED6	-0.740416	6.29502	-9.78897	1.87286e-21	1.36234e-20	37.6453
SAPS3	0.735891	4.44509	9.78612	1.9206e-21	1.39622e-20	37.6205
C11orf46	-0.680949	4.0316	-9.78353	1.96516e-21	1.42775e-20	37.5978
TRA2B	-0.96516	6.6851	-9.78072	2.01448e-21	1.46181e-20	37.5733
C17orf103	0.96919	8.84295	9.77983	2.03031e-21	1.4724e-20	37.5656
DNASE1L1	0.820336	6.62285	9.77649	2.09111e-21	1.51467e-20	37.5364
TIMP1	1.1204	8.68597	9.77208	2.17419e-21	1.57294e-20	37.4979
PHC2	0.968474	9.01222	9.76713	2.27109e-21	1.64206e-20	37.4548
ORM2	2.64272	6.93909	9.76186	2.37929e-21	1.71822e-20	37.4089
ORM1	2.64272	6.93909	9.76186	2.37929e-21	1.71822e-20	37.4089
PTPLB	-1.09435	4.38674	-9.75958	2.42757e-21	1.75097e-20	37.389
CLEC2B	2.05562	6.7238	9.75136	2.60993e-21	1.87912e-20	37.3174
SNRNP70	-0.701443	5.13207	-9.74807	2.68667e-21	1.93321e-20	37.2888
SP4	-0.78949	3.50749	-9.73826	2.92902e-21	2.10633e-20	37.2035
C16orf72	0.919473	7.08612	9.73737	2.95212e-21	2.12167e-20	37.1957
NDUFA12	-0.761879	6.96548	-9.73508	3.01213e-21	2.16221e-20	37.1758
IRF8	-1.1685	5.6198	-9.73267	3.07659e-21	2.20584e-20	37.1549
PANK4	-0.835066	3.84562	-9.73069	3.1308e-21	2.24336e-20	37.1377
SLC12A9	0.908371	6.58113	9.72821	3.19968e-21	2.29096e-20	37.1162
PDZD8	0.997735	3.64845	9.72816	3.20105e-21	2.29096e-20	37.1157
TRIB1	1.28119	7.06349	9.72546	3.27796e-21	2.34461e-20	37.0923
GGTLC3	1.66468	4.69788	9.71761	3.51216e-21	2.50168e-20	37.0241
GGT3P	1.66468	4.69788	9.71761	3.51216e-21	2.50168e-20	37.0241
GGTLC2	1.66468	4.69788	9.71761	3.51216e-21	2.50168e-20	37.0241
GGT2	1.66468	4.69788	9.71761	3.51216e-21	2.50168e-20	37.0241
GGTLC1	1.66468	4.69788	9.71761	3.51216e-21	2.50168e-20	37.0241
GGT1	1.66468	4.69788	9.71761	3.51216e-21	2.50168e-20	37.0241
TBC1D10B	0.736283	4.491	9.71283	3.66293e-21	2.60753e-20	36.9826
HNRNPK	-0.71812	9.16896	-9.71008	3.75227e-21	2.66638e-20	36.9588
ITGAL	-0.99758	7.61014	-9.70868	3.79875e-21	2.69682e-20	36.9466
AHSA1	-0.780506	7.32077	-9.70487	3.92795e-21	2.78626e-20	36.9136
TMEM208	0.6344	4.97186	9.70443	3.94332e-21	2.79551e-20	36.9097
RUNX2	-1.45776	4.65376	-9.70377	3.96596e-21	2.8099e-20	36.9041
MRPS35	-0.722586	3.04083	-9.69493	4.28601e-21	3.03308e-20	36.8274
SFPQ	-0.857006	5.81881	-9.69464	4.29689e-21	3.03899e-20	36.8249
HIST1H4K	1.2173	4.91178	9.68162	4.81622e-21	3.39574e-20	36.7122
HIST1H4J	1.2173	4.91178	9.68162	4.81622e-21	3.39574e-20	36.7122
ATL3	0.924288	3.10706	9.68157	4.81831e-21	3.39574e-20	36.7117
METTL8	-0.686088	2.64463	-9.68102	4.84155e-21	3.41012e-20	36.707
TGFBR2	-0.660989	8.95006	-9.67911	4.92348e-21	3.46579e-20	36.6904
RBM34	-0.842096	4.84675	-9.67303	5.19258e-21	3.64666e-20	36.6378
LOC644037	-0.892481	4.79666	-9.67016	5.32462e-21	3.7372e-20	36.613
LOC100287430	-0.954229	9.75221	-9.66831	5.41157e-21	3.79601e-20	36.597
ITM2A	-1.56572	6.16981	-9.66471	5.58501e-21	3.91538e-20	36.5659
LIPT1	-0.695367	2.87027	-9.66457	5.59184e-21	3.91788e-20	36.5647
CSTA	1.03544	9.09533	9.65966	5.83716e-21	4.08737e-20	36.5222
GRSF1	-0.832142	4.50057	-9.65874	5.88422e-21	4.11793e-20	36.5143
CTDSPL2	-0.90267	4.26982	-9.65845	5.8992e-21	4.126e-20	36.5118
PPPDE2	0.628149	3.67327	9.65585	6.03468e-21	4.2183e-20	36.4894
LSM3	0.833268	4.21699	9.65208	6.23729e-21	4.35485e-20	36.4567
PRMT1	-1.05369	5.10841	-9.64695	6.52307e-21	4.55173e-20	36.4125
GNB2	0.6117	7.61952	9.64489	6.64165e-21	4.63178e-20	36.3947
CRTC3	-1.06864	6.08719	-9.64378	6.70621e-21	4.67409e-20	36.3851
SLC25A40	1.43397	4.22619	9.64318	6.74138e-21	4.69587e-20	36.38
CCDC17	0.601298	3.31013	9.64015	6.9225e-21	4.81923e-20	36.3538
ITPKC	1.48753	5.04958	9.63802	7.05219e-21	4.90667e-20	36.3355
C11orf51	0.809518	3.53269	9.63534	7.21926e-21	5.02e-20	36.3123
MRFAP1L1	-0.987494	4.34955	-9.63159	7.45939e-21	5.18397e-20	36.28
ARHGEF9	-0.610724	2.90222	-9.62429	7.94988e-21	5.52164e-20	36.2171
MDFIC	-0.586118	3.07211	-9.61503	8.61818e-21	5.97198e-20	36.1374
HMGB2	0.775486	2.92722	9.61417	8.68302e-21	6.01345e-20	36.13
TUT1	-0.703439	10.7626	-9.61339	8.74227e-21	6.044e-20	36.1232
EEF1G	-0.703439	10.7626	-9.61339	8.74227e-21	6.044e-20	36.1232
LOC642357	-0.703439	10.7626	-9.61339	8.74227e-21	6.044e-20	36.1232
RAB20	1.60152	6.91476	9.61004	9.00135e-21	6.21954e-20	36.0944
PLEKHG3	-0.894945	6.02585	-9.60941	9.05044e-21	6.24986e-20	36.089
CHMP5	1.42957	6.91042	9.59839	9.96252e-21	6.87179e-20	35.9942
SEPX1	0.633806	10.9626	9.59725	1.00611e-20	6.93582e-20	35.9845
SMPD3	-0.663215	2.48883	-9.59661	1.01177e-20	6.9708e-20	35.9789
TMEM181	-1.02234	4.90096	-9.59116	1.06086e-20	7.30168e-20	35.9321
UBE2M	0.939296	5.93993	9.59115	1.06101e-20	7.30168e-20	35.932
RASGRP4	1.11818	5.21999	9.58658	1.10402e-20	7.59333e-20	35.8927
SECISBP2	-0.79785	4.94402	-9.58391	1.12994e-20	7.76714e-20	35.8698
CRIP1	-1.59964	7.12224	-9.58026	1.16631e-20	8.00794e-20	35.8385
GPATCH8	-0.752726	4.41676	-9.57953	1.17376e-20	8.05446e-20	35.8322
C11orf2	-0.915175	4.84374	-9.5773	1.19678e-20	8.20774e-20	35.8131
RABAC1	0.689464	8.19271	9.57624	1.20783e-20	8.27883e-20	35.804
MIF	-0.86074	8.17173	-9.5679	1.29858e-20	8.8856e-20	35.7324
MYOM2	-1.31744	3.18905	-9.56699	1.30882e-20	8.95058e-20	35.7247
AIMP2	-0.60381	2.8053	-9.56055	1.38409e-20	9.45872e-20	35.6694
IL1RN	1.24051	8.74822	9.5605	1.3847e-20	9.45872e-20	35.669
NR2C1	-0.673189	2.58555	-9.55934	1.39869e-20	9.54879e-20	35.6591
MOBKL3	1.25334	4.89441	9.55192	1.49167e-20	1.0172e-19	35.5955
PCMT1	1.03813	7.49601	9.55129	1.49985e-20	1.0222e-19	35.5901
UTP23	-0.682347	3.36636	-9.54821	1.54039e-20	1.04923e-19	35.5638
GALK1	0.722147	4.32555	9.54676	1.55994e-20	1.06195e-19	35.5513
C9orf167	0.780937	4.52019	9.54639	1.56495e-20	1.06475e-19	35.5482
ZNF281	0.844606	7.28713	9.5439	1.599e-20	1.0873e-19	35.5269
LSM12	0.603246	5.18667	9.54316	1.60926e-20	1.09366e-19	35.5206
MTMR12	-0.683951	2.87012	-9.54198	1.62586e-20	1.10431e-19	35.5104
LOC100128751	-1.04343	6.11563	-9.53323	1.75393e-20	1.18995e-19	35.4356
ARID5A	1.06668	6.30623	9.53204	1.77201e-20	1.20154e-19	35.4254
ANO10	0.634353	3.10289	9.52735	1.84544e-20	1.24992e-19	35.3853
ACSL3	1.0593	6.56294	9.52535	1.8777e-20	1.27105e-19	35.3682
STK17B	1.06528	6.07428	9.52107	1.94846e-20	1.3182e-19	35.3317
PSMA5	-0.673642	6.85242	-9.51274	2.09388e-20	1.41499e-19	35.2606
MSL2	-0.673985	6.80293	-9.51221	2.10362e-20	1.42078e-19	35.256
GNL3L	-0.69799	6.17963	-9.51105	2.12472e-20	1.43421e-19	35.2462
PRKCA	-1.08271	4.79158	-9.50797	2.18201e-20	1.47206e-19	35.2199
EVI2A	1.48493	5.34378	9.50697	2.20093e-20	1.48399e-19	35.2114
B3GNT8	0.977336	6.12439	9.50482	2.24226e-20	1.511e-19	35.193
SNRPB	-0.708717	6.24865	-9.50128	2.31189e-20	1.55705e-19	35.1628
LCP2	-0.750716	8.79882	-9.48889	2.57269e-20	1.73173e-19	35.0573
NPEPL1	0.678363	4.84198	9.48789	2.59514e-20	1.74586e-19	35.0487
USP15	0.910649	7.49419	9.48526	2.65464e-20	1.78489e-19	35.0263
ZCCHC8	-0.59229	5.12637	-9.4809	2.7563e-20	1.8522e-19	34.9892
ZNF562	-0.665971	6.16125	-9.48023	2.7722e-20	1.86184e-19	34.9835
RGS18	1.48301	6.23435	9.47625	2.86901e-20	1.92579e-19	34.9496
SLC4A7	-0.83509	2.97783	-9.4753	2.89266e-20	1.94058e-19	34.9415
ERAP2	-1.59918	4.37007	-9.4752	2.89513e-20	1.94115e-19	34.9407
BEX4	-1.10161	4.82437	-9.47037	3.0182e-20	2.02253e-19	34.8995
MGMT	-0.787905	3.45626	-9.46664	3.11668e-20	2.08503e-19	34.8678
LRRN1	1.02808	3.421	9.46603	3.13301e-20	2.09478e-19	34.8627
PI4KA	-0.686072	4.64555	-9.46552	3.14685e-20	2.10286e-19	34.8583
CGRRF1	0.681155	3.80667	9.46428	3.18047e-20	2.12415e-19	34.8478
AKAP8	-0.634548	4.47985	-9.46367	3.19734e-20	2.13423e-19	34.8426
OLFM4	4.1556	6.63945	9.45967	3.3094e-20	2.2078e-19	34.8086
MDH1	-0.671085	6.32666	-9.45758	3.36921e-20	2.24645e-19	34.7909
KLHL2	1.93237	6.75258	9.45727	3.3783e-20	2.25126e-19	34.7882
TIMM17B	0.630709	6.58254	9.45499	3.44538e-20	2.29214e-19	34.7688
RNASE3	2.20552	5.92403	9.44175	3.86053e-20	2.56549e-19	34.6565
RPL13	-0.632759	11.208	-9.43875	3.96131e-20	2.62955e-19	34.6311
C11orf71	0.679888	3.69674	9.43835	3.97522e-20	2.63732e-19	34.6276
YWHAQ	-0.962676	5.54717	-9.43786	3.99169e-20	2.64678e-19	34.6235
LOC100287654	1.85716	5.22144	9.43549	4.07408e-20	2.69546e-19	34.6033
LOC100288169	1.85716	5.22144	9.43549	4.07408e-20	2.69546e-19	34.6033
C20orf69	1.85716	5.22144	9.43549	4.07408e-20	2.69546e-19	34.6033
LOC100287060	1.85716	5.22144	9.43549	4.07408e-20	2.69546e-19	34.6033
RAB27A	0.851056	7.19887	9.43393	4.12904e-20	2.73031e-19	34.5901
ADAM9	0.801748	2.99875	9.43205	4.196e-20	2.77306e-19	34.5742
NKRF	-0.590421	2.80948	-9.42996	4.27193e-20	2.82168e-19	34.5565
CHCHD1	0.725301	6.92872	9.42792	4.34741e-20	2.8668e-19	34.5392
B3GNTL1	0.848371	4.33353	9.42533	4.44525e-20	2.9281e-19	34.5172
PACSIN2	0.74951	4.92113	9.4202	4.6451e-20	3.05807e-19	34.4738
MANSC1	1.13855	5.22627	9.41981	4.66087e-20	3.06508e-19	34.4705
CCDC23	1.09351	6.30895	9.41249	4.96264e-20	3.26175e-19	34.4085
ACOT13	0.793185	4.09367	9.41227	4.97201e-20	3.26612e-19	34.4067
EIF3M	-0.799464	5.38069	-9.41038	5.05328e-20	3.31768e-19	34.3907
ATF6	0.908748	5.93037	9.40472	5.30445e-20	3.47688e-19	34.3428
ZNF234	-0.673694	3.71523	-9.40307	5.37971e-20	3.52428e-19	34.3289
C12orf57	-1.35177	5.77243	-9.39999	5.52376e-20	3.61668e-19	34.3028
PLEKHO1	-1.23332	6.62032	-9.39692	5.67099e-20	3.71105e-19	34.2768
SRM	-1.10226	5.0722	-9.39363	5.83286e-20	3.81281e-19	34.249
DNMT1	-1.02064	5.474	-9.39213	5.90812e-20	3.85991e-19	34.2364
THOC5	0.774525	6.68072	9.39056	5.98777e-20	3.90982e-19	34.2231
PTPLAD1	-0.645833	2.77144	-9.39044	5.99435e-20	3.91198e-19	34.2221
GZMB	-2.20651	5.77036	-9.38899	6.06884e-20	3.95706e-19	34.2099
C1orf122	0.782976	5.03145	9.38897	6.07001e-20	3.95706e-19	34.2097
DGKA	-0.868423	4.60192	-9.38866	6.08598e-20	3.96531e-19	34.2071
SIGIRR	-0.825348	4.75807	-9.38545	6.25529e-20	4.0712e-19	34.18
LOC100294402	-0.825348	4.75807	-9.38545	6.25529e-20	4.0712e-19	34.18
RNF144B	1.03108	7.96536	9.38407	6.32989e-20	4.11752e-19	34.1683
SAR1B	1.29338	4.46184	9.3828	6.39895e-20	4.16018e-19	34.1576
THBS1	2.51537	5.52597	9.37698	6.7252e-20	4.36519e-19	34.1085
MEGF9	0.908834	6.17592	9.37616	6.7725e-20	4.39352e-19	34.1016
MKI67IP	-0.635524	3.58906	-9.3733	6.94021e-20	4.49988e-19	34.0774
TOMM22	-0.700868	6.05209	-9.37164	7.03955e-20	4.5569e-19	34.0634
BRI3	0.614765	8.51372	9.37064	7.09949e-20	4.59291e-19	34.055
WDR73	-0.616271	4.22565	-9.37059	7.10284e-20	4.59291e-19	34.0545
SGMS2	1.40389	4.43785	9.36653	7.35347e-20	4.75242e-19	34.0203
OGT	-0.843555	5.62849	-9.36486	7.45915e-20	4.81812e-19	34.0062
MAPK1	1.04125	6.23842	9.3626	7.60396e-20	4.90901e-19	33.9872
XPC	-1.02373	5.46996	-9.36122	7.69431e-20	4.96467e-19	33.9756
RPL38	-0.705303	8.49972	-9.359	7.84135e-20	5.05683e-19	33.9569
LOC100294376	-0.815843	4.98027	-9.35368	8.2057e-20	5.28611e-19	33.9121
TECR	-0.815843	4.98027	-9.35368	8.2057e-20	5.28611e-19	33.9121
FUNDC1	-0.736178	4.125	-9.35124	8.37834e-20	5.3926e-19	33.8915
ABCE1	-0.761074	4.19032	-9.35122	8.38e-20	5.3926e-19	33.8913
FAM3C	-0.920218	2.68841	-9.34811	8.60484e-20	5.53432e-19	33.8652
BCL3	0.977275	5.95076	9.34704	8.68406e-20	5.58228e-19	33.8561
POLR2K	1.02281	4.96471	9.3409	9.15015e-20	5.86931e-19	33.8045
RPS20	-0.661794	10.2202	-9.33872	9.32179e-20	5.97621e-19	33.7862
SRP72	-0.725093	6.70175	-9.32898	1.0128e-19	6.4827e-19	33.7043
CCNB1IP1	-0.816553	3.68222	-9.32557	1.04264e-19	6.67012e-19	33.6756
SLBP	-0.944399	5.03949	-9.32427	1.05419e-19	6.74044e-19	33.6647
C10orf18	-0.58777	2.53357	-9.32376	1.05879e-19	6.7607e-19	33.6605
GRK6	0.735616	6.7382	9.32373	1.05905e-19	6.7607e-19	33.6602
CAMKK2	1.10558	6.13057	9.31646	1.12667e-19	7.17703e-19	33.5991
AP3M2	-0.592967	3.17872	-9.31638	1.12743e-19	7.17807e-19	33.5984
SLC25A36	-0.891277	5.04112	-9.31255	1.16467e-19	7.41123e-19	33.5664
SMC3	-0.913327	5.3731	-9.31099	1.18027e-19	7.50655e-19	33.5532
CA1	2.90719	7.70212	9.30895	1.20091e-19	7.63374e-19	33.5361
GALT	-0.708745	4.55719	-9.30865	1.20394e-19	7.64898e-19	33.5336
PHF5A	0.69013	4.81519	9.30518	1.23995e-19	7.87357e-19	33.5045
TDRD9	1.91098	4.03325	9.30461	1.24599e-19	7.90773e-19	33.4997
KLHL8	0.97076	7.55083	9.30364	1.2563e-19	7.96898e-19	33.4916
THADA	-0.650369	4.26402	-9.30222	1.27153e-19	8.06132e-19	33.4797
CRLF3	-0.853388	8.27266	-9.30009	1.29476e-19	8.1999e-19	33.4618
TPST1	1.637	4.96884	9.29906	1.30618e-19	8.26786e-19	33.4532
RLIM	0.787801	5.43711	9.29364	1.36763e-19	8.64318e-19	33.4078
EXOSC8	-1.01527	4.27563	-9.29206	1.3861e-19	8.7553e-19	33.3946
SPTLC2	1.04798	7.23851	9.29151	1.39257e-19	8.79153e-19	33.39
PITPNC1	-0.879872	6.67257	-9.2896	1.41529e-19	8.93026e-19	33.374
DPY30	0.807523	5.92949	9.28739	1.44214e-19	9.09489e-19	33.3554
LOC644762	1.04817	4.75749	9.28474	1.47495e-19	9.29693e-19	33.3332
CXCL16	0.903154	5.67423	9.28441	1.47899e-19	9.31748e-19	33.3305
PIK3R1	-0.733314	5.84036	-9.28349	1.4906e-19	9.38567e-19	33.3228
TRA2A	-0.962516	6.0252	-9.2814	1.51734e-19	9.54905e-19	33.3053
CD99	-0.948824	8.80004	-9.27864	1.5532e-19	9.76958e-19	33.2822
G0S2	2.11778	6.29667	9.26747	1.7073e-19	1.07333e-18	33.1888
F12	0.696808	3.88566	9.26572	1.7328e-19	1.08879e-18	33.1742
GSR	0.868045	5.53679	9.26194	1.78919e-19	1.12304e-18	33.1426
PSMC5	-0.62043	6.81298	-9.24967	1.98486e-19	1.24456e-18	33.0402
SMC1A	-0.785264	5.40324	-9.24694	2.03124e-19	1.27297e-18	33.0174
JUNB	0.819636	5.30525	9.24583	2.05036e-19	1.28428e-18	33.0081
CD3D	-1.86264	5.82056	-9.24557	2.05496e-19	1.2865e-18	33.0059
ZDHHC19	2.6426	6.17682	9.24477	2.06887e-19	1.29453e-18	32.9993
TNFAIP2	-1.74442	6.805	-9.24014	2.1514e-19	1.34547e-18	32.9607
GLUD2	-0.813862	5.54107	-9.23985	2.15663e-19	1.34803e-18	32.9583
MRPS30	-0.680126	3.27333	-9.23929	2.167e-19	1.35381e-18	32.9535
SBDSP1	-0.773014	3.61633	-9.23895	2.17319e-19	1.35697e-18	32.9507
PPAPDC2	-0.675804	2.83764	-9.23507	2.24553e-19	1.40141e-18	32.9184
LOC647302	1.16821	4.53752	9.23294	2.28636e-19	1.42615e-18	32.9006
PRKX	-0.823191	3.87379	-9.23282	2.28858e-19	1.4268e-18	32.8996
CSF2RA	0.961747	6.59093	9.23252	2.29441e-19	1.42969e-18	32.8971
TBKBP1	0.766226	4.06663	9.22397	2.46605e-19	1.53425e-18	32.8259
PQLC1	1.09275	6.37919	9.2221	2.50526e-19	1.55784e-18	32.8104
TATDN2	-0.72644	5.24182	-9.21972	2.55608e-19	1.58779e-18	32.7906
SF3B2	-0.708992	5.69598	-9.21163	2.73647e-19	1.69721e-18	32.7233
CSF1R	-0.971431	3.80244	-9.21042	2.76451e-19	1.71194e-18	32.7132
TMEM70	1.06192	5.76849	9.20447	2.90675e-19	1.79909e-18	32.6637
LPCAT2	1.24817	6.9739	9.20124	2.9869e-19	1.84775e-18	32.6368
GAS7	1.14996	8.84885	9.20062	3.00245e-19	1.85641e-18	32.6317
MLL5	-0.690968	6.94693	-9.20013	3.01502e-19	1.86322e-18	32.6276
TNPO3	0.738287	5.25494	9.19815	3.0656e-19	1.8918e-18	32.6112
LOC729678	-0.693059	3.7521	-9.19814	3.06599e-19	1.8918e-18	32.611
DGCR6	-0.832784	4.39772	-9.19694	3.09693e-19	1.9099e-18	32.6011
GIMAP1	-0.772011	4.47467	-9.19465	3.15731e-19	1.94614e-18	32.5821
FAM113A	-0.758718	3.99909	-9.19111	3.25279e-19	2.00397e-18	32.5527
DYNC1H1	-0.739823	3.29734	-9.19097	3.25647e-19	2.0052e-18	32.5516
MSRA	1.28881	6.08419	9.19081	3.26088e-19	2.00689e-18	32.5502
CEACAM4	1.24343	6.97591	9.17848	3.61711e-19	2.22498e-18	32.4479
LIME1	-0.78191	3.89174	-9.17753	3.64607e-19	2.24165e-18	32.4401
DPP7	-0.895198	4.82071	-9.17545	3.71046e-19	2.28007e-18	32.4228
ECHS1	-0.621143	4.86175	-9.17465	3.73551e-19	2.29429e-18	32.4161
FLJ45445	0.669116	3.50231	9.17454	3.73907e-19	2.2953e-18	32.4152
SAMD8	0.909384	3.35981	9.17249	3.80389e-19	2.3339e-18	32.3982
RAN	-0.814399	7.18385	-9.16955	3.899e-19	2.39103e-18	32.3739
HIST1H2BD	1.54517	6.91324	9.16934	3.90601e-19	2.3941e-18	32.3721
RBM17	-0.720675	4.62429	-9.16837	3.93768e-19	2.41228e-18	32.3641
NAE1	-1.0027	4.92495	-9.16714	3.97879e-19	2.43622e-18	32.3539
LOC100130932	0.977595	5.51242	9.16181	4.16075e-19	2.54634e-18	32.3098
NFIL3	1.05251	8.08266	9.16166	4.16611e-19	2.54831e-18	32.3085
CRTAP	-0.64718	2.78287	-9.15324	4.47103e-19	2.73204e-18	32.2388
CTDP1	1.05204	4.69557	9.15064	4.56962e-19	2.79086e-18	32.2173
SLC36A4	1.13564	6.0115	9.14731	4.69889e-19	2.86835e-18	32.1897
BLOC1S2	1.05542	4.00908	9.14636	4.73654e-19	2.88987e-18	32.1819
ZBTB38	-1.13375	4.46648	-9.14501	4.79017e-19	2.9211e-18	32.1708
AGXT2L2	0.747244	4.56215	9.14356	4.84876e-19	2.95533e-18	32.1588
MFSD8	-0.717689	3.68355	-9.14066	4.96809e-19	3.02652e-18	32.1348
TP53I11	0.658102	4.42815	9.13968	5.00899e-19	3.04989e-18	32.1267
SLC6A6	0.797247	4.97007	9.13753	5.10012e-19	3.1038e-18	32.1089
KLF5	1.19454	3.89721	9.12442	5.69171e-19	3.44674e-18	32.0006
ATP5C1	0.863366	5.66348	9.1244	5.69236e-19	3.44674e-18	32.0005
RASGRP2	-0.610516	7.15756	-9.12415	5.70419e-19	3.45216e-18	31.9984
PPBP	1.48026	10.5931	9.11786	6.0123e-19	3.63496e-18	31.9465
TMEM165	1.22479	7.2422	9.10672	6.59918e-19	3.98175e-18	31.8546
THOC2	-0.697709	4.53532	-9.10654	6.609e-19	3.98567e-18	31.8532
E2F5	-0.844165	2.75494	-9.10235	6.8444e-19	4.12349e-18	31.8186
LOC732160	-0.688874	5.04333	-9.09423	7.32441e-19	4.41046e-18	31.7518
RSL1D1	-0.73027	4.76494	-9.09341	7.37482e-19	4.43858e-18	31.745
MTRF1L	0.63653	5.69597	9.09301	7.39932e-19	4.4511e-18	31.7417
BIRC3	-1.25771	3.44119	-9.09161	7.48611e-19	4.50105e-18	31.7302
C16orf88	-0.629957	3.69328	-9.09085	7.53352e-19	4.52501e-18	31.724
CXCR4	-1.10896	8.61111	-9.08962	7.6117e-19	4.56969e-18	31.7138
CHD1L	-0.840441	4.7225	-9.08812	7.70725e-19	4.62474e-18	31.7015
CCNL2	-0.766875	4.79751	-9.08768	7.73574e-19	4.63951e-18	31.6979
ST6GALNAC3	1.35778	3.50325	9.08734	7.7577e-19	4.65035e-18	31.6951
IMPA2	0.920944	8.02844	9.08477	7.92555e-19	4.74623e-18	31.674
SGK269	0.830065	4.52498	9.08417	7.96499e-19	4.76747e-18	31.6691
CDA	0.941058	8.05817	9.08357	8.00551e-19	4.78933e-18	31.6641
CCND3	0.655379	8.47331	9.08048	8.21406e-19	4.91165e-18	31.6387
ERAP1	-1.05198	5.51156	-9.07524	8.58029e-19	5.12297e-18	31.5956
CDK4	-0.804311	3.54223	-9.06935	9.01183e-19	5.37528e-18	31.5472
RNF10	1.10412	9.00217	9.06131	9.63576e-19	5.74458e-18	31.4812
STARD7	-0.856237	3.35147	-9.06051	9.70004e-19	5.78003e-18	31.4746
UQCRQ	0.940657	7.17515	9.05922	9.80461e-19	5.83944e-18	31.4641
BRIX1	-0.817683	3.44281	-9.05904	9.8192e-19	5.84523e-18	31.4626
FOXO1	-0.875518	5.72626	-9.05674	1.00089e-18	5.95517e-18	31.4437
TMEM2	0.734551	6.07587	9.05549	1.01135e-18	6.01146e-18	31.4335
RNF20	-0.651098	6.11159	-9.05058	1.05351e-18	6.25586e-18	31.3932
CAPZA1	0.605128	10.508	9.05017	1.05708e-18	6.27393e-18	31.3898
RSL24D1	1.6353	5.40632	9.04554	1.09859e-18	6.51711e-18	31.3518
LLGL2	-0.615559	3.43577	-9.0393	1.15697e-18	6.85665e-18	31.3008
PGM2	0.674351	6.78872	9.03296	1.21946e-18	7.21983e-18	31.2489
DCTN4	0.72984	5.96796	9.03221	1.22711e-18	7.26158e-18	31.2427
TMED8	0.585245	3.09191	9.02847	1.26582e-18	7.48694e-18	31.2121
TEP1	-0.994838	5.35511	-9.01993	1.35863e-18	8.03194e-18	31.1423
SBNO2	0.736256	3.96091	9.01356	1.43235e-18	8.45979e-18	31.0901
LOC100128326	0.820603	4.53884	9.00933	1.48337e-18	8.7435e-18	31.0556
LOC728417	0.820603	4.53884	9.00933	1.48337e-18	8.7435e-18	31.0556
LOC100133524	0.820603	4.53884	9.00933	1.48337e-18	8.7435e-18	31.0556
LOC731275	0.820603	4.53884	9.00933	1.48337e-18	8.7435e-18	31.0556
HSPD1	-1.26622	6.09746	-9.00737	1.50765e-18	8.88222e-18	31.0396
GSTP1	-1.01476	6.7662	-9.00494	1.5383e-18	9.05839e-18	31.0198
TRABD	0.828311	4.64645	8.99795	1.62995e-18	9.58531e-18	30.9627
CHCHD8	-0.703927	5.62971	-8.99793	1.63018e-18	9.58531e-18	30.9625
NOD1	-0.786769	3.47183	-8.99606	1.65565e-18	9.73031e-18	30.9472
CCDC53	0.93035	6.19334	8.99566	1.66113e-18	9.75772e-18	30.944
LOC729737	1.1767	4.52037	8.99385	1.68609e-18	9.88014e-18	30.9293
LOC100132062	1.1767	4.52037	8.99385	1.68609e-18	9.88014e-18	30.9293
LOC653340	1.1767	4.52037	8.99385	1.68609e-18	9.88014e-18	30.9293
LOC100133331	1.1767	4.52037	8.99385	1.68609e-18	9.88014e-18	30.9293
LOC100133161	1.1767	4.52037	8.99385	1.68609e-18	9.88014e-18	30.9293
AGAP8	-0.662385	3.42618	-8.99227	1.70833e-18	1.00007e-17	30.9163
LOC100294038	-0.662385	3.42618	-8.99227	1.70833e-18	1.00007e-17	30.9163
LDLRAP1	-1.11458	5.76935	-8.99177	1.71544e-18	1.00374e-17	30.9122
MAPK3	0.703199	5.08829	8.96725	2.10053e-18	1.22607e-17	30.7125
GGH	1.36694	4.17665	8.96359	2.16498e-18	1.26308e-17	30.6827
KCNE3	0.809325	5.33168	8.96174	2.19819e-18	1.28121e-17	30.6677
DDX59	0.731879	5.3164	8.95664	2.29261e-18	1.33559e-17	30.6262
PIM3	0.945447	7.74342	8.95469	2.32973e-18	1.35656e-17	30.6104
PPIB	-0.631438	8.67356	-8.9522	2.37798e-18	1.38398e-17	30.5901
TMEM183B	0.873282	7.27216	8.95208	2.38045e-18	1.38408e-17	30.5891
TMEM183A	0.873282	7.27216	8.95208	2.38045e-18	1.38408e-17	30.5891
DERL2	0.639592	5.27967	8.94923	2.43686e-18	1.41619e-17	30.566
PRPF31	-0.603408	4.45067	-8.94739	2.47408e-18	1.43712e-17	30.5511
TRPM2	0.868059	3.23892	8.94156	2.59583e-18	1.50711e-17	30.5037
TXNL4B	0.647437	3.13664	8.94025	2.62396e-18	1.52197e-17	30.4931
H2AFV	-0.611714	3.53054	-8.93927	2.64512e-18	1.5335e-17	30.4851
RPN2	-0.718713	7.70148	-8.93727	2.68909e-18	1.55749e-17	30.4689
AASDHPPT	-1.0531	3.96875	-8.93632	2.71014e-18	1.56892e-17	30.4612
CSE1L	-0.849658	4.04735	-8.93622	2.71247e-18	1.56952e-17	30.4604
MTMR3	0.692052	3.59217	8.92595	2.95157e-18	1.70622e-17	30.377
C16orf68	0.77871	3.71942	8.92466	2.98287e-18	1.72348e-17	30.3666
UBA2	-0.738988	2.81965	-8.9156	3.21354e-18	1.85498e-17	30.2932
JAK2	1.02452	4.65835	8.91284	3.28704e-18	1.89649e-17	30.2709
NSUN3	1.40647	5.12774	8.90873	3.39988e-18	1.96065e-17	30.2376
NSUN6	-0.854196	5.20314	-8.90759	3.43181e-18	1.97811e-17	30.2284
JARID2	-0.928614	6.94249	-8.90742	3.43674e-18	1.98001e-17	30.227
SELP	1.46726	5.45446	8.9045	3.52003e-18	2.02701e-17	30.2034
TNFRSF12A	0.656927	4.17023	8.90212	3.58956e-18	2.06606e-17	30.1841
GZMH	-2.52761	6.23868	-8.90107	3.62045e-18	2.08284e-17	30.1756
TNIP1	0.80255	7.09079	8.89999	3.65268e-18	2.09937e-17	30.1669
FADD	0.691144	5.6168	8.88396	4.16552e-18	2.38726e-17	30.0373
PFDN5	1.07615	8.04265	8.88321	4.19132e-18	2.4009e-17	30.0312
GATAD1	-0.768665	3.96668	-8.87759	4.38865e-18	2.51154e-17	29.9859
SULF2	-2.06482	6.78094	-8.87547	4.4654e-18	2.55302e-17	29.9688
AKAP9	-0.765252	3.5123	-8.87056	4.64847e-18	2.65642e-17	29.9292
TPM4	0.834511	4.37319	8.86844	4.72963e-18	2.70152e-17	29.9121
ATP9A	1.73977	3.91785	8.85935	5.09454e-18	2.90718e-17	29.8388
DNAJC9	-0.957585	5.0221	-8.85198	5.41067e-18	3.08319e-17	29.7794
NXT1	-0.939577	4.60499	-8.84896	5.54585e-18	3.15871e-17	29.7551
TMCO3	1.30666	6.00166	8.84442	5.75524e-18	3.27642e-17	29.7186
REEP3	0.685309	3.68414	8.84314	5.81582e-18	3.30933e-17	29.7082
HIST2H2BE	1.18501	6.02166	8.84132	5.90265e-18	3.356e-17	29.6936
TMEM56	1.69137	5.41951	8.83187	6.37551e-18	3.61922e-17	29.6177
RPS3	-0.77138	9.77846	-8.83105	6.41815e-18	3.64171e-17	29.6111
LOC729991-MEF2B	0.837541	3.81334	8.82974	6.48691e-18	3.67724e-17	29.6006
MEF2B	0.837541	3.81334	8.82974	6.48691e-18	3.67724e-17	29.6006
CPVL	-1.97858	6.91997	-8.82648	6.66169e-18	3.77276e-17	29.5744
HOMER3	0.98638	4.84591	8.82339	6.83158e-18	3.86714e-17	29.5495
SSH1	0.869189	4.41941	8.82244	6.88441e-18	3.89154e-17	29.5419
NOP10	0.606723	8.99013	8.82	7.02305e-18	3.96804e-17	29.5223
EML3	-0.627394	6.36858	-8.81801	7.13783e-18	4.02909e-17	29.5063
NEK1	-0.604851	3.4545	-8.81588	7.26224e-18	4.09739e-17	29.4893
MMADHC	0.760767	8.96487	8.80927	7.664e-18	4.31798e-17	29.4362
ETS2	1.03927	5.01695	8.80759	7.76921e-18	4.3752e-17	29.4227
MAL	-1.54101	5.6144	-8.80674	7.82297e-18	4.4034e-17	29.4159
PDE7A	-0.600737	2.65525	-8.80158	8.15853e-18	4.58368e-17	29.3745
SQRDL	0.676132	9.62467	8.79994	8.268e-18	4.64301e-17	29.3614
SPCS3	1.00495	4.02427	8.79865	8.35513e-18	4.68788e-17	29.3511
RPSA	-0.750593	10.3188	-8.79858	8.35963e-18	4.68788e-17	29.3505
RPSAP58	-0.750593	10.3188	-8.79858	8.35963e-18	4.68788e-17	29.3505
DBI	1.10681	4.97989	8.79413	8.66728e-18	4.85813e-17	29.3149
APAF1	0.658546	4.18317	8.79084	8.90223e-18	4.98516e-17	29.2885
MINA	-0.791947	4.61942	-8.78904	9.03333e-18	5.05622e-17	29.2741
PDSS1	1.87087	4.87025	8.78407	9.40503e-18	5.25936e-17	29.2344
SH3BP5L	0.678285	4.98351	8.78258	9.51937e-18	5.32082e-17	29.2225
PGM1	1.02666	5.27239	8.77979	9.73736e-18	5.44013e-17	29.2001
IPO9	-0.591715	3.12302	-8.77589	1.00505e-17	5.60986e-17	29.1689
NCRNA00219	-0.883072	4.40863	-8.76808	1.07076e-17	5.97382e-17	29.1065
PSMA2	0.768432	7.95641	8.76513	1.09667e-17	6.11558e-17	29.0829
NUP85	-0.585285	3.65711	-8.76036	1.13984e-17	6.35039e-17	29.0449
SEPHS2	0.695607	6.42959	8.75661	1.17499e-17	6.53712e-17	29.0149
IDI1	2.16031	5.30536	8.74503	1.29039e-17	7.16918e-17	28.9226
KCTD21	0.657243	4.16767	8.73902	1.35465e-17	7.51572e-17	28.8747
ACAP1	0.917826	6.91175	8.73658	1.38169e-17	7.66222e-17	28.8552
FAM82B	0.922595	4.90173	8.73444	1.40578e-17	7.7922e-17	28.8382
KRTCAP2	-0.587349	7.06628	-8.73287	1.42366e-17	7.884e-17	28.8257
C1orf55	-1.10678	5.122	-8.73146	1.43994e-17	7.9705e-17	28.8145
C14orf139	-0.773727	6.52732	-8.73024	1.45424e-17	8.04596e-17	28.8048
FAM63B	0.76604	5.15692	8.72508	1.51611e-17	8.38439e-17	28.7637
EMILIN2	1.18639	7.14649	8.72478	1.51982e-17	8.40105e-17	28.7613
OS9	0.69055	5.52914	8.72418	1.52718e-17	8.43785e-17	28.7565
F11R	-0.808265	8.17245	-8.71503	1.64419e-17	9.07597e-17	28.6838
CLU	1.39906	8.1534	8.71375	1.66121e-17	9.16147e-17	28.6736
PPP1R3B	0.965441	8.32232	8.709	1.72616e-17	9.50219e-17	28.6358
ATXN1	0.858222	4.92636	8.69854	1.87783e-17	1.03324e-16	28.5528
LIPN	1.41638	4.04283	8.69223	1.97578e-17	1.08614e-16	28.5027
CAMP	1.96736	7.59566	8.68753	2.05186e-17	1.12692e-16	28.4655
DUSP13	1.40788	3.88189	8.68703	2.06015e-17	1.13044e-16	28.4615
FKBP9	0.943882	3.30028	8.68448	2.10288e-17	1.15284e-16	28.4413
FKBP9L	0.943882	3.30028	8.68448	2.10288e-17	1.15284e-16	28.4413
LDHA	0.985817	10.6336	8.68325	2.12364e-17	1.16369e-16	28.4316
BLK	-0.985103	3.02215	-8.66723	2.41539e-17	1.32235e-16	28.3047
C1QBP	-0.861537	5.91449	-8.66703	2.41943e-17	1.32396e-16	28.3031
TRPM7	-0.707513	2.74337	-8.65917	2.57685e-17	1.40817e-16	28.2409
UBFD1	-0.691361	4.01762	-8.65569	2.64979e-17	1.44737e-16	28.2134
PTEN	0.893866	5.62241	8.65104	2.75058e-17	1.50106e-16	28.1766
ARIH1	-0.607116	5.8912	-8.65069	2.7582e-17	1.50453e-16	28.1739
LATS2	0.67118	4.90488	8.64796	2.81931e-17	1.53716e-16	28.1523
SQSTM1	-0.695901	8.93637	-8.64595	2.8651e-17	1.56142e-16	28.1364
CCDC107	-0.595207	2.88289	-8.64537	2.87844e-17	1.56798e-16	28.1319
PPIAL4G	-0.612255	2.47211	-8.64025	2.99883e-17	1.63282e-16	28.0915
PLIN4	0.714816	3.94212	8.64008	3.00294e-17	1.63357e-16	28.0901
THUMPD3	-0.665964	4.12079	-8.63497	3.12842e-17	1.70029e-16	28.0498
SEMA4D	-0.818745	8.25543	-8.6326	3.18837e-17	1.73209e-16	28.0311
COMMD8	1.22675	5.19261	8.63098	3.2299e-17	1.75386e-16	28.0183
RBM16	-0.628161	4.39148	-8.6254	3.37733e-17	1.83142e-16	27.9744
GIMAP8	-1.2661	6.12094	-8.62475	3.39514e-17	1.83942e-16	27.9692
EZR	-0.64169	6.23037	-8.62371	3.42342e-17	1.8539e-16	27.961
SVIP	1.2945	5.22305	8.61819	3.57797e-17	1.93441e-16	27.9175
GTF2H1	-0.608092	5.76056	-8.61817	3.57853e-17	1.93441e-16	27.9173
MTIF2	-0.780005	4.51731	-8.61169	3.76857e-17	2.03622e-16	27.8664
RBM25	-0.662799	6.42125	-8.60537	3.96354e-17	2.1406e-16	27.8167
FGL2	-1.6024	6.97488	-8.59772	4.21305e-17	2.27228e-16	27.7565
CAPN2	-0.762737	3.74147	-8.58872	4.52669e-17	2.43706e-16	27.6858
FAM111A	-0.770062	4.25662	-8.58421	4.69215e-17	2.52387e-16	27.6504
NBPF8	-0.927614	7.09939	-8.58329	4.72697e-17	2.54146e-16	27.6431
NUMA1	-0.617134	4.8322	-8.57998	4.85311e-17	2.60578e-16	27.6172
MRPS18C	0.929198	4.68841	8.5733	5.1181e-17	2.74683e-16	27.5648
MYL9	1.66263	5.98841	8.57316	5.12374e-17	2.74863e-16	27.5637
SERINC2	0.614809	2.74202	8.57154	5.19028e-17	2.78308e-16	27.551
DCUN1D1	1.35386	5.63872	8.56913	5.2911e-17	2.83587e-16	27.532
ABCB7	-0.729242	4.26292	-8.56809	5.33481e-17	2.85674e-16	27.5239
KCTD6	-0.864716	5.22814	-8.56398	5.51198e-17	2.94898e-16	27.4917
SHMT2	-0.593387	2.77093	-8.55687	5.83247e-17	3.11906e-16	27.4361
TPCN1	-0.749907	4.4231	-8.55451	5.94306e-17	3.17537e-16	27.4176
ROGDI	0.949901	6.07907	8.55119	6.10194e-17	3.25881e-16	27.3916
ZNF274	-0.966774	4.34551	-8.54915	6.20148e-17	3.31049e-16	27.3756
ANKRD22	1.67172	4.27745	8.54787	6.26501e-17	3.34292e-16	27.3656
TAZ	0.617141	4.81521	8.54741	6.28778e-17	3.35358e-16	27.362
HDAC1	-0.620378	4.48154	-8.53805	6.77296e-17	3.60593e-16	27.2888
MRPS21	-0.682422	3.51289	-8.53601	6.88295e-17	3.66287e-16	27.2729
FAM98A	-0.657851	3.88078	-8.52983	7.22861e-17	3.84511e-16	27.2246
SATB1	-1.30984	5.04102	-8.52894	7.28015e-17	3.87081e-16	27.2176
PADI2	0.799876	4.40398	8.52489	7.51739e-17	3.99341e-16	27.1861
NSMCE2	0.770168	3.5672	8.52129	7.73503e-17	4.10538e-16	27.1579
DNAJC2	-0.658523	3.83684	-8.52034	7.79354e-17	4.13461e-16	27.1505
NAPRT1	0.776772	5.82274	8.51589	8.07288e-17	4.27713e-16	27.1158
ANXA6	-0.956757	5.71537	-8.51433	8.17303e-17	4.32828e-16	27.1037
CCDC72	0.854826	8.31853	8.51381	8.207e-17	4.34435e-16	27.0996
ESYT2	-0.73059	4.00267	-8.51064	8.41504e-17	4.45251e-16	27.0749
NAT1	0.834657	4.45971	8.5057	8.75034e-17	4.6238e-16	27.0365
LOC728392	-1.2775	5.82371	-8.50379	8.88379e-17	4.69225e-16	27.0215
HIST1H3D	1.20188	6.17021	8.50265	8.96447e-17	4.73278e-16	27.0126
DDX39	-0.786878	5.24331	-8.49897	9.22922e-17	4.87041e-16	26.984
TNFRSF10B	-1.04958	6.21375	-8.49526	9.50367e-17	5.01304e-16	26.9551
[truncated: 1,140 more rows]
