# Supplementary material for: Combining bioinformatics and machine learning to analyze and validate sepsis-related cell senescence genes and potential drugs
Source: Ren Fail. 2026 May 31;48(1):2667584. doi: 10.1080/0886022X.2026.2667584 (PMC13224705; doi:10.1080/0886022X.2026.2667584)
Supplement: Supplemental Material [file IRNF_A_2667584_SM6355.xlsx]

## Sheet: Sheet1
Table S3 Differentially expressed senescence-related genes in sepsis identified via Venn diagram.
id	logFC	AveExpr	t	P.Value	adj.P.Val	B
TXN	1.31533	10.152	21.4927	2.55498e-81	2.18907e-78	174.551
BCL11B	-3.24131	4.02754	-18.9231	2.45086e-66	4.45426e-64	140.237
BCL2	-2.0013	3.13837	-18.6673	6.97786e-65	1.05949e-62	136.907
NOLC1	-1.8697	4.7389	-18.1988	3.07544e-62	3.92445e-60	130.852
PRPF19	-1.34493	4.62566	-18.1648	4.77166e-62	5.90062e-60	130.415
ANAPC1	-1.18449	3.65664	-18.0205	3.07035e-61	3.57562e-59	128.564
PEBP1	-1.88039	4.27863	-16.6378	1.22059e-53	7.2841e-52	111.168
WWP1	-1.26988	3.84962	-16.479	8.73997e-53	4.85352e-51	109.211
MAP4K1	-1.12133	3.12767	-16.219	2.14733e-51	1.09605e-49	106.029
DKC1	-1.2485	3.99006	-16.0279	2.22397e-50	1.07135e-48	103.706
BIN1	-2.2627	6.03189	-15.2449	2.75783e-46	9.78702e-45	94.34
PRKCH	-1.07778	2.85663	-15.2433	2.81287e-46	9.95291e-45	94.3204
UTP6	-1.21089	5.90022	-14.8372	3.37303e-44	1.03477e-42	89.5652
FBXO31	-0.693077	2.7561	-14.3817	6.64758e-42	1.77589e-40	84.3177
LIMA1	-0.897956	2.54802	-14.3706	7.55151e-42	2.00399e-40	84.1911
FXN	-0.739786	3.54058	-13.9166	1.3246e-39	3.07919e-38	79.0606
SMAD3	-0.939556	3.21741	-13.3531	7.01993e-37	1.31569e-35	72.8342
ITPKB	-1.31809	6.06231	-13.2385	2.46578e-36	4.51557e-35	71.5874
RASSF1	-1.00845	3.75517	-13.046	2.00335e-35	3.4776e-34	69.5088
CDKN1C	-1.43509	3.42379	-12.9175	8.02058e-35	1.33807e-33	68.1325
TRRAP	-0.85402	3.09889	-12.8403	1.83714e-34	2.99003e-33	67.3103
MAP3K14	-0.645554	2.73734	-12.6498	1.40166e-33	2.13905e-32	65.2947
NF2	-0.877476	3.73515	-12.44	1.28503e-32	1.85486e-31	63.0973
AKR1B1	-1.1801	5.59675	-12.3822	2.35503e-32	3.36293e-31	62.4966
HNRNPD	-0.827984	5.60772	-12.3763	2.50445e-32	3.55093e-31	62.4356
IMMT	-1.27956	5.59929	-12.2673	7.80987e-32	1.07307e-30	61.3078
MAD1L1	-1.47152	4.24275	-12.2023	1.53354e-31	2.06452e-30	60.6388
APEX1	-1.29979	6.45432	-12.155	2.50203e-31	3.33464e-30	60.1535
PHB2	-0.80353	7.62	-11.6657	3.66745e-29	4.25445e-28	55.2101
HNRNPAB	-0.907504	6.97273	-11.337	9.65482e-28	1.02942e-26	51.97
RNASEH2B	-0.782685	3.43743	-11.2872	1.57593e-27	1.65094e-26	51.4847
SLC25A5	-0.887709	7.86177	-11.1866	4.21763e-27	4.30192e-26	50.5098
KDM1A	-0.782204	4.12978	-11.1446	6.35002e-27	6.4061e-26	50.1046
MEN1	-0.610443	2.91861	-11.0066	2.41837e-26	2.37384e-25	48.7805
TRIM28	-0.799167	3.56769	-10.8679	9.15366e-26	8.61162e-25	47.4628
IRAK4	0.835323	4.72602	10.745	2.94771e-25	2.68269e-24	46.3053
RRAS2	-1.16056	3.12256	-10.5241	2.35403e-24	2.04022e-23	44.2494
MAF	-1.00964	3.03326	-10.2652	2.57762e-23	2.12353e-22	41.882
ABI3	-1.07636	3.97085	-10.2217	3.83634e-23	3.11768e-22	41.4887
TLR4	1.10963	5.27021	10.0077	2.66623e-22	2.05141e-21	39.5719
PRMT1	-1.05369	5.10841	-9.64695	6.52307e-21	4.55173e-20	36.4125
MIF	-0.86074	8.17173	-9.5679	1.29858e-20	8.8856e-20	35.7324
PSMA5	-0.673642	6.85242	-9.51274	2.09388e-20	1.41499e-19	35.2606
MDH1	-0.671085	6.32666	-9.45758	3.36921e-20	2.24645e-19	34.7909
JUNB	0.819636	5.30525	9.24583	2.05036e-19	1.28428e-18	33.0081
CDK4	-0.804311	3.54223	-9.06935	9.01183e-19	5.37528e-18	31.5472
FOXO1	-0.875518	5.72626	-9.05674	1.00089e-18	5.95517e-18	31.4437
PPIB	-0.631438	8.67356	-8.9522	2.37798e-18	1.38398e-17	30.5901
NEK1	-0.604851	3.4545	-8.81588	7.26224e-18	4.09739e-17	29.4893
BLK	-0.985103	3.02215	-8.66723	2.41539e-17	1.32235e-16	28.3047
LATS2	0.67118	4.90488	8.64796	2.81931e-17	1.53716e-16	28.1523
PAPSS2	0.595009	4.235	7.58119	9.44577e-14	4.07708e-13	20.1672
EPAS1	0.90349	3.43273	7.14331	2.0425e-12	8.09377e-12	17.1523
RUVBL2	-0.625671	5.14952	-7.11747	2.43685e-12	9.59306e-12	16.9793
