# Supplementary material for: Combining bioinformatics and machine learning to analyze and validate sepsis-related cell senescence genes and potential drugs
Source: Ren Fail. 2026 May 31;48(1):2667584. doi: 10.1080/0886022X.2026.2667584 (PMC13224705; doi:10.1080/0886022X.2026.2667584)
Supplement: Supplemental Material [file IRNF_A_2667584_SM6354.xlsx]

## Sheet: Sheet1
Table S4 KEGG enrichment analysis results of differentially expressed senescence-related genes in sepsis.
category	subcategory	ID	Description	GeneRatio	BgRatio	RichFactor	FoldEnrichment	zScore	pvalue	p.adjust	qvalue	geneID	Count
Human Diseases	Infectious disease: viral	hsa05166	Human T-cell leukemia virus 1 infection	7/43	223/8850	0.0313901	6.46053	5.77065	8.73452e-05	0.0132765	0.0118606	ANAPC1/SMAD3/TRRAP/MAP3K14/MAD1L1/SLC25A5/CDK4	7
Environmental Information Processing	Signal transduction	hsa04392	Hippo signaling pathway - multiple species	3/43	29/8850	0.103448	21.2911	7.64739	0.000357519	0.0271715	0.0242737	RASSF1/NF2/LATS2	3
Cellular Processes	Cell growth and death	hsa04218	Cellular senescence	5/43	157/8850	0.0318471	6.55458	4.90664	0.000920938	0.0360102	0.0321698	SMAD3/SLC25A5/RRAS2/CDK4/FOXO1	5
Cellular Processes	Cell growth and death	hsa04110	Cell cycle	5/43	158/8850	0.0316456	6.5131	4.88576	0.000947636	0.0360102	0.0321698	ANAPC1/SMAD3/CDKN1C/MAD1L1/CDK4	5
Human Diseases	Endocrine and metabolic disease	hsa04933	AGE-RAGE signaling pathway in diabetic complications	4/43	101/8850	0.039604	8.15105	5.05032	0.00140162	0.0409921	0.0366203	BCL2/SMAD3/CDK4/FOXO1	4
Environmental Information Processing	Signal transduction	hsa04064	NF-kappa B signaling pathway	4/43	105/8850	0.0380952	7.84053	4.92688	0.00161811	0.0409921	0.0366203	BCL2/MAP3K14/IRAK4/TLR4	4
Human Diseases	Immune disease	hsa05321	Inflammatory bowel disease	3/43	65/8850	0.0461538	9.49911	4.80536	0.00378474	0.0821829	0.0734183	SMAD3/MAF/TLR4	3
Human Diseases	Infectious disease: viral	hsa05162	Measles	4/43	139/8850	0.028777	5.9227	4.08737	0.00447423	0.0850104	0.0759442	BCL2/IRAK4/TLR4/CDK4	4
Human Diseases	Endocrine and metabolic disease	hsa04936	Alcoholic liver disease	4/43	144/8850	0.0277778	5.71705	3.98759	0.00507186	0.0856581	0.0765228	MAP3K14/IRAK4/TLR4/FOXO1	4
Environmental Information Processing	Signal transduction	hsa04390	Hippo signaling pathway	4/43	157/8850	0.0254777	5.24367	3.74864	0.00687198	0.104454	0.0933143	SMAD3/RASSF1/NF2/LATS2	4
Human Diseases	Infectious disease: viral	hsa05161	Hepatitis B	4/43	163/8850	0.0245399	5.05065	3.64713	0.00782966	0.108192	0.0966532	BCL2/SMAD3/IRAK4/TLR4	4
Human Diseases	Infectious disease: viral	hsa05164	Influenza A	4/43	172/8850	0.0232558	4.78637	3.50385	0.00942533	0.119387	0.106655	SLC25A5/IRAK4/TLR4/CDK4	4
Organismal Systems	Immune system	hsa04621	NOD-like receptor signaling pathway	4/43	189/8850	0.021164	4.35585	3.25849	0.0129909	0.149965	0.133972	TXN/BCL2/IRAK4/TLR4	4
Human Diseases	Cancer: overview	hsa05202	Transcriptional misregulation in cancer	4/43	193/8850	0.0207254	4.26557	3.20495	0.0139397	0.149965	0.133972	BCL11B/MEN1/MAF/FOXO1	4
Human Diseases	Infectious disease: parasitic	hsa05145	Toxoplasmosis	3/43	111/8850	0.027027	5.56254	3.37991	0.0164715	0.149965	0.133972	BCL2/IRAK4/TLR4	3
Human Diseases	Infectious disease: viral	hsa05169	Epstein-Barr virus infection	4/43	203/8850	0.0197044	4.05545	3.07721	0.0165024	0.149965	0.133972	BCL2/MAP3K14/IRAK4/CDK4	4
Human Diseases	Cancer: specific types	hsa05219	Bladder cancer	2/43	41/8850	0.0487805	10.0397	4.05369	0.0167724	0.149965	0.133972	RASSF1/CDK4	2
Environmental Information Processing	Signal transduction	hsa04068	FoxO signaling pathway	3/43	133/8850	0.0225564	4.64242	2.95733	0.0264497	0.223353	0.199533	SMAD3/PRMT1/FOXO1	3
Genetic Information Processing	Folding, sorting and degradation	hsa04120	Ubiquitin mediated proteolysis	3/43	142/8850	0.0211268	4.34818	2.81036	0.0312865	0.249515	0.222905	PRPF19/ANAPC1/WWP1	3
Human Diseases	Infectious disease: bacterial	hsa05132	Salmonella infection	4/43	251/8850	0.0159363	3.2799	2.56033	0.0328309	0.249515	0.222905	TXN/BCL2/IRAK4/TLR4	4
Cellular Processes	Cell growth and death	hsa04217	Necroptosis	3/43	159/8850	0.0188679	3.88328	2.56341	0.0416076	0.287677	0.256996	BCL2/SLC25A5/TLR4	3
Metabolism	Energy metabolism	hsa00920	Sulfur metabolism	1/43	10/8850	0.1	20.5814	4.32897	0.0475625	0.287677	0.256996	PAPSS2	1
Human Diseases	Cancer: specific types	hsa05223	Non-small cell lung cancer	2/43	73/8850	0.0273973	5.63874	2.78071	0.048769	0.287677	0.256996	RASSF1/CDK4	2
