# Supplementary material for: Combining bioinformatics and machine learning to analyze and validate sepsis-related cell senescence genes and potential drugs
Source: Ren Fail. 2026 May 31;48(1):2667584. doi: 10.1080/0886022X.2026.2667584 (PMC13224705; doi:10.1080/0886022X.2026.2667584)
Supplement: Supplemental Material [file IRNF_A_2667584_SM6353.xlsx]

## Sheet: Sheet1
Table S5 GO enrichment analysis results of differentially expressed senescence-related genes in sepsis.
ONTOLOGY	ID	Description	GeneRatio	BgRatio	RichFactor	FoldEnrichment	zScore	pvalue	p.adjust	qvalue	geneID	Count
BP	GO:0033687	osteoblast proliferation	4/54	36/18888	0.111111	38.8642	12.1761	3.28353e-06	0.00283066	0.00195299	BCL2/SMAD3/NF2/JUNB	4
BP	GO:0070306	lens fiber cell differentiation	4/54	37/18888	0.108108	37.8138	12.0019	3.67375e-06	0.00283066	0.00195299	SMAD3/CDKN1C/NF2/MAF	4
BP	GO:0044772	mitotic cell cycle phase transition	9/54	451/18888	0.0199557	6.98004	6.88263	4.7761e-06	0.00283066	0.00195299	BCL2/ANAPC1/FBXO31/CDKN1C/MAD1L1/PHB2/RNASEH2B/CDK4/LATS2	9
BP	GO:0043409	negative regulation of MAPK cascade	6/54	170/18888	0.0352941	12.3451	7.95628	8.78827e-06	0.00283066	0.00195299	PEBP1/NF2/MEN1/TLR4/PRMT1/FOXO1	6
BP	GO:0007254	JNK cascade	6/54	171/18888	0.0350877	12.2729	7.92908	9.088e-06	0.00283066	0.00195299	MAP4K1/SMAD3/MEN1/IRAK4/TLR4/PRMT1	6
BP	GO:0033689	negative regulation of osteoblast proliferation	3/54	15/18888	0.2	69.9556	14.3054	9.80922e-06	0.00283066	0.00195299	BCL2/SMAD3/NF2	3
BP	GO:1902166	negative regulation of intrinsic apoptotic signaling pathway in response to DNA damage by p53 class mediator	3/54	15/18888	0.2	69.9556	14.3054	9.80922e-06	0.00283066	0.00195299	BCL2/KDM1A/MIF	3
BP	GO:0070988	demethylation	4/54	52/18888	0.0769231	26.906	10.0165	1.45885e-05	0.00327704	0.00226097	APEX1/HNRNPAB/KDM1A/TRIM28	4
BP	GO:1902165	regulation of intrinsic apoptotic signaling pathway in response to DNA damage by p53 class mediator	3/54	17/18888	0.176471	61.7255	13.4124	1.46007e-05	0.00327704	0.00226097	BCL2/KDM1A/MIF	3
BP	GO:0001701	in utero embryonic development	8/54	401/18888	0.0199501	6.97811	6.47903	1.70456e-05	0.00336175	0.00231942	SMAD3/CDKN1C/RNASEH2B/TRIM28/PRMT1/JUNB/LATS2/EPAS1	8
BP	GO:0045786	negative regulation of cell cycle	8/54	405/18888	0.0197531	6.90919	6.43689	1.83066e-05	0.00336175	0.00231942	BCL2/PRPF19/FBXO31/CDKN1C/MAD1L1/RNASEH2B/MEN1/LATS2	8
BP	GO:2000107	negative regulation of leukocyte apoptotic process	4/54	57/18888	0.0701754	24.5458	9.53282	2.10618e-05	0.0035454	0.00244612	BCL11B/BCL2/ITPKB/MIF	4
BP	GO:0071731	response to nitric oxide	3/54	20/18888	0.15	52.4667	12.3306	2.43294e-05	0.00360785	0.00248921	TXN/HNRNPD/FOXO1	3
BP	GO:0034504	protein localization to nucleus	7/54	311/18888	0.022508	7.87281	6.54386	2.79801e-05	0.00360785	0.00248921	TXN/DKC1/SMAD3/NF2/PHB2/TRIM28/LATS2	7
BP	GO:0033033	negative regulation of myeloid cell apoptotic process	3/54	21/18888	0.142857	49.9683	12.0221	2.83269e-05	0.00360785	0.00248921	BCL2/ITPKB/MIF	3
BP	GO:0046632	alpha-beta T cell differentiation	5/54	125/18888	0.04	13.9911	7.80292	2.8577e-05	0.00360785	0.00248921	BCL11B/BCL2/ITPKB/MEN1/JUNB	5
BP	GO:0030099	myeloid cell differentiation	8/54	439/18888	0.0182232	6.37408	6.10039	3.25677e-05	0.00379428	0.00261783	ITPKB/CDKN1C/SLC25A5/MAF/TLR4/PRMT1/JUNB/EPAS1	8
BP	GO:0045736	negative regulation of cyclin-dependent protein serine/threonine kinase activity	3/54	23/18888	0.130435	45.6232	11.4658	3.75671e-05	0.00379428	0.00261783	CDKN1C/MEN1/LATS2	3
BP	GO:1902254	negative regulation of intrinsic apoptotic signaling pathway by p53 class mediator	3/54	23/18888	0.130435	45.6232	11.4658	3.75671e-05	0.00379428	0.00261783	BCL2/KDM1A/MIF	3
BP	GO:1904030	negative regulation of cyclin-dependent protein kinase activity	3/54	23/18888	0.130435	45.6232	11.4658	3.75671e-05	0.00379428	0.00261783	CDKN1C/MEN1/LATS2	3
BP	GO:1901987	regulation of cell cycle phase transition	8/54	455/18888	0.0175824	6.14994	5.95411	4.19725e-05	0.00403736	0.00278555	BCL2/PRPF19/FBXO31/CDKN1C/MAD1L1/PHB2/RNASEH2B/CDK4	8
BP	GO:1900180	regulation of protein localization to nucleus	5/54	144/18888	0.0347222	12.1451	7.18852	5.62536e-05	0.0051651	0.00356362	DKC1/SMAD3/NF2/TRIM28/LATS2	5
BP	GO:1901990	regulation of mitotic cell cycle phase transition	7/54	356/18888	0.0196629	6.87765	5.9948	6.58702e-05	0.00578512	0.0039914	BCL2/FBXO31/CDKN1C/MAD1L1/PHB2/RNASEH2B/CDK4	7
BP	GO:0033044	regulation of chromosome organization	6/54	247/18888	0.0242915	8.49663	6.35019	7.18856e-05	0.00605037	0.00417441	ANAPC1/DKC1/HNRNPD/MAD1L1/TRIM28/RUVBL2	6
BP	GO:1902230	negative regulation of intrinsic apoptotic signaling pathway in response to DNA damage	3/54	30/18888	0.1	34.9778	9.97275	8.49112e-05	0.00686083	0.00473358	BCL2/KDM1A/MIF	3
BP	GO:0033688	regulation of osteoblast proliferation	3/54	31/18888	0.0967742	33.8495	9.80121	9.38189e-05	0.00728901	0.005029	BCL2/SMAD3/NF2	3
BP	GO:0033032	regulation of myeloid cell apoptotic process	3/54	32/18888	0.09375	32.7917	9.63764	0.000103315	0.00745345	0.00514246	BCL2/ITPKB/MIF	3
BP	GO:0080111	DNA demethylation	3/54	32/18888	0.09375	32.7917	9.63764	0.000103315	0.00745345	0.00514246	APEX1/HNRNPAB/TRIM28	3
BP	GO:0001892	embryonic placenta development	4/54	88/18888	0.0454545	15.899	7.50112	0.000116449	0.00777778	0.00536622	CDKN1C/TRIM28/JUNB/EPAS1	4
BP	GO:2000106	regulation of leukocyte apoptotic process	4/54	89/18888	0.0449438	15.7203	7.45337	0.000121672	0.00777778	0.00536622	BCL11B/BCL2/ITPKB/MIF	4
BP	GO:1901797	negative regulation of signal transduction by p53 class mediator	3/54	34/18888	0.0882353	30.8627	9.332	0.000124142	0.00777778	0.00536622	BCL2/KDM1A/MIF	3
BP	GO:1902253	regulation of intrinsic apoptotic signaling pathway by p53 class mediator	3/54	34/18888	0.0882353	30.8627	9.332	0.000124142	0.00777778	0.00536622	BCL2/KDM1A/MIF	3
BP	GO:0002088	lens development in camera-type eye	4/54	90/18888	0.0444444	15.5457	7.40639	0.000127063	0.00777778	0.00536622	SMAD3/CDKN1C/NF2/MAF	4
BP	GO:0018105	peptidyl-serine phosphorylation	6/54	282/18888	0.0212766	7.44208	5.83621	0.000148642	0.00883106	0.00609292	TXN/BCL2/MAP4K1/PRKCH/MIF/LATS2	6
BP	GO:0035510	DNA dealkylation	3/54	37/18888	0.0810811	28.3604	8.91995	0.000160219	0.00899006	0.00620263	APEX1/HNRNPAB/TRIM28	3
BP	GO:0070229	negative regulation of lymphocyte apoptotic process	3/54	37/18888	0.0810811	28.3604	8.91995	0.000160219	0.00899006	0.00620263	BCL11B/BCL2/MIF	3
BP	GO:0046631	alpha-beta T cell activation	5/54	181/18888	0.0276243	9.66237	6.27019	0.000165324	0.00902577	0.00622726	BCL11B/BCL2/ITPKB/MEN1/JUNB	5
BP	GO:1902229	regulation of intrinsic apoptotic signaling pathway in response to DNA damage	3/54	38/18888	0.0789474	27.614	8.79334	0.000173601	0.00922825	0.00636696	BCL2/KDM1A/MIF	3
BP	GO:0018209	peptidyl-serine modification	6/54	294/18888	0.0204082	7.13832	5.67994	0.000186349	0.00947824	0.00653944	TXN/BCL2/MAP4K1/PRKCH/MIF/LATS2	6
BP	GO:0033028	myeloid cell apoptotic process	3/54	39/18888	0.0769231	26.906	8.67152	0.000187688	0.00947824	0.00653944	BCL2/ITPKB/MIF	3
BP	GO:0042770	signal transduction in response to DNA damage	5/54	188/18888	0.0265957	9.3026	6.12603	0.000197279	0.00971962	0.00670598	PRPF19/FBXO31/RNASEH2B/KDM1A/MIF	5
BP	GO:0051054	positive regulation of DNA metabolic process	6/54	301/18888	0.0199336	6.97231	5.59279	0.000211611	0.0101775	0.00702187	DKC1/TRRAP/HNRNPD/HNRNPAB/TRIM28/RUVBL2	6
BP	GO:0043368	positive T cell selection	3/54	43/18888	0.0697674	24.4031	8.22653	0.000251408	0.0116243	0.00802013	BCL11B/BCL2/ITPKB	3
BP	GO:0030890	positive regulation of B cell proliferation	3/54	44/18888	0.0681818	23.8485	8.12464	0.000269259	0.0116243	0.00802013	BCL2/TLR4/MIF	3
BP	GO:0042771	intrinsic apoptotic signaling pathway in response to DNA damage by p53 class mediator	3/54	44/18888	0.0681818	23.8485	8.12464	0.000269259	0.0116243	0.00802013	BCL2/KDM1A/MIF	3
BP	GO:0051972	regulation of telomerase activity	3/54	44/18888	0.0681818	23.8485	8.12464	0.000269259	0.0116243	0.00802013	DKC1/HNRNPD/MEN1	3
BP	GO:2001252	positive regulation of chromosome organization	4/54	110/18888	0.0363636	12.7192	6.60049	0.000275217	0.0116243	0.00802013	DKC1/HNRNPD/TRIM28/RUVBL2	4
BP	GO:0048732	gland development	7/54	449/18888	0.0155902	5.45311	5.11357	0.000276222	0.0116243	0.00802013	BCL11B/BCL2/SMAD3/CDKN1C/HNRNPD/MAD1L1/PHB2	7
BP	GO:0048469	cell maturation	5/54	205/18888	0.0243902	8.53117	5.80528	0.000294501	0.0121406	0.00837635	BCL2/CDKN1C/AKR1B1/KDM1A/EPAS1	5
BP	GO:0048872	homeostasis of number of cells	6/54	322/18888	0.0186335	6.5176	5.34719	0.000303968	0.0122803	0.00847271	BCL2/ITPKB/SLC25A5/PRMT1/MIF/EPAS1	6
BP	GO:0031647	regulation of protein stability	6/54	326/18888	0.0184049	6.43763	5.30289	0.000324687	0.0128601	0.00887276	BCL2/SMAD3/NF2/PHB2/PPIB/RUVBL2	6
BP	GO:0071887	leukocyte apoptotic process	4/54	116/18888	0.0344828	12.0613	6.39863	0.000337047	0.013066	0.00901479	BCL11B/BCL2/ITPKB/MIF	4
BP	GO:0014745	negative regulation of muscle adaptation	2/54	10/18888	0.2	69.9556	11.6788	0.000355758	0.013066	0.00901479	SMAD3/FOXO1	2
BP	GO:1904627	response to phorbol 13-acetate 12-myristate	2/54	10/18888	0.2	69.9556	11.6788	0.000355758	0.013066	0.00901479	MAP4K1/CDK4	2
BP	GO:1904628	cellular response to phorbol 13-acetate 12-myristate	2/54	10/18888	0.2	69.9556	11.6788	0.000355758	0.013066	0.00901479	MAP4K1/CDK4	2
BP	GO:0042551	neuron maturation	3/54	49/18888	0.0612245	21.415	7.6617	0.000370809	0.0131409	0.0090665	BCL2/CDKN1C/KDM1A	3
BP	GO:0048538	thymus development	3/54	49/18888	0.0612245	21.415	7.6617	0.000370809	0.0131409	0.0090665	BCL11B/BCL2/MAD1L1	3
BP	GO:1903829	positive regulation of protein localization	7/54	483/18888	0.0144928	5.06924	4.85095	0.000428837	0.0146119	0.0100814	DKC1/PRKCH/SMAD3/NF2/TRIM28/TLR4/BLK	7
BP	GO:1901535	regulation of DNA demethylation	2/54	11/18888	0.181818	63.596	11.1194	0.000434018	0.0146119	0.0100814	HNRNPAB/TRIM28	2
BP	GO:2000343	positive regulation of chemokine (C-X-C motif) ligand 2 production	2/54	11/18888	0.181818	63.596	11.1194	0.000434018	0.0146119	0.0100814	TLR4/MIF	2
BP	GO:0010332	response to gamma radiation	3/54	52/18888	0.0576923	20.1795	7.41569	0.000442108	0.0146403	0.010101	BCL2/KDM1A/MEN1	3
BP	GO:0048146	positive regulation of fibroblast proliferation	3/54	54/18888	0.0555556	19.4321	7.26286	0.000494203	0.0161015	0.0111091	RNASEH2B/MIF/CDK4	3
BP	GO:0045058	T cell selection	3/54	56/18888	0.0535714	18.7381	7.11803	0.000550078	0.0176374	0.0121688	BCL11B/BCL2/ITPKB	3
BP	GO:0070228	regulation of lymphocyte apoptotic process	3/54	58/18888	0.0517241	18.092	6.98052	0.000609844	0.0190583	0.0131491	BCL11B/BCL2/MIF	3
BP	GO:0051481	negative regulation of cytosolic calcium ion concentration	2/54	13/18888	0.153846	53.812	10.1992	0.000613263	0.0190583	0.0131491	BCL2/SMAD3	2
BP	GO:2001234	negative regulation of apoptotic signaling pathway	5/54	244/18888	0.0204918	7.16758	5.19215	0.000651929	0.019953	0.0137664	BCL2/FXN/SLC25A5/KDM1A/MIF	5
BP	GO:0051090	regulation of DNA-binding transcription factor activity	6/54	381/18888	0.015748	5.50831	4.76009	0.000738909	0.0221753	0.0152997	PRKCH/SMAD3/PHB2/KDM1A/MEN1/TLR4	6
BP	GO:0030888	regulation of B cell proliferation	3/54	64/18888	0.046875	16.3958	6.60609	0.000813553	0.0221753	0.0152997	BCL2/TLR4/MIF	3
BP	GO:0040014	regulation of multicellular organism growth	3/54	64/18888	0.046875	16.3958	6.60609	0.000813553	0.0221753	0.0152997	BCL2/FXN/PPIB	3
BP	GO:0002903	negative regulation of B cell apoptotic process	2/54	15/18888	0.133333	46.637	9.46781	0.000822525	0.0221753	0.0152997	BCL2/MIF	2
BP	GO:0043518	negative regulation of DNA damage response, signal transduction by p53 class mediator	2/54	15/18888	0.133333	46.637	9.46781	0.000822525	0.0221753	0.0152997	KDM1A/MIF	2
BP	GO:0045472	response to ether	2/54	15/18888	0.133333	46.637	9.46781	0.000822525	0.0221753	0.0152997	HNRNPD/CDK4	2
BP	GO:0071732	cellular response to nitric oxide	2/54	15/18888	0.133333	46.637	9.46781	0.000822525	0.0221753	0.0152997	HNRNPD/FOXO1	2
BP	GO:1904874	positive regulation of telomerase RNA localization to Cajal body	2/54	15/18888	0.133333	46.637	9.46781	0.000822525	0.0221753	0.0152997	DKC1/RUVBL2	2
BP	GO:0035264	multicellular organism growth	4/54	147/18888	0.0272109	9.51776	5.5513	0.000823339	0.0221753	0.0152997	BCL2/FXN/CDKN1C/PPIB	4
BP	GO:0001654	eye development	6/54	393/18888	0.0152672	5.34012	4.65562	0.00086811	0.0230734	0.0159194	BCL11B/BCL2/SMAD3/CDKN1C/NF2/MAF	6
BP	GO:0001890	placenta development	4/54	150/18888	0.0266667	9.32741	5.48278	0.000887751	0.023089	0.0159301	CDKN1C/TRIM28/JUNB/EPAS1	4
BP	GO:0044843	cell cycle G1/S phase transition	5/54	262/18888	0.019084	6.67515	4.95308	0.000897764	0.023089	0.0159301	BCL2/FBXO31/PHB2/CDK4/LATS2	5
BP	GO:2001233	regulation of apoptotic signaling pathway	6/54	396/18888	0.0151515	5.29966	4.63017	0.000902984	0.023089	0.0159301	BCL2/FXN/SLC25A5/KDM1A/TLR4/MIF	6
BP	GO:0150063	visual system development	6/54	397/18888	0.0151134	5.28631	4.62175	0.000914847	0.0230999	0.0159376	BCL11B/BCL2/SMAD3/CDKN1C/NF2/MAF	6
BP	GO:0009411	response to UV	4/54	154/18888	0.025974	9.08514	5.39436	0.000979062	0.0243526	0.0168019	BCL2/KDM1A/MEN1/RUVBL2	4
BP	GO:0048880	sensory system development	6/54	403/18888	0.0148883	5.20761	4.57178	0.000988572	0.0243526	0.0168019	BCL11B/BCL2/SMAD3/CDKN1C/NF2/MAF	6
BP	GO:0048762	mesenchymal cell differentiation	5/54	269/18888	0.0185874	6.50145	4.86611	0.00100997	0.02458	0.0169588	BCL2/NOLC1/SMAD3/HNRNPAB/TRIM28	5
BP	GO:0071695	anatomical structure maturation	5/54	271/18888	0.0184502	6.45346	4.84183	0.00104387	0.0247588	0.0170822	BCL2/CDKN1C/AKR1B1/KDM1A/EPAS1	5
BP	GO:0002076	osteoblast development	2/54	17/18888	0.117647	41.1503	8.86795	0.00106147	0.0247588	0.0170822	SMAD3/MEN1	2
BP	GO:1902170	cellular response to reactive nitrogen species	2/54	17/18888	0.117647	41.1503	8.86795	0.00106147	0.0247588	0.0170822	HNRNPD/FOXO1	2
BP	GO:0000723	telomere maintenance	4/54	158/18888	0.0253165	8.85513	5.30909	0.0010768	0.0247588	0.0170822	DKC1/HNRNPD/APEX1/RUVBL2	4
BP	GO:1901988	negative regulation of cell cycle phase transition	5/54	273/18888	0.018315	6.40619	4.81779	0.0010786	0.0247588	0.0170822	BCL2/PRPF19/FBXO31/MAD1L1/RNASEH2B	5
BP	GO:0032206	positive regulation of telomere maintenance	3/54	71/18888	0.0422535	14.7793	6.22859	0.00110041	0.0249755	0.0172317	DKC1/HNRNPD/RUVBL2	3
BP	GO:0010569	regulation of double-strand break repair via homologous recombination	3/54	72/18888	0.0416667	14.5741	6.17902	0.00114594	0.025345	0.0174866	TRRAP/KDM1A/RUVBL2	3
BP	GO:0042113	B cell activation	5/54	278/18888	0.0179856	6.29097	4.75873	0.0011692	0.025345	0.0174866	BCL2/PHB2/SLC25A5/TLR4/MIF	5
BP	GO:0007096	regulation of exit from mitosis	2/54	18/18888	0.111111	38.8642	8.6057	0.00119197	0.025345	0.0174866	CDKN1C/PHB2	2
BP	GO:0010612	regulation of cardiac muscle adaptation	2/54	18/18888	0.111111	38.8642	8.6057	0.00119197	0.025345	0.0174866	SMAD3/FOXO1	2
BP	GO:1903242	regulation of cardiac muscle hypertrophy in response to stress	2/54	18/18888	0.111111	38.8642	8.6057	0.00119197	0.025345	0.0174866	SMAD3/FOXO1	2
BP	GO:1904872	regulation of telomerase RNA localization to Cajal body	2/54	18/18888	0.111111	38.8642	8.6057	0.00119197	0.025345	0.0174866	DKC1/RUVBL2	2
BP	GO:0090670	RNA localization to Cajal body	2/54	19/18888	0.105263	36.8187	8.3641	0.00132976	0.0271325	0.0187198	DKC1/RUVBL2	2
BP	GO:0090671	telomerase RNA localization to Cajal body	2/54	19/18888	0.105263	36.8187	8.3641	0.00132976	0.0271325	0.0187198	DKC1/RUVBL2	2
BP	GO:0090672	telomerase RNA localization	2/54	19/18888	0.105263	36.8187	8.3641	0.00132976	0.0271325	0.0187198	DKC1/RUVBL2	2
BP	GO:0090685	RNA localization to nucleus	2/54	19/18888	0.105263	36.8187	8.3641	0.00132976	0.0271325	0.0187198	DKC1/RUVBL2	2
BP	GO:1990845	adaptive thermogenesis	4/54	169/18888	0.0236686	8.27876	5.0894	0.00138067	0.0273313	0.018857	SLC25A5/KDM1A/TLR4/EPAS1	4
BP	GO:0030098	lymphocyte differentiation	6/54	432/18888	0.0138889	4.85802	4.34355	0.00141175	0.0273313	0.018857	BCL11B/BCL2/ITPKB/SLC25A5/MEN1/JUNB	6
BP	GO:0000079	regulation of cyclin-dependent protein serine/threonine kinase activity	3/54	78/18888	0.0384615	13.453	5.90111	0.00144419	0.0273313	0.018857	CDKN1C/MEN1/LATS2	3
BP	GO:0050853	B cell receptor signaling pathway	3/54	78/18888	0.0384615	13.453	5.90111	0.00144419	0.0273313	0.018857	BCL2/PRKCH/BLK	3
BP	GO:0002755	MyD88-dependent toll-like receptor signaling pathway	2/54	20/18888	0.1	34.9778	8.14056	0.00147481	0.0273313	0.018857	IRAK4/TLR4	2
BP	GO:0002902	regulation of B cell apoptotic process	2/54	20/18888	0.1	34.9778	8.14056	0.00147481	0.0273313	0.018857	BCL2/MIF	2
BP	GO:0071514	genomic imprinting	2/54	20/18888	0.1	34.9778	8.14056	0.00147481	0.0273313	0.018857	CDKN1C/TRIM28	2
BP	GO:0072567	chemokine (C-X-C motif) ligand 2 production	2/54	20/18888	0.1	34.9778	8.14056	0.00147481	0.0273313	0.018857	TLR4/MIF	2
BP	GO:0090308	regulation of DNA methylation-dependent heterochromatin formation	2/54	20/18888	0.1	34.9778	8.14056	0.00147481	0.0273313	0.018857	KDM1A/TRIM28	2
BP	GO:2000341	regulation of chemokine (C-X-C motif) ligand 2 production	2/54	20/18888	0.1	34.9778	8.14056	0.00147481	0.0273313	0.018857	TLR4/MIF	2
BP	GO:0070227	lymphocyte apoptotic process	3/54	79/18888	0.0379747	13.2827	5.85776	0.00149818	0.0275121	0.0189818	BCL11B/BCL2/MIF	3
BP	GO:0051223	regulation of protein transport	6/54	440/18888	0.0136364	4.7697	4.28416	0.00154984	0.0282042	0.0194593	TXN/SMAD3/TRIM28/TLR4/FOXO1/BLK	6
BP	GO:1904029	regulation of cyclin-dependent protein kinase activity	3/54	81/18888	0.037037	12.9547	5.77337	0.00160993	0.0287403	0.0198291	CDKN1C/MEN1/LATS2	3
BP	GO:0002262	myeloid cell homeostasis	4/54	177/18888	0.0225989	7.90458	4.94177	0.0016362	0.0287403	0.0198291	ITPKB/SLC25A5/PRMT1/EPAS1	4
BP	GO:0017015	regulation of transforming growth factor beta receptor signaling pathway	4/54	177/18888	0.0225989	7.90458	4.94177	0.0016362	0.0287403	0.0198291	SMAD3/CDKN1C/MEN1/LATS2	4
BP	GO:0071453	cellular response to oxygen levels	4/54	177/18888	0.0225989	7.90458	4.94177	0.0016362	0.0287403	0.0198291	BCL2/PHB2/FOXO1/EPAS1	4
BP	GO:0050871	positive regulation of B cell activation	3/54	83/18888	0.0361446	12.6426	5.69191	0.00172677	0.0297861	0.0205507	BCL2/TLR4/MIF	3
BP	GO:0072332	intrinsic apoptotic signaling pathway by p53 class mediator	3/54	83/18888	0.0361446	12.6426	5.69191	0.00172677	0.0297861	0.0205507	BCL2/KDM1A/MIF	3
BP	GO:1903844	regulation of cellular response to transforming growth factor beta stimulus	4/54	180/18888	0.0222222	7.77284	4.88878	0.00173998	0.0297861	0.0205507	SMAD3/CDKN1C/MEN1/LATS2	4
BP	GO:0001659	temperature homeostasis	4/54	183/18888	0.0218579	7.64542	4.837	0.00184825	0.0313736	0.021646	KDM1A/TLR4/FOXO1/EPAS1	4
BP	GO:0030217	T cell differentiation	5/54	310/18888	0.016129	5.64158	4.41219	0.00188891	0.0317966	0.0219379	BCL11B/BCL2/ITPKB/MEN1/JUNB	5
BP	GO:0033077	T cell differentiation in thymus	3/54	87/18888	0.0344828	12.0613	5.5371	0.00197605	0.0329887	0.0227603	BCL11B/BCL2/ITPKB	3
BP	GO:0001837	epithelial to mesenchymal transition	4/54	187/18888	0.0213904	7.48188	4.76976	0.00199977	0.033111	0.0228447	NOLC1/SMAD3/HNRNPAB/TRIM28	4
BP	GO:1902369	negative regulation of RNA catabolic process	3/54	88/18888	0.0340909	11.9242	5.49998	0.00204169	0.0333777	0.0230287	DKC1/HNRNPD/HNRNPAB	3
BP	GO:0010948	negative regulation of cell cycle process	5/54	316/18888	0.0158228	5.53446	4.35258	0.00205355	0.0333777	0.0230287	BCL2/PRPF19/FBXO31/MAD1L1/RNASEH2B	5
BP	GO:0032200	telomere organization	4/54	189/18888	0.021164	7.4027	4.73688	0.00207867	0.0333777	0.0230287	DKC1/HNRNPD/APEX1/RUVBL2	4
BP	GO:0090092	regulation of transmembrane receptor protein serine/threonine kinase signaling pathway	5/54	317/18888	0.0157729	5.517	4.34279	0.00208198	0.0333777	0.0230287	SMAD3/CDKN1C/MEN1/PRMT1/LATS2	5
BP	GO:0031145	anaphase-promoting complex-dependent catabolic process	2/54	24/18888	0.0833333	29.1481	7.38832	0.00212672	0.0335623	0.0231561	ANAPC1/FBXO31	2
BP	GO:0070233	negative regulation of T cell apoptotic process	2/54	24/18888	0.0833333	29.1481	7.38832	0.00212672	0.0335623	0.0231561	BCL11B/BCL2	2
BP	GO:0000075	cell cycle checkpoint signaling	4/54	191/18888	0.0209424	7.32519	4.70448	0.0021597	0.0335689	0.0231606	PRPF19/FBXO31/MAD1L1/RNASEH2B	4
BP	GO:0045859	regulation of protein kinase activity	6/54	470/18888	0.012766	4.46525	4.07351	0.00216152	0.0335689	0.0231606	TXN/CDKN1C/PHB2/MEN1/TLR4/LATS2	6
BP	GO:0048145	regulation of fibroblast proliferation	3/54	90/18888	0.0333333	11.6593	5.4275	0.00217699	0.0335689	0.0231606	RNASEH2B/MIF/CDK4	3
BP	GO:0002070	epithelial cell maturation	2/54	25/18888	0.08	27.9822	7.22852	0.00230743	0.0346805	0.0239276	AKR1B1/EPAS1	2
BP	GO:0031445	regulation of heterochromatin formation	2/54	25/18888	0.08	27.9822	7.22852	0.00230743	0.0346805	0.0239276	KDM1A/TRIM28	2
BP	GO:0120261	regulation of heterochromatin organization	2/54	25/18888	0.08	27.9822	7.22852	0.00230743	0.0346805	0.0239276	KDM1A/TRIM28	2
BP	GO:0019319	hexose biosynthetic process	3/54	92/18888	0.0326087	11.4058	5.35727	0.00231776	0.0346805	0.0239276	AKR1B1/MDH1/FOXO1	3
BP	GO:1904951	positive regulation of establishment of protein localization	5/54	326/18888	0.0153374	5.36469	4.25654	0.00235098	0.034919	0.0240921	DKC1/SMAD3/TRIM28/TLR4/BLK	5
BP	GO:0033138	positive regulation of peptidyl-serine phosphorylation	3/54	93/18888	0.0322581	11.2832	5.32297	0.00239021	0.0352425	0.0243153	TXN/BCL2/MIF	3
BP	GO:0002520	immune system development	4/54	197/18888	0.0203046	7.10209	4.61001	0.00241586	0.0353626	0.0243982	BCL11B/BCL2/SMAD3/MAD1L1	4
BP	GO:1900182	positive regulation of protein localization to nucleus	3/54	94/18888	0.0319149	11.1631	5.28918	0.00246405	0.0358085	0.0247058	DKC1/SMAD3/TRIM28	3
BP	GO:0001783	B cell apoptotic process	2/54	26/18888	0.0769231	26.906	7.07783	0.00249515	0.0358553	0.0247381	BCL2/MIF	2
BP	GO:1903131	mononuclear cell differentiation	6/54	484/18888	0.0123967	4.33609	3.98117	0.00250277	0.0358553	0.0247381	BCL11B/BCL2/ITPKB/SLC25A5/MEN1/JUNB	6
BP	GO:0071901	negative regulation of protein serine/threonine kinase activity	3/54	95/18888	0.0315789	11.0456	5.2559	0.00253929	0.0359345	0.0247927	CDKN1C/MEN1/LATS2	3
BP	GO:0002429	immune response-activating cell surface receptor signaling pathway	5/54	332/18888	0.0150602	5.26774	4.2008	0.00254388	0.0359345	0.0247927	BCL2/PRKCH/IRAK4/TLR4/BLK	5
BP	GO:0071214	cellular response to abiotic stimulus	5/54	334/18888	0.0149701	5.23619	4.18251	0.00261066	0.0361931	0.0249712	MAP3K14/AKR1B1/KDM1A/TLR4/RUVBL2	5
BP	GO:0104004	cellular response to environmental stimulus	5/54	334/18888	0.0149701	5.23619	4.18251	0.00261066	0.0361931	0.0249712	MAP3K14/AKR1B1/KDM1A/TLR4/RUVBL2	5
BP	GO:0046364	monosaccharide biosynthetic process	3/54	96/18888	0.03125	10.9306	5.22312	0.00261594	0.0361931	0.0249712	AKR1B1/MDH1/FOXO1	3
BP	GO:0060485	mesenchyme development	5/54	336/18888	0.014881	5.20503	4.16438	0.00267872	0.0365228	0.0251986	BCL2/NOLC1/SMAD3/HNRNPAB/TRIM28	5
BP	GO:0060669	embryonic placenta morphogenesis	2/54	27/18888	0.0740741	25.9095	6.93539	0.00268984	0.0365228	0.0251986	CDKN1C/TRIM28	2
BP	GO:0045638	negative regulation of myeloid cell differentiation	3/54	97/18888	0.0309278	10.8179	5.19081	0.00269401	0.0365228	0.0251986	ITPKB/TLR4/PRMT1	3
BP	GO:0048534	hematopoietic or lymphoid organ development	3/54	98/18888	0.0306122	10.7075	5.15897	0.0027735	0.0372323	0.0256882	BCL11B/BCL2/MAD1L1	3
BP	GO:0006310	DNA recombination	5/54	339/18888	0.0147493	5.15896	4.13744	0.00278321	0.0372323	0.0256882	BCL11B/TRRAP/APEX1/KDM1A/RUVBL2	5
BP	GO:0021700	developmental maturation	5/54	341/18888	0.0146628	5.12871	4.11966	0.00285449	0.0376822	0.0259985	BCL2/CDKN1C/AKR1B1/KDM1A/EPAS1	5
BP	GO:0010039	response to iron ion	2/54	28/18888	0.0714286	24.9841	6.80047	0.00289145	0.0376822	0.0259985	BCL2/FXN	2
BP	GO:0030325	adrenal gland development	2/54	28/18888	0.0714286	24.9841	6.80047	0.00289145	0.0376822	0.0259985	SMAD3/CDKN1C	2
BP	GO:0070199	establishment of protein localization to chromosome	2/54	28/18888	0.0714286	24.9841	6.80047	0.00289145	0.0376822	0.0259985	DKC1/RUVBL2	2
BP	GO:0006304	DNA modification	3/54	100/18888	0.03	10.4933	5.09666	0.00293681	0.0378392	0.0261069	APEX1/HNRNPAB/TRIM28	3
BP	GO:0002757	immune response-activating signaling pathway	6/54	500/18888	0.012	4.19733	3.87983	0.00294097	0.0378392	0.0261069	BCL2/PRKCH/PHB2/IRAK4/TLR4/BLK	6
BP	GO:0042542	response to hydrogen peroxide	3/54	101/18888	0.029703	10.3894	5.06616	0.00302064	0.0383611	0.026467	TXN/BCL2/FXN	3
BP	GO:0042063	gliogenesis	5/54	346/18888	0.0144509	5.05459	4.07581	0.0030385	0.0383611	0.026467	BIN1/PRKCH/NF2/RRAS2/TLR4	5
BP	GO:0043010	camera-type eye development	5/54	346/18888	0.0144509	5.05459	4.07581	0.0030385	0.0383611	0.026467	BCL11B/SMAD3/CDKN1C/NF2/MAF	5
BP	GO:0008630	intrinsic apoptotic signaling pathway in response to DNA damage	3/54	102/18888	0.0294118	10.2876	5.03608	0.00310594	0.0387283	0.0267203	BCL2/KDM1A/MIF	3
BP	GO:2000177	regulation of neural precursor cell proliferation	3/54	102/18888	0.0294118	10.2876	5.03608	0.00310594	0.0387283	0.0267203	NF2/KDM1A/FOXO1	3
BP	GO:0070661	leukocyte proliferation	5/54	352/18888	0.0142045	4.96843	4.02429	0.00327049	0.0401015	0.0276678	BCL2/MAD1L1/TLR4/MIF/JUNB	5
BP	GO:0042100	B cell proliferation	3/54	104/18888	0.0288462	10.0897	4.97716	0.00328093	0.0401015	0.0276678	BCL2/TLR4/MIF	3
BP	GO:0006282	regulation of DNA repair	4/54	215/18888	0.0186047	6.50749	4.34884	0.00330882	0.0401015	0.0276678	TRRAP/KDM1A/TRIM28/RUVBL2	4
BP	GO:0009895	negative regulation of catabolic process	5/54	353/18888	0.0141643	4.95436	4.01582	0.00331037	0.0401015	0.0276678	BCL2/DKC1/SMAD3/HNRNPD/HNRNPAB	5
BP	GO:0043247	telomere maintenance in response to DNA damage	2/54	30/18888	0.0666667	23.3185	6.55066	0.00331533	0.0401015	0.0276678	APEX1/RUVBL2	2
BP	GO:0070482	response to oxygen levels	5/54	354/18888	0.0141243	4.94036	4.00738	0.00335059	0.0402109	0.0277432	BCL2/SMAD3/PHB2/FOXO1/EPAS1	5
BP	GO:1903828	negative regulation of protein localization	4/54	216/18888	0.0185185	6.47737	4.33521	0.00336418	0.0402109	0.0277432	TXN/ABI3/FOXO1/LATS2	4
BP	GO:0032204	regulation of telomere maintenance	3/54	106/18888	0.0283019	9.89937	4.91981	0.00346188	0.041071	0.0283366	DKC1/HNRNPD/RUVBL2	3
BP	GO:0050821	protein stabilization	4/54	218/18888	0.0183486	6.41794	4.30822	0.0034768	0.041071	0.0283366	SMAD3/PHB2/PPIB/RUVBL2	4
BP	GO:0010458	exit from mitosis	2/54	31/18888	0.0645161	22.5663	6.43469	0.0035375	0.0410779	0.0283414	CDKN1C/PHB2	2
BP	GO:0040018	positive regulation of multicellular organism growth	2/54	31/18888	0.0645161	22.5663	6.43469	0.0035375	0.0410779	0.0283414	BCL2/PPIB	2
BP	GO:0008637	apoptotic mitochondrial changes	3/54	107/18888	0.0280374	9.80685	4.89171	0.0035546	0.0410779	0.0283414	BCL2/FXN/SLC25A5	3
BP	GO:0040029	epigenetic regulation of gene expression	4/54	220/18888	0.0181818	6.3596	4.28156	0.00359197	0.0410779	0.0283414	CDKN1C/KDM1A/MEN1/TRIM28	4
BP	GO:0002768	immune response-regulating cell surface receptor signaling pathway	5/54	360/18888	0.0138889	4.85802	3.95739	0.0035994	0.0410779	0.0283414	BCL2/PRKCH/IRAK4/TLR4/BLK	5
BP	GO:0010038	response to metal ion	5/54	360/18888	0.0138889	4.85802	3.95739	0.0035994	0.0410779	0.0283414	BCL2/FXN/ITPKB/HNRNPD/JUNB	5
BP	GO:0001776	leukocyte homeostasis	3/54	108/18888	0.0277778	9.71605	4.86397	0.00364883	0.0411767	0.0284096	BCL2/ITPKB/MIF	3
BP	GO:1901796	regulation of signal transduction by p53 class mediator	3/54	108/18888	0.0277778	9.71605	4.86397	0.00364883	0.0411767	0.0284096	BCL2/KDM1A/MIF	3
BP	GO:0003299	muscle hypertrophy in response to stress	2/54	32/18888	0.0625	21.8611	6.32404	0.00376644	0.0418034	0.0288419	SMAD3/FOXO1	2
BP	GO:0014887	cardiac muscle adaptation	2/54	32/18888	0.0625	21.8611	6.32404	0.00376644	0.0418034	0.0288419	SMAD3/FOXO1	2
BP	GO:0014898	cardiac muscle hypertrophy in response to stress	2/54	32/18888	0.0625	21.8611	6.32404	0.00376644	0.0418034	0.0288419	SMAD3/FOXO1	2
BP	GO:0031330	negative regulation of cellular catabolic process	4/54	224/18888	0.0178571	6.24603	4.22921	0.00383006	0.0421768	0.0290996	BCL2/DKC1/HNRNPD/HNRNPAB	4
BP	GO:0048144	fibroblast proliferation	3/54	110/18888	0.0272727	9.53939	4.80957	0.00384185	0.0421768	0.0290996	RNASEH2B/MIF/CDK4	3
BP	GO:0071222	cellular response to lipopolysaccharide	4/54	225/18888	0.0177778	6.21827	4.21633	0.00389121	0.0424878	0.0293142	IRAK4/TLR4/MIF/CDK4	4
BP	GO:0016556	mRNA modification	2/54	33/18888	0.0606061	21.1987	6.21832	0.00400212	0.0429621	0.0296414	DKC1/HNRNPAB	2
BP	GO:0030511	positive regulation of transforming growth factor beta receptor signaling pathway	2/54	33/18888	0.0606061	21.1987	6.21832	0.00400212	0.0429621	0.0296414	CDKN1C/MEN1	2
BP	GO:1903846	positive regulation of cellular response to transforming growth factor beta stimulus	2/54	33/18888	0.0606061	21.1987	6.21832	0.00400212	0.0429621	0.0296414	CDKN1C/MEN1	2
BP	GO:0014013	regulation of gliogenesis	3/54	112/18888	0.0267857	9.36905	4.75653	0.00404099	0.0429621	0.0296414	BIN1/PRKCH/NF2	3
BP	GO:0046822	regulation of nucleocytoplasmic transport	3/54	112/18888	0.0267857	9.36905	4.75653	0.00404099	0.0429621	0.0296414	TXN/SMAD3/TRIM28	3
BP	GO:0071241	cellular response to inorganic substance	4/54	229/18888	0.0174672	6.10966	4.16555	0.00414247	0.0438104	0.0302267	ITPKB/HNRNPD/JUNB/FOXO1	4
BP	GO:0090287	regulation of cellular response to growth factor stimulus	5/54	373/18888	0.0134048	4.68871	3.85278	0.00418378	0.0439876	0.0303489	SMAD3/CDKN1C/MEN1/PRMT1/LATS2	5
BP	GO:0051091	positive regulation of DNA-binding transcription factor activity	4/54	230/18888	0.0173913	6.08309	4.15304	0.00420696	0.0439876	0.0303489	PRKCH/SMAD3/PHB2/TLR4	4
BP	GO:0001782	B cell homeostasis	2/54	34/18888	0.0588235	20.5752	6.11716	0.0042445	0.0439876	0.0303489	BCL2/MIF	2
BP	GO:2001243	negative regulation of intrinsic apoptotic signaling pathway	3/54	114/18888	0.0263158	9.20468	4.70482	0.00424633	0.0439876	0.0303489	BCL2/KDM1A/MIF	3
BP	GO:0051347	positive regulation of transferase activity	5/54	376/18888	0.0132979	4.6513	3.82932	0.00432774	0.0446023	0.030773	TXN/DKC1/HNRNPD/PHB2/TLR4	5
BP	GO:2000278	regulation of DNA biosynthetic process	3/54	115/18888	0.026087	9.12464	4.67943	0.00435133	0.0446177	0.0307837	DKC1/HNRNPD/MEN1	3
BP	GO:0000082	G1/S transition of mitotic cell cycle	4/54	234/18888	0.017094	5.97911	4.10375	0.00447172	0.0451588	0.031157	BCL2/FBXO31/CDK4/LATS2	4
BP	GO:0006346	DNA methylation-dependent heterochromatin formation	2/54	35/18888	0.0571429	19.9873	6.02024	0.00449353	0.0451588	0.031157	KDM1A/TRIM28	2
BP	GO:0010614	negative regulation of cardiac muscle hypertrophy	2/54	35/18888	0.0571429	19.9873	6.02024	0.00449353	0.0451588	0.031157	SMAD3/FOXO1	2
BP	GO:0061081	positive regulation of myeloid leukocyte cytokine production involved in immune response	2/54	35/18888	0.0571429	19.9873	6.02024	0.00449353	0.0451588	0.031157	TLR4/MIF	2
BP	GO:0007006	mitochondrial membrane organization	3/54	117/18888	0.025641	8.96866	4.62958	0.00456606	0.0456606	0.0315032	BCL2/IMMT/SLC25A5	3
BP	GO:0050670	regulation of lymphocyte proliferation	4/54	237/18888	0.0168776	5.90342	4.06752	0.00467754	0.0463446	0.0319751	BCL2/MAD1L1/TLR4/MIF	4
BP	GO:0071219	cellular response to molecule of bacterial origin	4/54	238/18888	0.0168067	5.87862	4.05558	0.00474754	0.0463446	0.0319751	IRAK4/TLR4/MIF/CDK4	4
BP	GO:0072593	reactive oxygen species metabolic process	4/54	238/18888	0.0168067	5.87862	4.05558	0.00474754	0.0463446	0.0319751	TXN/BCL2/TLR4/FOXO1	4
BP	GO:0046329	negative regulation of JNK cascade	2/54	36/18888	0.0555556	19.4321	5.92727	0.00474917	0.0463446	0.0319751	MEN1/PRMT1	2
BP	GO:1905168	positive regulation of double-strand break repair via homologous recombination	2/54	36/18888	0.0555556	19.4321	5.92727	0.00474917	0.0463446	0.0319751	TRRAP/RUVBL2	2
BP	GO:0007265	Ras protein signal transduction	3/54	120/18888	0.025	8.74444	4.557	0.00490002	0.0475868	0.0328321	ITPKB/RASSF1/RRAS2	3
BP	GO:0141091	transforming growth factor beta receptor superfamily signaling pathway	5/54	388/18888	0.0128866	4.50745	3.7379	0.00493926	0.0477276	0.0329293	SMAD3/CDKN1C/MEN1/PRMT1/LATS2	5
BP	GO:0032944	regulation of mononuclear cell proliferation	4/54	241/18888	0.0165975	5.80544	4.02017	0.00496178	0.0477276	0.0329293	BCL2/MAD1L1/TLR4/MIF	4
BP	GO:0014741	negative regulation of muscle hypertrophy	2/54	37/18888	0.0540541	18.9069	5.83796	0.0050114	0.0477501	0.0329448	SMAD3/FOXO1	2
BP	GO:1902275	regulation of chromatin organization	2/54	37/18888	0.0540541	18.9069	5.83796	0.0050114	0.0477501	0.0329448	KDM1A/TRIM28	2
BP	GO:0007179	transforming growth factor beta receptor signaling pathway	4/54	245/18888	0.0163265	5.71066	3.97387	0.00525742	0.049609	0.0342274	SMAD3/CDKN1C/MEN1/LATS2	4
BP	GO:0043516	regulation of DNA damage response, signal transduction by p53 class mediator	2/54	38/18888	0.0526316	18.4094	5.75209	0.00528017	0.049609	0.0342274	KDM1A/MIF	2
BP	GO:0071392	cellular response to estradiol stimulus	2/54	38/18888	0.0526316	18.4094	5.75209	0.00528017	0.049609	0.0342274	HNRNPD/RUVBL2	2
CC	GO:0090575	RNA polymerase II transcription regulator complex	6/54	255/19894	0.0235294	8.66841	6.42972	6.45164e-05	0.0123871	0.00896438	SMAD3/TRRAP/HNRNPAB/TRIM28/MAF/JUNB	6
CC	GO:0032154	cleavage furrow	3/54	54/19894	0.0555556	20.4671	7.47314	0.000425164	0.0354158	0.0256298	LIMA1/NF2/MEN1	3
CC	GO:0000812	Swr1 complex	2/54	13/19894	0.153846	56.6781	10.4764	0.000553371	0.0354158	0.0256298	TRRAP/RUVBL2	2
CC	GO:0032153	cell division site	3/54	73/19894	0.0410959	15.14	6.3143	0.00102802	0.0493448	0.0357101	LIMA1/NF2/MEN1	3
MF	GO:1990841	promoter-specific chromatin binding	4/53	66/18522	0.0606061	21.1801	8.79782	3.77566e-05	0.00851791	0.00606884	SMAD3/KDM1A/TRIM28/FOXO1	4
MF	GO:0106310	protein serine kinase activity	7/53	363/18522	0.0192837	6.73912	5.91564	7.43922e-05	0.00851791	0.00606884	MAP4K1/PRKCH/MAP3K14/IRAK4/CDK4/NEK1/LATS2	7
MF	GO:0004674	protein serine/threonine kinase activity	7/53	427/18522	0.0163934	5.72904	5.2961	0.00020336	0.0155232	0.01106	MAP4K1/PRKCH/MAP3K14/IRAK4/CDK4/NEK1/LATS2	7
MF	GO:0031490	chromatin DNA binding	4/53	146/18522	0.0273973	9.57457	5.57201	0.000803817	0.0460185	0.0327873	SMAD3/APEX1/FOXO1/RUVBL2	4
