# Supplementary material for: Combining bioinformatics and machine learning to analyze and validate sepsis-related cell senescence genes and potential drugs
Source: Ren Fail. 2026 May 31;48(1):2667584. doi: 10.1080/0886022X.2026.2667584 (PMC13224705; doi:10.1080/0886022X.2026.2667584)
Supplement: Supplemental Material [file IRNF_A_2667584_SM6352.xlsx]

## Sheet: Sheet1
Table S6 Protein-protein interaction analysis results of differentially expressed senescence-related genes in sepsis.
#node1	node2	node1_string_id	node2_string_id	neighborhood_on_chromosome	gene_fusion	phylogenetic_cooccurrence	homology	coexpression	experimentally_determined_interaction	database_annotated	automated_textmining	combined_score
AKR1B1	TXN	9606.ENSP00000285930	9606.ENSP00000363641	0	0	0	0	0.08	0	0	0.39	0.415
ANAPC1	CDK4	9606.ENSP00000339109	9606.ENSP00000257904	0	0	0	0	0.066	0.429	0	0.168	0.517
ANAPC1	PSMA5	9606.ENSP00000339109	9606.ENSP00000271308	0	0	0	0	0.059	0	0.4	0.177	0.494
ANAPC1	MAD1L1	9606.ENSP00000339109	9606.ENSP00000385334	0	0	0	0	0.072	0	0.65	0.083	0.676
APEX1	CDK4	9606.ENSP00000216714	9606.ENSP00000257904	0	0	0	0	0.274	0	0	0.224	0.412
APEX1	KDM1A	9606.ENSP00000216714	9606.ENSP00000383042	0	0	0	0	0.205	0.115	0	0.269	0.44
APEX1	PRPF19	9606.ENSP00000216714	9606.ENSP00000227524	0	0	0	0	0.181	0.295	0	0.124	0.45
APEX1	SLC25A5	9606.ENSP00000216714	9606.ENSP00000360671	0	0	0	0	0.206	0	0	0.403	0.506
APEX1	BCL2	9606.ENSP00000216714	9606.ENSP00000381185	0	0	0	0	0.042	0	0	0.65	0.65
APEX1	TXN	9606.ENSP00000216714	9606.ENSP00000363641	0	0	0	0	0.062	0.94	0	0.732	0.983
BCL11B	TRIM28	9606.ENSP00000349723	9606.ENSP00000253024	0	0	0	0	0.055	0.309	0	0.174	0.414
BCL11B	CDKN1C	9606.ENSP00000349723	9606.ENSP00000413720	0	0	0	0	0	0.045	0	0.525	0.527
BCL2	CDK4	9606.ENSP00000381185	9606.ENSP00000257904	0	0	0	0	0.047	0.209	0	0.775	0.815
BCL2	BLK	9606.ENSP00000381185	9606.ENSP00000259089	0	0	0	0	0.159	0.292	0	0.219	0.495
BCL2	EPAS1	9606.ENSP00000381185	9606.ENSP00000263734	0	0	0	0	0	0	0	0.463	0.463
BCL2	HNRNPD	9606.ENSP00000381185	9606.ENSP00000313199	0	0	0	0	0.044	0.23	0	0.31	0.447
BCL2	SMAD3	9606.ENSP00000381185	9606.ENSP00000332973	0	0	0	0	0.064	0	0	0.567	0.578
BCL2	SLC25A5	9606.ENSP00000381185	9606.ENSP00000360671	0	0	0	0	0	0.07	0.72	0.229	0.781
BCL2	TLR4	9606.ENSP00000381185	9606.ENSP00000363089	0	0	0	0	0.055	0	0	0.72	0.724
BCL2	TXN	9606.ENSP00000381185	9606.ENSP00000363641	0	0	0	0	0	0	0	0.618	0.618
BCL2	FOXO1	9606.ENSP00000381185	9606.ENSP00000368880	0	0	0	0	0.058	0	0	0.694	0.7
BCL2	CDKN1C	9606.ENSP00000381185	9606.ENSP00000413720	0	0	0	0	0.087	0	0	0.374	0.404
BCL2	PHB2	9606.ENSP00000381185	9606.ENSP00000441875	0	0	0	0	0	0	0	0.535	0.535
CDK4	TRIM28	9606.ENSP00000257904	9606.ENSP00000253024	0	0	0	0	0.226	0.292	0	0.164	0.502
CDK4	MAP4K1	9606.ENSP00000257904	9606.ENSP00000465039	0	0	0.102	0.643	0.044	0	0	0.397	0.437
CDK4	MEN1	9606.ENSP00000257904	9606.ENSP00000337088	0	0	0	0	0.062	0.053	0	0.419	0.438
CDK4	PRMT1	9606.ENSP00000257904	9606.ENSP00000406162	0	0	0	0	0.268	0.071	0	0.252	0.447
CDK4	NF2	9606.ENSP00000257904	9606.ENSP00000344666	0	0	0	0	0.049	0.171	0	0.419	0.502
CDK4	RASSF1	9606.ENSP00000257904	9606.ENSP00000349547	0	0	0	0	0	0.21	0	0.4	0.506
CDK4	FOXO1	9606.ENSP00000257904	9606.ENSP00000368880	0	0	0	0	0	0.117	0	0.476	0.518
CDK4	SMAD3	9606.ENSP00000257904	9606.ENSP00000332973	0	0	0	0	0.045	0.597	0	0.743	0.892
CDK4	CDKN1C	9606.ENSP00000257904	9606.ENSP00000413720	0	0	0	0	0.087	0.767	0.9	0.78	0.994
DKC1	UTP6	9606.ENSP00000358563	9606.ENSP00000261708	0	0	0	0	0.341	0	0	0.319	0.532
DKC1	RUVBL2	9606.ENSP00000358563	9606.ENSP00000473172	0	0	0	0	0.379	0.799	0.4	0.948	0.995
DKC1	NOLC1	9606.ENSP00000358563	9606.ENSP00000385410	0	0	0	0	0.892	0.615	0.36	0.909	0.997
EPAS1	PSMA5	9606.ENSP00000263734	9606.ENSP00000271308	0	0	0	0	0.053	0	0.4	0	0.407
EPAS1	FOXO1	9606.ENSP00000263734	9606.ENSP00000368880	0	0	0	0	0.067	0.068	0	0.438	0.469
EPAS1	SMAD3	9606.ENSP00000263734	9606.ENSP00000332973	0	0	0	0	0.062	0.598	0	0.516	0.801
FOXO1	JUNB	9606.ENSP00000368880	9606.ENSP00000303315	0	0	0	0	0.075	0.068	0.4	0.288	0.583
FOXO1	MAF	9606.ENSP00000368880	9606.ENSP00000327048	0	0	0	0	0.082	0	0	0.373	0.4
FOXO1	SMAD3	9606.ENSP00000368880	9606.ENSP00000332973	0	0	0	0	0.074	0.317	0.9	0.872	0.99
FOXO1	MEN1	9606.ENSP00000368880	9606.ENSP00000337088	0	0	0	0	0	0	0	0.517	0.517
FOXO1	TLR4	9606.ENSP00000368880	9606.ENSP00000363089	0	0	0	0	0.067	0	0	0.452	0.467
FOXO1	TXN	9606.ENSP00000368880	9606.ENSP00000363641	0	0	0	0	0	0	0	0.404	0.404
FOXO1	PRMT1	9606.ENSP00000368880	9606.ENSP00000406162	0	0	0	0	0	0.073	0.9	0.399	0.939
FXN	TXN	9606.ENSP00000419243	9606.ENSP00000363641	0	0	0	0	0.056	0.162	0	0.379	0.465
HNRNPAB	PRPF19	9606.ENSP00000425031	9606.ENSP00000227524	0	0	0	0	0.459	0.281	0	0.096	0.617
HNRNPAB	TRIM28	9606.ENSP00000425031	9606.ENSP00000253024	0	0	0	0	0.283	0.132	0	0.129	0.411
HNRNPAB	HNRNPD	9606.ENSP00000425031	9606.ENSP00000313199	0	0	0.062	0.956	0.216	0.693	0	0.304	0.821
HNRNPD	PSMA5	9606.ENSP00000313199	9606.ENSP00000271308	0	0	0	0	0.087	0.046	0.4	0.051	0.437
IMMT	SLC25A5	9606.ENSP00000387262	9606.ENSP00000360671	0	0	0	0	0.146	0.087	0	0.339	0.439
IMMT	PHB2	9606.ENSP00000387262	9606.ENSP00000441875	0	0	0	0	0.156	0.534	0	0.417	0.751
IRAK4	TLR4	9606.ENSP00000479889	9606.ENSP00000363089	0	0	0	0	0.107	0.54	0.9	0.991	0.999
JUNB	MAF	9606.ENSP00000303315	9606.ENSP00000327048	0	0	0	0	0.052	0.252	0	0.664	0.741
JUNB	SMAD3	9606.ENSP00000303315	9606.ENSP00000332973	0	0	0	0	0.054	0.294	0.5	0.608	0.852
KDM1A	TRIM28	9606.ENSP00000383042	9606.ENSP00000253024	0	0	0	0	0.206	0.625	0	0.678	0.895
KDM1A	RASSF1	9606.ENSP00000383042	9606.ENSP00000349547	0	0	0	0	0	0.292	0	0.297	0.48
KDM1A	PRMT1	9606.ENSP00000383042	9606.ENSP00000406162	0	0	0	0	0.062	0.292	0	0.514	0.649
LATS2	NF2	9606.ENSP00000372035	9606.ENSP00000344666	0	0	0	0	0	0.98	0	0.833	0.996
LATS2	RASSF1	9606.ENSP00000372035	9606.ENSP00000349547	0	0	0	0	0.048	0.438	0	0.46	0.686
LATS2	WWP1	9606.ENSP00000372035	9606.ENSP00000427793	0	0	0	0	0.066	0.258	0	0.283	0.46
MAF	TXN	9606.ENSP00000327048	9606.ENSP00000363641	0	0	0	0	0	0	0	0.445	0.445
MAP3K14	PSMA5	9606.ENSP00000482657	9606.ENSP00000271308	0	0	0	0	0	0	0.4	0	0.4
MEN1	SMAD3	9606.ENSP00000337088	9606.ENSP00000332973	0	0	0	0	0.078	0.294	0.5	0.954	0.983
MEN1	NF2	9606.ENSP00000337088	9606.ENSP00000344666	0	0	0	0	0.067	0	0	0.448	0.462
MEN1	RUVBL2	9606.ENSP00000337088	9606.ENSP00000473172	0	0	0	0	0.126	0.088	0.54	0.087	0.62
MIF	TLR4	9606.ENSP00000215754	9606.ENSP00000363089	0	0	0	0	0	0	0	0.519	0.519
MIF	TXN	9606.ENSP00000215754	9606.ENSP00000363641	0	0	0	0	0.288	0	0	0.358	0.523
MIF	PEBP1	9606.ENSP00000215754	9606.ENSP00000261313	0	0	0	0	0.366	0.329	0	0.282	0.668
NF2	RASSF1	9606.ENSP00000344666	9606.ENSP00000349547	0	0	0	0	0.056	0.166	0	0.436	0.517
NOLC1	UTP6	9606.ENSP00000385410	9606.ENSP00000261708	0	0	0	0	0.44	0	0	0.051	0.446
NOLC1	RUVBL2	9606.ENSP00000385410	9606.ENSP00000473172	0	0	0	0	0.408	0.11	0	0.283	0.589
PHB2	TRIM28	9606.ENSP00000441875	9606.ENSP00000253024	0	0	0	0	0.34	0.292	0	0.057	0.521
PHB2	SLC25A5	9606.ENSP00000441875	9606.ENSP00000360671	0	0	0	0	0.141	0.115	0	0.282	0.407
PHB2	RUVBL2	9606.ENSP00000441875	9606.ENSP00000473172	0	0	0	0	0.327	0.071	0	0.314	0.533
PPIB	UTP6	9606.ENSP00000300026	9606.ENSP00000261708	0	0	0	0	0.267	0.454	0	0.176	0.642
PRMT1	PRPF19	9606.ENSP00000406162	9606.ENSP00000227524	0	0	0	0	0.32	0.048	0	0.242	0.466
PRMT1	TXN	9606.ENSP00000406162	9606.ENSP00000363641	0	0	0	0	0.049	0.06	0	0.475	0.489
PRMT1	RUVBL2	9606.ENSP00000406162	9606.ENSP00000473172	0	0	0	0	0.468	0	0	0.207	0.561
PRPF19	RUVBL2	9606.ENSP00000227524	9606.ENSP00000473172	0	0	0	0	0.322	0.068	0	0.211	0.458
PSMA5	WWP1	9606.ENSP00000271308	9606.ENSP00000427793	0	0	0	0	0.056	0	0.4	0.048	0.413
RASSF1	RRAS2	9606.ENSP00000349547	9606.ENSP00000256196	0	0	0	0	0.048	0.07	0.9	0.112	0.91
RASSF1	TXN	9606.ENSP00000349547	9606.ENSP00000363641	0	0	0	0	0	0	0	0.45	0.45
RUVBL2	TRIM28	9606.ENSP00000473172	9606.ENSP00000253024	0	0	0	0	0.257	0.69	0	0.457	0.864
RUVBL2	TRRAP	9606.ENSP00000473172	9606.ENSP00000352925	0	0	0	0	0.094	0.825	0.9	0.994	0.999
SMAD3	TLR4	9606.ENSP00000332973	9606.ENSP00000363089	0	0	0	0	0.086	0.307	0	0.462	0.63
SMAD3	WWP1	9606.ENSP00000332973	9606.ENSP00000427793	0	0	0	0	0.049	0.759	0	0.603	0.901
TLR4	TXN	9606.ENSP00000363089	9606.ENSP00000363641	0	0	0	0	0.052	0.098	0	0.421	0.462
TRIM28	TRRAP	9606.ENSP00000253024	9606.ENSP00000352925	0	0	0	0	0.109	0.292	0	0.246	0.483
